# Supplementary material for: Crystal structure of N′-[bis­(ethyl­sulfan­yl)methyl­idene]-2-hy­droxy-4-meth­oxy­benzohydrazide
Source: Acta Crystallogr E Crystallogr Commun. 2015 Nov 21;71(Pt 12):o967–8. doi: 10.1107/S2056989015021271 (PMC4719926; doi:10.1107/S2056989015021271)
Supplement: Supplementary file 1 [file e-71-0o967-sup1.cif]

##############################################################################
#                                                                            #
# This CIF contains the data in a paper accepted for publication in          #
# Acta Crystallographica Section E. It conforms to the requirements of       #
# Notes for Authors for Acta Crystallographica Section E, and has been       #
# peer reviewed under the auspices of the IUCr Commission on Journals.       #
#                                                                            #
# Full details of the Crystallographic Information File format               #
# are given in the paper "The Crystallographic Information File (CIF):       #
# a New Standard Archive File for Crystallography" by S. R. Hall, F. H.      #
# Allen and I. D. Brown [Acta Cryst. (1991), A47, 655-685].                  #
#                                                                            #
# The current version of the core CIF dictionary is obtainable from          #
# ftp://ftp.iucr.org/pub/cif_core.dic.                                       #
#                                                                            #
# Software is freely available for graphical display of the structure(s)     #
# in this CIF. For information consult the CIF software page                 #
# http://www.iucr.org/resources/cif/software.                                #
#                                                                            #
# This file may be used for bona fide research purposes within the           #
# scientific community so long as proper attribution is given to the journal # 
# article from which it was obtained.                                        #
#                                                                            #
##############################################################################
data_I
_audit_creation_method     'SHELXL-2014/7'
_journal_date_recd_electronic     2015-10-29
_journal_date_accepted     2015-11-09
_journal_name_full     'Acta Crystallographica, Section E'
_journal_year     2015
_journal_volume     71
_journal_issue     12
_journal_page_first     o967
_journal_page_last     o968
_journal_paper_category     HO
_journal_paper_doi     10.1107/S2056989015021271
_journal_coeditor_code     JJ2195
_publ_contact_author_name     'Bharty, Manoj K.'
_publ_contact_author_address
;
Department of Chemistry,
Banaras Hindu University
Varanasi 221005, India
;
_publ_contact_author_email     manoj_vns2005@yahoo.co.in
_publ_contact_author_fax     '542 236-8127'
_publ_contact_author_phone     '542 670-2447'
_publ_section_title
;
Crystal structure of
<i>N</i>'-[bis(ethylsulfanyl)methylidene]-2-hydroxy-4-methoxybenzohydrazide
;
loop_
    _publ_author_name
    _publ_author_address
    'Nath, Paras'
;
Department of Chemistry,
Banaras Hindu University
Varanasi 221 005, India
;
    'Bharty, Manoj K.'
;
Department of Chemistry,
Banaras Hindu University
Varanasi 221 005, India
;
    'Chaurasia, Rahul'
;
Department of Chemistry,
Banaras Hindu University
Varanasi 221 005, India
;
    'Kumari, Sanyucta'
;
Department of Chemistry
Banaras Hindu University
Varanasi 221 005, India
;
    'Gupta, Sushil K.'
;
School of Studies in Chemistry
Jiwaji University
Gwalior 474 011, India
;
_publ_section_synopsis
;
X-ray structure of dithiocarbazate derivative from substituted salicylic acid
hydrazide is reported.
;
_database_code_depnum_ccdc_archive     'CCDC 1431260'
_chemical_name_systematic
;
<i>N</i>'-[Bis(ethylsulfanyl)methylidene]-2-hydroxy-4-methoxybenzohydrazide
;
_chemical_name_common     ?
_chemical_formula_moiety     'C13 H18 N2 O3 S2'
_chemical_formula_sum     'C13 H18 N2 O3 S2'
_chemical_formula_iupac     'C13 H18 N2 O3 S2'
_chemical_formula_weight     314.41
_chemical_melting_point     ?
_shelx_space_group_comment
;
The symmetry employed for this shelxl refinement is uniquely defined
by the following loop, which should always be used as a source of
symmetry information in preference to the above space-group names.
They are only intended as comments.
;
_space_group_crystal_system     monoclinic
_space_group_name_H-M_alt     'P 21/n'
_space_group_name_Hall     '-P 2yn'
loop_
    _space_group_symop_operation_xyz
    'x, y, z'
    '-x+1/2, y+1/2, -z+1/2'
    '-x, -y, -z'
    'x-1/2, -y-1/2, z-1/2'
_cell_length_a     8.479(2)
_cell_length_b     12.894(3)
_cell_length_c     13.843(3)
_cell_angle_alpha     90
_cell_angle_beta     104.156(10)
_cell_angle_gamma     90
_cell_volume     1467.5(6)
_cell_formula_units_Z     4
_cell_measurement_reflns_used     4529
_cell_measurement_theta_min     3.0
_cell_measurement_theta_max     27.5
_cell_measurement_temperature     293(2)
_exptl_crystal_description     Prism
_exptl_crystal_colour     Colorless
_exptl_crystal_size_max     0.2
_exptl_crystal_size_mid     0.2
_exptl_crystal_size_min     0.2
_exptl_crystal_density_diffrn     1.423
_exptl_crystal_density_meas     ?
_exptl_crystal_density_method     'not measured'
_exptl_crystal_F_000     664
_exptl_absorpt_coefficient_mu     0.371
_exptl_absorpt_correction_type     multi-scan
_exptl_absorpt_process_details
;
(<i>CrystalClear-SM Expert</i>; Rigaku, 2011)
;
_shelx_estimated_absorpt_T_min     ?
_shelx_estimated_absorpt_T_max     ?
_exptl_absorpt_correction_T_min     0.938
_exptl_absorpt_correction_T_max     1.000
_exptl_special_details
;
IR (selected, KBr): 3320 [\n(O--H)], 3276 [\n(N--H)], 1634 [\n(C\\db  O)], 1094
[\n(N--N)], 876 [\n(C\\db S)] cm^-1. 1^H NMR (DMSO-d~6~); \d [p.p.m.] = 12.26
(s, 1H, OH), 9.77 (s, 1H, NH), 7.80--6.40 (m, 3H, C~6~H~3~, phenyl), 3.82 (s,
3H, --OCH~3~), 3.06 (q, 4H, CH~2~), 1.44 (t, 6H, CH~3~). ^13^C NMR (DMSO-d~6~)
\d [p.p.m.] = 168.3 (C4), 163.3 (C8), 162.0 (C2), 157.9 (C9), 132.1 (C6),
128.2 (C5), 106.8 (C3), 55.2 (C7), 27.1 (C10, C12), 14.4 (C11, C13).
;
_diffrn_ambient_temperature     293(2)
_diffrn_radiation_type     MoK\a
_diffrn_radiation_wavelength     0.71073
_diffrn_measurement_device_type     'Rigaku Mercury 375R'
_diffrn_measurement_method     '\w scans'
_diffrn_detector_area_resol_mean     13.6612
_diffrn_reflns_number     12952
_diffrn_reflns_av_R_equivalents     0.0266
_diffrn_reflns_theta_min     3.016
_diffrn_reflns_theta_max     25.344
_diffrn_reflns_theta_full     25.344
_diffrn_measured_fraction_theta_max     0.998
_diffrn_measured_fraction_theta_full     0.998
_diffrn_reflns_limit_h_min     -10
_diffrn_reflns_limit_h_max     10
_diffrn_reflns_limit_k_min     -15
_diffrn_reflns_limit_k_max     15
_diffrn_reflns_limit_l_min     -16
_diffrn_reflns_limit_l_max     16
_refine_special_details
;
Refinement on <i>F</i>^2^ for ALL reflections except those flagged by the user
for potential systematic errors. Weighted <i>R</i>-factors <i>wR</i> and all
goodnesses of fit <i>S</i> are based on <i>F</i>^2^, conventional
<i>R</i>-factors <i>R</i> are based on <i>F</i>, with <i>F</i> set to zero for
negative <i>F</i>^2^. The observed criterion of <i>F</i>^2^ > \s(<i>F</i>^2^)
is used only for calculating -<i>R</i>-factor-obs <i>etc</i>. and is not
relevant to the choice of reflections for refinement. <i>R</i>-factors based
on <i>F</i>^2^ are statistically about twice as large as those based on
<i>F</i>, and <i>R</i>-factors based on ALL data will be even larger.
;
_reflns_number_total     2685
_reflns_number_gt     2530
_reflns_threshold_expression     'I > 2\s(I)'
_refine_ls_structure_factor_coef     Fsqd
_refine_ls_matrix_type     full
_refine_ls_R_factor_all     0.0309
_refine_ls_R_factor_gt     0.0294
_refine_ls_wR_factor_gt     0.0760
_refine_ls_wR_factor_ref     0.0773
_refine_ls_goodness_of_fit_ref     1.081
_refine_ls_restrained_S_all     1.081
_refine_ls_number_reflns     2685
_refine_ls_number_parameters     192
_refine_ls_number_restraints     0
_refine_ls_hydrogen_treatment     mixed
_refine_ls_weighting_scheme     calc
_refine_ls_weighting_details
              'w=1/[\s^2^(Fo^2^)+(0.0391P)^2^+0.8434P] where P=(Fo^2^+2Fc^2^)/3'
_atom_sites_solution_hydrogens     mixed
_atom_sites_solution_primary     direct
_atom_sites_solution_secondary     difmap
_refine_ls_shift/su_max     0.000
_refine_ls_shift/su_mean     0.000
_refine_diff_density_max     0.278
_refine_diff_density_min     -0.271
_refine_ls_extinction_method     none
_refine_ls_extinction_coef     .
loop_
    _atom_type_symbol
    _atom_type_description
    _atom_type_scat_dispersion_real
    _atom_type_scat_dispersion_imag
    _atom_type_scat_source
    'C' 'C' 0.0033 0.0016
                         'International Tables Vol C Tables 4.2.6.8 and 6.1.1.4'
    'H' 'H' 0.0000 0.0000
                         'International Tables Vol C Tables 4.2.6.8 and 6.1.1.4'
    'N' 'N' 0.0061 0.0033
                         'International Tables Vol C Tables 4.2.6.8 and 6.1.1.4'
    'O' 'O' 0.0106 0.0060
                         'International Tables Vol C Tables 4.2.6.8 and 6.1.1.4'
    'S' 'S' 0.1246 0.1234
                         'International Tables Vol C Tables 4.2.6.8 and 6.1.1.4'
_computing_data_collection
;
<i>CrystalClear-SM Expert</i> (Rigaku, 2011)
;
_computing_cell_refinement
;
<i>CrystalClear-SM Expert</i> (Rigaku, 2011)
;
_computing_data_reduction
;
<i>CrystalClear-SM Expert</i> (Rigaku, 2011)
;
_computing_structure_solution
;
SHELXS97 (Sheldrick, 2008)
;
_computing_structure_refinement
;
SHELXL2014 (Sheldrick, 2015)
;
_computing_molecular_graphics
;
SHELXTL (Sheldrick, 2008)
;
_computing_publication_material
;
SHELXTL (Sheldrick, 2008)
;
loop_
    _atom_site_type_symbol
    _atom_site_label
    _atom_site_fract_x
    _atom_site_fract_y
    _atom_site_fract_z
    _atom_site_U_iso_or_equiv
    _atom_site_adp_type
    _atom_site_calc_flag
    _atom_site_occupancy
    _atom_site_disorder_assembly
    _atom_site_disorder_group
    S S1 0.18898(4) 0.33147(3) 0.40368(3) 0.01707(12) Uani d 1 . .
    S S2 0.36737(4) 0.51413(3) 0.34551(3) 0.01997(12) Uani d 1 . .
    O O1 1.14563(12) 0.43927(8) 0.07886(8) 0.0191(2) Uani d 1 . .
    O O2 0.73950(13) 0.50561(8) 0.24846(8) 0.0175(2) Uani d 1 . .
    H H2A 0.775(2) 0.5643(17) 0.2477(15) 0.034(5) Uiso d 1 . .
    O O3 0.63540(13) 0.19012(8) 0.25602(8) 0.0211(2) Uani d 1 . .
    N N1 0.55185(14) 0.35185(9) 0.27860(9) 0.0141(2) Uani d 1 . .
    H H1A 0.571(2) 0.4154(15) 0.2769(13) 0.025(5) Uiso d 1 . .
    N N2 0.43294(14) 0.31214(9) 0.32068(9) 0.0154(3) Uani d 1 . .
    C C1 0.78058(16) 0.32991(10) 0.20495(10) 0.0127(3) Uani d 1 . .
    C C2 0.82146(17) 0.43652(10) 0.20485(10) 0.0136(3) Uani d 1 . .
    C C3 0.94371(17) 0.46929(11) 0.16183(10) 0.0147(3) Uani d 1 . .
    H H3A 0.9696 0.5394 0.1619 0.018 Uiso calc 1 . .
    C C4 1.02795(16) 0.39806(11) 0.11852(10) 0.0150(3) Uani d 1 . .
    C C5 0.98999(17) 0.29255(11) 0.11710(10) 0.0157(3) Uani d 1 . .
    H H5A 1.0459 0.2447 0.0877 0.019 Uiso calc 1 . .
    C C6 0.86766(17) 0.26095(11) 0.16032(10) 0.0147(3) Uani d 1 . .
    H H6A 0.8423 0.1907 0.1596 0.018 Uiso calc 1 . .
    C C7 1.23586(18) 0.36914(12) 0.03325(12) 0.0214(3) Uani d 1 . .
    H H7A 1.3118 0.4074 0.0059 0.032 Uiso calc 1 . .
    H H7B 1.1626 0.3318 -0.0190 0.032 Uiso calc 1 . .
    H H7C 1.2938 0.3211 0.0822 0.032 Uiso calc 1 . .
    C C8 0.65227(16) 0.28531(11) 0.24849(10) 0.0139(3) Uani d 1 . .
    C C9 0.34330(17) 0.37829(11) 0.35163(10) 0.0145(3) Uani d 1 . .
    C C10 0.19836(17) 0.19372(11) 0.37997(11) 0.0173(3) Uani d 1 . .
    H H10A 0.1809 0.1812 0.3090 0.021 Uiso calc 1 . .
    H H10B 0.3044 0.1666 0.4134 0.021 Uiso calc 1 . .
    C C11 0.06688(18) 0.14095(12) 0.41920(11) 0.0220(3) Uani d 1 . .
    H H11A 0.0628 0.0687 0.4021 0.033 Uiso calc 1 . .
    H H11B -0.0363 0.1725 0.3900 0.033 Uiso calc 1 . .
    H H11C 0.0909 0.1483 0.4903 0.033 Uiso calc 1 . .
    C C12 0.19060(17) 0.56936(11) 0.37838(11) 0.0186(3) Uani d 1 . .
    H H12A 0.1653 0.6353 0.3444 0.022 Uiso calc 1 . .
    H H12B 0.0985 0.5237 0.3543 0.022 Uiso calc 1 . .
    C C13 0.2116(2) 0.58643(13) 0.48938(12) 0.0253(3) Uani d 1 . .
    H H13A 0.1168 0.6202 0.5006 0.038 Uiso calc 1 . .
    H H13B 0.3054 0.6291 0.5146 0.038 Uiso calc 1 . .
    H H13C 0.2260 0.5208 0.5231 0.038 Uiso calc 1 . .
loop_
    _atom_site_aniso_label
    _atom_site_aniso_U_11
    _atom_site_aniso_U_22
    _atom_site_aniso_U_33
    _atom_site_aniso_U_12
    _atom_site_aniso_U_13
    _atom_site_aniso_U_23
    S1 0.0167(2) 0.01427(19) 0.0235(2) 0.00006(13) 0.01113(15) 0.00050(13)
    S2 0.0224(2) 0.01129(19) 0.0307(2) 0.00183(14) 0.01520(16) 0.00151(14)
    O1 0.0207(5) 0.0153(5) 0.0264(6) -0.0009(4) 0.0156(4) -0.0009(4)
    O2 0.0195(5) 0.0094(5) 0.0276(6) -0.0009(4) 0.0135(4) -0.0018(4)
    O3 0.0208(5) 0.0106(5) 0.0367(6) -0.0004(4) 0.0161(5) 0.0010(4)
    N1 0.0136(6) 0.0098(6) 0.0214(6) -0.0017(5) 0.0091(5) 0.0004(5)
    N2 0.0143(6) 0.0147(6) 0.0195(6) -0.0011(5) 0.0085(5) 0.0010(5)
    C1 0.0111(6) 0.0128(7) 0.0140(6) 0.0004(5) 0.0027(5) 0.0004(5)
    C2 0.0143(6) 0.0125(7) 0.0135(6) 0.0020(5) 0.0026(5) -0.0002(5)
    C3 0.0171(7) 0.0112(6) 0.0160(7) -0.0008(5) 0.0043(5) 0.0001(5)
    C4 0.0140(7) 0.0180(7) 0.0137(6) -0.0007(6) 0.0048(5) 0.0023(5)
    C5 0.0163(7) 0.0148(7) 0.0174(7) 0.0018(5) 0.0069(6) -0.0019(5)
    C6 0.0167(7) 0.0102(6) 0.0173(7) 0.0000(5) 0.0044(5) -0.0005(5)
    C7 0.0212(8) 0.0198(7) 0.0284(8) 0.0029(6) 0.0162(6) -0.0001(6)
    C8 0.0125(7) 0.0134(7) 0.0154(6) -0.0001(5) 0.0024(5) -0.0001(5)
    C9 0.0148(7) 0.0124(7) 0.0164(6) -0.0002(5) 0.0043(5) 0.0018(5)
    C10 0.0175(7) 0.0136(7) 0.0221(7) -0.0015(6) 0.0073(6) -0.0003(6)
    C11 0.0207(8) 0.0219(8) 0.0242(8) -0.0059(6) 0.0071(6) 0.0020(6)
    C12 0.0170(7) 0.0144(7) 0.0242(7) 0.0042(6) 0.0048(6) -0.0018(6)
    C13 0.0302(9) 0.0225(8) 0.0259(8) -0.0003(7) 0.0121(7) -0.0043(6)
_geom_special_details
;
All e.s.d.'s (except the e.s.d. in the dihedral angle between two l.s. planes)
are estimated using the full covariance matrix. The cell e.s.d.'s are taken
into account individually in the estimation of e.s.d.'s in distances, angles
and torsion angles; correlations between e.s.d.'s in cell parameters are only
used when they are defined by crystal symmetry. An approximate (isotropic)
treatment of cell e.s.d.'s is used for estimating e.s.d.'s involving l.s.
planes.
;
loop_
    _geom_bond_atom_site_label_1
    _geom_bond_atom_site_label_2
    _geom_bond_site_symmetry_2
    _geom_bond_distance
    _geom_bond_publ_flag
    S1 C9 . 1.7485(14) ?
    S1 C10 . 1.8115(15) ?
    S2 C9 . 1.7678(15) ?
    S2 C12 . 1.8151(15) ?
    O1 C4 . 1.3591(17) ?
    O1 C7 . 1.4276(17) ?
    O2 C2 . 1.3588(17) ?
    O2 H2A . 0.82(2) ?
    O3 C8 . 1.2430(17) ?
    N1 C8 . 1.3448(18) ?
    N1 N2 . 1.3804(16) ?
    N1 H1A . 0.836(19) ?
    N2 C9 . 1.2837(18) ?
    C1 C6 . 1.3932(19) ?
    C1 C2 . 1.4176(19) ?
    C1 C8 . 1.4827(19) ?
    C2 C3 . 1.382(2) ?
    C3 C4 . 1.387(2) ?
    C3 H3A . 0.9300 ?
    C4 C5 . 1.397(2) ?
    C5 C6 . 1.380(2) ?
    C5 H5A . 0.9300 ?
    C6 H6A . 0.9300 ?
    C7 H7A . 0.9600 ?
    C7 H7B . 0.9600 ?
    C7 H7C . 0.9600 ?
    C10 C11 . 1.516(2) ?
    C10 H10A . 0.9700 ?
    C10 H10B . 0.9700 ?
    C11 H11A . 0.9600 ?
    C11 H11B . 0.9600 ?
    C11 H11C . 0.9600 ?
    C12 C13 . 1.519(2) ?
    C12 H12A . 0.9700 ?
    C12 H12B . 0.9700 ?
    C13 H13A . 0.9600 ?
    C13 H13B . 0.9600 ?
    C13 H13C . 0.9600 ?
loop_
    _geom_angle_atom_site_label_1
    _geom_angle_atom_site_label_2
    _geom_angle_atom_site_label_3
    _geom_angle_site_symmetry_1
    _geom_angle_site_symmetry_3
    _geom_angle
    _geom_angle_publ_flag
    C9 S1 C10 . . 101.15(7) ?
    C9 S2 C12 . . 105.35(7) ?
    C4 O1 C7 . . 117.17(11) ?
    C2 O2 H2A . . 111.7(14) ?
    C8 N1 N2 . . 118.51(12) ?
    C8 N1 H1A . . 118.4(13) ?
    N2 N1 H1A . . 122.7(13) ?
    C9 N2 N1 . . 116.59(12) ?
    C6 C1 C2 . . 117.53(12) ?
    C6 C1 C8 . . 116.99(12) ?
    C2 C1 C8 . . 125.48(12) ?
    O2 C2 C3 . . 120.66(12) ?
    O2 C2 C1 . . 118.91(12) ?
    C3 C2 C1 . . 120.42(13) ?
    C2 C3 C4 . . 120.25(13) ?
    C2 C3 H3A . . 119.9 ?
    C4 C3 H3A . . 119.9 ?
    O1 C4 C3 . . 114.98(12) ?
    O1 C4 C5 . . 124.37(13) ?
    C3 C4 C5 . . 120.65(13) ?
    C6 C5 C4 . . 118.46(13) ?
    C6 C5 H5A . . 120.8 ?
    C4 C5 H5A . . 120.8 ?
    C5 C6 C1 . . 122.69(13) ?
    C5 C6 H6A . . 118.7 ?
    C1 C6 H6A . . 118.7 ?
    O1 C7 H7A . . 109.5 ?
    O1 C7 H7B . . 109.5 ?
    H7A C7 H7B . . 109.5 ?
    O1 C7 H7C . . 109.5 ?
    H7A C7 H7C . . 109.5 ?
    H7B C7 H7C . . 109.5 ?
    O3 C8 N1 . . 120.63(13) ?
    O3 C8 C1 . . 121.87(12) ?
    N1 C8 C1 . . 117.49(12) ?
    N2 C9 S1 . . 118.17(11) ?
    N2 C9 S2 . . 123.89(11) ?
    S1 C9 S2 . . 117.94(8) ?
    C11 C10 S1 . . 107.85(10) ?
    C11 C10 H10A . . 110.1 ?
    S1 C10 H10A . . 110.1 ?
    C11 C10 H10B . . 110.1 ?
    S1 C10 H10B . . 110.1 ?
    H10A C10 H10B . . 108.4 ?
    C10 C11 H11A . . 109.5 ?
    C10 C11 H11B . . 109.5 ?
    H11A C11 H11B . . 109.5 ?
    C10 C11 H11C . . 109.5 ?
    H11A C11 H11C . . 109.5 ?
    H11B C11 H11C . . 109.5 ?
    C13 C12 S2 . . 114.24(11) ?
    C13 C12 H12A . . 108.7 ?
    S2 C12 H12A . . 108.7 ?
    C13 C12 H12B . . 108.7 ?
    S2 C12 H12B . . 108.7 ?
    H12A C12 H12B . . 107.6 ?
    C12 C13 H13A . . 109.5 ?
    C12 C13 H13B . . 109.5 ?
    H13A C13 H13B . . 109.5 ?
    C12 C13 H13C . . 109.5 ?
    H13A C13 H13C . . 109.5 ?
    H13B C13 H13C . . 109.5 ?
loop_
    _geom_torsion_atom_site_label_1
    _geom_torsion_atom_site_label_2
    _geom_torsion_atom_site_label_3
    _geom_torsion_atom_site_label_4
    _geom_torsion_site_symmetry_1
    _geom_torsion_site_symmetry_2
    _geom_torsion_site_symmetry_3
    _geom_torsion_site_symmetry_4
    _geom_torsion
    _geom_torsion_publ_flag
    C8 N1 N2 C9 . . . . 177.63(12) ?
    C6 C1 C2 O2 . . . . -179.53(12) ?
    C8 C1 C2 O2 . . . . 0.6(2) ?
    C6 C1 C2 C3 . . . . -0.1(2) ?
    C8 C1 C2 C3 . . . . -179.96(12) ?
    O2 C2 C3 C4 . . . . 179.25(12) ?
    C1 C2 C3 C4 . . . . -0.2(2) ?
    C7 O1 C4 C3 . . . . -179.94(12) ?
    C7 O1 C4 C5 . . . . -0.2(2) ?
    C2 C3 C4 O1 . . . . -179.83(12) ?
    C2 C3 C4 C5 . . . . 0.4(2) ?
    O1 C4 C5 C6 . . . . 179.87(12) ?
    C3 C4 C5 C6 . . . . -0.4(2) ?
    C4 C5 C6 C1 . . . . 0.1(2) ?
    C2 C1 C6 C5 . . . . 0.1(2) ?
    C8 C1 C6 C5 . . . . 179.98(12) ?
    N2 N1 C8 O3 . . . . 1.9(2) ?
    N2 N1 C8 C1 . . . . -179.09(11) ?
    C6 C1 C8 O3 . . . . 8.5(2) ?
    C2 C1 C8 O3 . . . . -171.64(13) ?
    C6 C1 C8 N1 . . . . -170.50(12) ?
    C2 C1 C8 N1 . . . . 9.4(2) ?
    N1 N2 C9 S1 . . . . 179.01(9) ?
    N1 N2 C9 S2 . . . . -1.42(18) ?
    C10 S1 C9 N2 . . . . -6.72(13) ?
    C10 S1 C9 S2 . . . . 173.68(8) ?
    C12 S2 C9 N2 . . . . 170.45(12) ?
    C12 S2 C9 S1 . . . . -9.98(10) ?
    C9 S1 C10 C11 . . . . -178.68(10) ?
    C9 S2 C12 C13 . . . . 88.23(12) ?
loop_
    _geom_hbond_atom_site_label_D
    _geom_hbond_atom_site_label_H
    _geom_hbond_atom_site_label_A
    _geom_hbond_site_symmetry_A
    _geom_hbond_distance_DH
    _geom_hbond_distance_HA
    _geom_hbond_distance_DA
    _geom_hbond_angle_DHA
    O2 H2A O3 2_655 0.82(2) 1.80(2) 2.6118(15) 177(2)
    N1 H1A O2 . 0.836(19) 1.957(19) 2.6384(16) 137.9(17)
    C3 H3A O3 2_655 0.93 2.52 3.1975(18) 129.9
_shelx_hkl_file
;
   0   0   2 2923.67   15.62
   0   0  -2 2795.85   14.47
   0   0  -3    0.22    0.25
   0   0   3    0.68    0.39
   0   0   3    0.40    0.28
   0   0  -4 1493.38    9.99
   0   0   4 1511.51   10.60
   0   0   4 1432.90    9.31
   0   0  -5    0.39    0.34
   0   0   5    0.40    0.45
   0   0   5    0.23    0.24
   0   0  -6  213.31    3.59
   0   0   6  222.94    4.00
   0   0   6  217.59    3.35
   0   0   7    0.54    0.52
   0   0   7   -0.12    0.30
   0   0  -8  850.20   11.61
   0   0   8  832.82   11.97
   0   0   8  779.39   10.44
   0   0  -9   -0.11    0.51
   0   0   9    0.10    0.58
   0   0   9    0.18    0.39
   0   0 -10    4.92    0.90
   0   0  10    5.52    1.07
   0   0  10    5.67    0.78
   0   0 -11    0.40    0.54
   0   0  11    0.04    0.59
   0   0 -12  422.43    8.77
   0   0  12  439.51    9.63
   0   0  12  407.10    8.02
   0   0 -13   -0.14    0.60
   0   0  13    0.48    0.71
   0   0  13   -0.02    0.52
   0   0 -14   21.18    1.93
   0   0  14   21.32    2.25
   0   0 -15    0.72    1.00
   0   0  15    1.04    0.90
   0   0 -16   90.81    4.11
   0   0  16   89.87    4.61
   0   1  -2  148.32    1.98
   0  -1  -2  153.66    1.81
   0  -1   2  157.65    2.12
   0   1   2  146.83    1.86
   0   1   2  140.99    1.93
   0   1  -2  151.44    1.36
   0  -1   2  153.94    1.37
   0   1  -3  420.97    4.12
   0  -1  -3  406.63    3.74
   0  -1   3  408.28    4.24
   0   1   3  402.20    3.95
   0   1   3  408.06    4.01
   0  -1   3  415.34    3.19
   0   1  -4   80.13    2.19
   0  -1  -4   80.84    2.09
   0  -1   4   81.32    2.35
   0   1   4   80.87    2.23
   0   1   4   78.01    2.15
   0  -1   4   81.40    1.87
   0   1  -5   42.56    1.64
   0  -1  -5   45.63    1.61
   0  -1   5   44.74    1.80
   0   1   5   44.19    1.70
   0   1   5   41.36    1.57
   0  -1   5   43.03    1.34
   0   1  -6   11.06    0.91
   0  -1  -6    8.86    0.97
   0  -1   6   11.76    0.97
   0   1   6   10.84    0.92
   0   1   6   11.11    0.88
   0  -1   6   11.23    0.71
   0   1  -7 1066.47   11.58
   0  -1  -7 1056.78   11.24
   0  -1   7 1066.57   12.09
   0   1   7 1089.37   11.98
   0  -1   7 1078.92   10.54
   0   1  -8  497.29    8.00
   0  -1  -8  483.92    7.59
   0  -1   8  501.62    8.53
   0   1   8  499.98    8.27
   0   1   8  455.10    7.33
   0  -1   8  465.48    6.84
   0   1  -9   15.88    1.30
   0  -1  -9   16.12    1.25
   0  -1   9   16.85    1.60
   0   1   9   15.18    1.42
   0   1   9   16.15    1.27
   0  -1   9   16.02    1.11
   0   1 -10   37.80    2.13
   0  -1 -10   38.20    1.97
   0  -1  10   36.63    2.28
   0   1  10   36.97    2.24
   0   1  10   35.51    1.85
   0   1 -11    1.63    0.82
   0  -1 -11    1.77    0.64
   0  -1  11    2.29    1.01
   0   1  11    3.15    0.97
   0   1  11    1.77    0.57
   0  -1  11    2.29    0.65
   0   1 -12   17.91    1.69
   0  -1 -12   17.51    1.63
   0  -1  12   17.55    1.84
   0   1  12   15.83    1.75
   0  -1  12   15.37    1.28
   0   1 -13  120.54    4.65
   0  -1 -13  126.86    4.70
   0  -1  13  117.50    5.01
   0   1  13  121.34    5.00
   0   1  13  120.12    4.41
   0   1 -14   93.84    3.92
   0  -1 -14   88.90    3.67
   0  -1  14   96.90    4.43
   0   1  14   94.15    4.29
   0   1  14   90.88    3.55
   0   1 -15   39.01    2.79
   0  -1 -15   37.60    2.62
   0  -1 -15   36.98    2.95
   0  -1  15   36.69    3.06
   0   1  15   37.69    3.04
   0   1 -16   11.92    1.79
   0  -1 -16    9.66    1.59
   0  -1 -16    8.65    3.12
   0  -1  16   11.34    1.96
   0   1  16   12.26    1.85
   0  -2   0    5.20    0.41
   0   2   0    4.42    0.30
   0  -2   0    4.59    0.31
   0   2   0    6.37    0.40
   0  -2   1 2699.40   14.98
   0  -2  -1 2762.47   14.51
   0   2  -1 2574.36   13.20
   0   2   1 2700.57   15.30
   0   2  -2   13.81    0.79
   0  -2  -2   13.13    0.65
   0  -2  -2   12.62    0.63
   0  -2   2   13.08    0.72
   0   2  -2   12.72    0.49
   0   2   2   12.17    0.72
   0   2  -2   12.67    0.44
   0   2  -3  184.34    2.82
   0  -2  -3  183.82    2.49
   0  -2  -3  176.41    2.67
   0  -2   3  196.01    2.98
   0   2   3  177.30    2.78
   0   2  -3  192.28    1.77
   0  -2   3  182.97    1.72
   0   2  -4   11.02    0.79
   0  -2  -4   12.57    0.78
   0  -2  -4   12.37    1.12
   0  -2   4   12.96    0.92
   0   2   4   11.66    0.77
   0   2   4   11.22    0.82
   0  -2   4   12.96    0.56
   0   2  -5    2.30    0.54
   0  -2  -5    2.43    0.43
   0  -2  -5    2.18    0.47
   0  -2   5    2.82    0.61
   0   2   5    2.46    0.50
   0   2   5    2.16    0.46
   0  -2   5    2.44    0.30
   0   2  -6  721.69    8.62
   0  -2  -6  708.00    7.98
   0  -2   6  694.68    8.71
   0   2   6  680.66    8.17
   0  -2   6  721.02    7.05
   0   2  -7    0.02    0.55
   0  -2  -7   -0.06    0.45
   0  -2   7   -0.33    0.47
   0   2   7    0.05    0.42
   0   2   7    0.59    0.50
   0  -2   7    0.16    0.29
   0   2  -8    2.32    0.67
   0  -2  -8    2.06    0.83
   0  -2   8    3.97    0.93
   0   2   8    2.72    0.68
   0   2   8    2.35    0.63
   0  -2   8    2.24    0.41
   0   2  -9  299.32    5.48
   0  -2  -9  288.76    4.94
   0  -2   9  301.41    5.92
   0   2   9  280.95    5.37
   0   2   9  286.39    5.66
   0   2 -10  387.63    8.29
   0  -2 -10  342.20    7.24
   0  -2  10  363.30    8.36
   0   2  10  357.01    8.05
   0   2  10  356.63    7.67
   0  -2  10  362.52    6.84
   0   2 -11  119.70    3.87
   0  -2 -11  119.63    3.62
   0  -2 -11  110.68    3.85
   0  -2  11  120.82    4.26
   0   2  11  121.40    4.03
   0   2  11  110.91    3.58
   0  -2  11  124.35    3.00
   0   2 -12   20.73    1.97
   0  -2 -12   18.95    1.62
   0  -2 -12   21.72    1.91
   0  -2  12   23.80    2.16
   0   2  12   23.33    2.02
   0   2  12   22.56    1.77
   0   2 -13    7.94    1.26
   0  -2 -13    8.52    1.26
   0  -2 -13    7.50    2.60
   0  -2  13    8.42    1.53
   0   2  13    9.80    1.48
   0   2 -14  172.18    5.67
   0  -2 -14  170.72    5.40
   0  -2 -14  159.04   14.93
   0  -2  14  171.28    6.24
   0   2  14  160.80    5.76
   0   2  14  159.40    5.27
   0   2 -15   15.04    1.89
   0  -2 -15   15.51    1.90
   0  -2 -15   12.38    4.39
   0  -2  15   15.43    2.11
   0   2  15   13.69    1.95
   0   2  15   13.35    1.73
   0   2 -16   12.64    1.84
   0  -2 -16    9.89    1.63
   0  -2 -16    8.52    4.13
   0  -2  16    8.94    1.76
   0   2  16   11.28    1.90
   0   2  16    9.21    1.52
   0  -3   0    0.97    0.25
   0   3   0    1.62    0.34
   0  -3  -1  127.53    2.12
   0  -3   1  119.26    2.11
   0  -3  -1  121.63    1.70
   0  -3   1  125.37    2.04
   0   3  -1  120.18    1.71
   0   3   1  116.20    2.00
   0   3  -2  791.73    6.90
   0  -3  -2  795.08    6.24
   0  -3   2  798.80    6.80
   0  -3  -2  777.99    5.77
   0  -3   2  799.06    6.56
   0   3  -2  734.88    4.86
   0   3  -3    5.38    1.39
   0  -3  -3    4.58    0.51
   0  -3  -3    4.60    0.46
   0  -3   3    4.40    0.60
   0   3  -3    4.17    0.71
   0   3   3    4.40    0.60
   0   3  -4   33.97    1.53
   0  -3  -4   35.38    1.37
   0  -3  -4   33.67    1.35
   0  -3   4   32.32    1.50
   0   3   4   34.14    1.54
   0  -3   4   34.02    0.92
   0   3  -5    9.02    0.89
   0  -3  -5    8.84    0.73
   0  -3  -5    9.40    1.36
   0  -3   5    8.17    0.87
   0   3   5   10.09    0.98
   0  -3   5    9.10    0.48
   0   3  -6    4.77    0.79
   0  -3  -6    4.49    0.61
   0  -3  -6    4.40    1.79
   0  -3   6    5.16    0.76
   0   3   6    5.12    0.90
   0  -3   6    4.06    0.41
   0   3  -7  496.42    8.07
   0  -3  -7  509.92    7.62
   0  -3  -7  467.67    7.83
   0  -3   7  486.90    8.22
   0   3   7  484.56    7.68
   0   3   7  447.96    7.52
   0  -3   7  509.69    6.46
   0   3  -8    1.39    0.57
   0  -3  -8    1.62    0.53
   0  -3  -8    2.26    0.64
   0  -3   8    2.38    0.84
   0   3   8    1.95    0.59
   0   3   8    2.25    0.64
   0   3  -9   38.45    2.09
   0  -3  -9   35.82    1.83
   0  -3  -9   36.44    2.77
   0  -3   9   39.55    2.27
   0   3   9   38.79    2.10
   0   3   9   35.34    2.01
   0  -3   9   36.68    1.37
   0   3 -10   15.33    1.56
   0  -3 -10   14.10    1.29
   0  -3 -10   15.00    4.55
   0  -3  10   14.40    1.60
   0   3  10   16.50    1.43
   0   3  10   15.05    1.54
   0  -3  10   13.89    0.92
   0   3 -11  351.33    6.80
   0  -3 -11  348.12    6.07
   0  -3 -11  323.96    6.86
   0  -3  11  345.73    7.28
   0   3  11  342.08    6.70
   0   3  11  352.07    6.62
   0   3 -12   41.04    2.54
   0  -3 -12   43.28    2.34
   0  -3 -12   39.48    3.35
   0  -3  12   43.58    2.81
   0   3  12   40.24    2.61
   0   3  12   43.72    2.48
   0   3 -13    2.18    0.95
   0  -3 -13    2.43    0.94
   0  -3 -13    1.14    0.89
   0  -3  13    0.54    0.85
   0   3  13    0.94    0.61
   0   3  13    2.54    0.91
   0   3 -14   10.83    1.56
   0  -3 -14   13.25    1.65
   0  -3 -14    9.80    3.36
   0  -3  14   10.97    1.83
   0   3  14   12.92    1.78
   0   3 -15   65.86    3.81
   0  -3 -15   66.02    3.47
   0  -3 -15   58.80    6.60
   0  -3  15   66.96    4.10
   0   3  15   62.67    3.55
   0  -4   0   12.82    0.85
   0  -4   0   11.86    0.72
   0   4   0   11.60    0.75
   0  -4  -1  456.82    4.86
   0  -4   1  436.71    4.99
   0  -4  -1  457.90    4.30
   0  -4   1  454.14    4.64
   0   4  -1  438.10    4.16
   0   4   1  441.62    4.82
   0   4  -2 1936.08   13.37
   0  -4   2 1956.61   13.49
   0  -4  -2 1967.86   12.07
   0   4  -2 1845.73   10.88
   0   4  -3   69.09    2.31
   0  -4  -3   73.35    2.15
   0  -4  -3   67.16    1.91
   0  -4   3   69.82    2.25
   0   4  -3   65.10    1.54
   0   4   3   69.53    2.44
   0   4  -4   40.70    1.81
   0  -4  -4   40.91    1.58
   0  -4  -4   41.26    1.54
   0  -4   4   44.35    1.87
   0   4  -4   39.61    1.08
   0   4   4   46.53    1.96
   0   4  -5  203.28    4.14
   0  -4  -5  194.53    3.56
   0  -4  -5  190.29    3.50
   0  -4   5  192.24    4.05
   0   4  -5  179.31    2.38
   0   4   5  210.36    4.42
   0   4  -6  281.50    5.22
   0  -4  -6  284.85    4.65
   0  -4  -6  269.78    4.59
   0  -4   6  280.59    5.30
   0   4   6  253.25    5.00
   0  -4   6  275.58    3.15
   0   4  -7    9.63    1.09
   0  -4  -7    9.71    0.96
   0  -4  -7    9.70    2.28
   0  -4   7    8.58    1.10
   0   4   7    8.90    1.06
   0   4  -8   22.64    1.68
   0  -4  -8   23.06    1.42
   0  -4  -8   20.32    2.56
   0  -4   8   22.77    1.68
   0   4   8   20.18    1.55
   0  -4   8   19.66    0.83
   0   4  -9    2.68    0.88
   0  -4  -9    1.74    0.67
   0  -4  -9    2.16    0.57
   0  -4   9    2.27    0.90
   0   4   9    1.14    0.64
   0  -4   9    1.96    0.40
   0   4 -10  986.04   12.95
   0  -4 -10  956.21   11.57
   0  -4 -10  887.91   13.20
   0  -4  10  960.39   13.25
   0   4  10  987.10   13.08
   0   4 -11   55.04    2.95
   0  -4 -11   48.83    2.40
   0  -4 -11   51.33    5.33
   0  -4  11   48.62    2.86
   0   4  11   51.62    2.75
   0   4 -12  244.64    7.26
   0  -4 -12  226.33    6.27
   0  -4 -12  220.68    6.76
   0  -4  12  233.25    7.47
   0   4  12  230.43    6.91
   0   4 -13  128.47    4.73
   0  -4 -13  108.59    3.78
   0  -4 -13  111.52    8.66
   0  -4  13  112.65    4.70
   0   4  13  113.80    4.35
   0   4 -14    5.95    1.39
   0  -4 -14    5.25    1.13
   0  -4 -14    5.14    2.26
   0  -4  14    5.92    1.61
   0   4  14    5.18    1.39
   0   4 -15    0.13    0.77
   0  -4 -15    0.06    0.78
   0  -4 -15    0.34    0.51
   0   4  15    0.74    0.73
   0  -5   0    0.35    0.42
   0  -5   0    0.06    0.32
   0  -5  -1  124.27    2.69
   0  -5   1  121.89    2.78
   0  -5  -1  123.34    2.22
   0  -5   1  122.62    2.45
   0   5  -1  120.97    2.30
   0   5   1  120.55    2.63
   0  -5  -2 5402.49   30.11
   0  -5   2 5411.06   18.18
   0  -5  -2 5420.83   29.01
   0  -5   2 5510.92   16.79
   0   5  -2 5299.48   13.21
   0   5   2 5339.93   18.03
   0   5  -3  130.53    3.45
   0  -5  -3  135.33    2.84
   0  -5   3  127.35    3.08
   0  -5  -3  128.72    2.51
   0  -5   3  131.13    2.94
   0   5  -3  127.50    2.03
   0   5   3  137.68    3.17
   0   5  -4    0.95    0.28
   0  -5  -4    0.67    0.33
   0  -5   4    1.36    0.53
   0   5  -4    1.15    0.25
   0   5   4    4.44    0.89
   0   5  -5   62.21    2.35
   0  -5  -5   63.52    2.02
   0  -5  -5   61.44    1.91
   0  -5   5   65.37    2.35
   0   5  -5   58.83    1.15
   0   5   5   60.34    2.41
   0   5  -6  182.44    4.51
   0  -5  -6  186.11    4.01
   0  -5  -6  181.91    3.94
   0  -5   6  182.62    4.49
   0   5  -6  166.51    2.49
   0   5   6  197.70    4.86
   0   5  -7   11.05    1.21
   0  -5  -7    9.33    1.00
   0  -5  -7    8.88    0.92
   0  -5   7    9.74    1.17
   0   5  -7    7.23    1.17
   0   5   7    9.24    1.09
   0   5  -8  161.12    4.32
   0  -5  -8  155.00    3.63
   0  -5  -8  148.92    3.67
   0  -5   8  150.93    4.33
   0   5   8  154.92    4.25
   0   5  -9  201.10    5.26
   0  -5  -9  195.65    4.44
   0  -5  -9  189.17    4.55
   0  -5   9  202.91    5.36
   0   5   9  189.18    5.05
   0   5 -10   79.69    3.41
   0  -5 -10   77.00    2.85
   0  -5 -10   75.12    3.00
   0  -5  10   75.78    3.40
   0   5  10   75.73    3.27
   0   5 -11   99.56    3.93
   0  -5 -11   94.47    3.27
   0  -5 -11   92.77    3.47
   0  -5  11   99.83    4.13
   0   5  11   88.04    3.68
   0   5 -12    4.75    1.20
   0  -5 -12    4.69    1.05
   0  -5 -12    4.84    1.18
   0  -5  12    3.67    1.21
   0   5  12    4.55    1.19
   0   5 -13    9.00    1.55
   0  -5 -13    7.25    1.23
   0  -5 -13    8.74    2.99
   0  -5  13    9.49    1.77
   0   5  13    7.67    1.45
   0   5 -14  263.61    7.63
   0  -5 -14  257.32    6.71
   0  -5  14  266.48    8.16
   0   5  14  262.29    7.55
   0   5 -15   49.93    3.37
   0  -5  15   51.84    3.60
   0  -6   0 3296.84   28.22
   0  -6   0 3223.37   26.68
   0   6   0 3115.60   26.28
   0  -6  -1   52.57    1.93
   0  -6   1   51.14    2.02
   0  -6  -1   55.77    1.73
   0  -6   1   49.16    1.68
   0   6  -1   49.93    1.62
   0   6   1   51.89    1.89
   0  -6  -2  907.99   10.08
   0  -6   2  896.15   10.45
   0  -6  -2  917.37    9.49
   0  -6   2  908.79    9.94
   0   6  -2  918.10    9.18
   0   6   2  886.01   10.18
   0   6  -3   26.10    1.64
   0  -6  -3   27.58    1.57
   0  -6   3   26.96    1.58
   0  -6  -3   26.28    1.38
   0  -6   3   27.51    1.46
   0   6  -3   28.71    1.10
   0   6   3   28.30    1.66
   0   6  -4   28.65    5.47
   0  -6  -4   27.01    1.43
   0  -6  -4   27.38    1.32
   0  -6   4   28.52    1.63
   0   6  -4   26.08    0.96
   0   6   4   28.28    1.69
   0   6  -5   37.61    4.80
   0  -6  -5   38.58    1.72
   0  -6  -5   36.46    1.56
   0  -6   5   37.53    1.90
   0   6  -5   35.19    1.02
   0   6   5   36.42    1.94
   0   6  -6  162.90    4.45
   0  -6  -6  160.66    3.88
   0  -6  -6  155.53    3.66
   0  -6   6  161.65    4.36
   0   6   6  152.11    4.28
   0   6  -7   11.00    1.33
   0  -6  -7   11.63    1.13
   0  -6  -7   11.78    1.06
   0  -6   7   12.29    1.35
   0   6   7   11.70    1.34
   0   6  -8    2.29    0.96
   0  -6  -8    1.58    0.59
   0  -6  -8    2.55    0.67
   0  -6   8    2.07    0.88
   0   6   8    2.53    0.86
   0   6  -9  540.14    9.25
   0  -6  -9  528.72    7.98
   0  -6  -9  496.62    7.86
   0  -6   9  530.73    9.30
   0   6 -10    8.06    1.36
   0  -6 -10    6.79    1.01
   0  -6 -10    6.52    1.07
   0  -6  10    6.56    1.36
   0   6  10    5.99    1.16
   0   6 -11    3.53    1.16
   0  -6 -11    2.93    0.87
   0  -6 -11    3.54    1.08
   0  -6  11    3.50    1.05
   0   6  11    2.25    1.09
   0   6 -12  173.54    5.57
   0  -6 -12  177.09    4.73
   0  -6  12  175.39    5.77
   0   6  12  164.52    5.35
   0   6 -13   41.36    2.94
   0  -6 -13   36.59    2.37
   0  -6  13   38.48    3.01
   0   6  13   40.50    2.86
   0   6 -14   38.87    3.04
   0  -6 -14   33.38    2.40
   0  -6 -14   36.03    2.68
   0  -6  14   36.26    3.24
   0   6  14   35.61    2.83
   0   7   0    0.64    0.53
   0  -7  -1  381.08    6.10
   0  -7   1  375.99    6.21
   0  -7  -1  372.94    5.30
   0  -7   1  377.60    5.62
   0   7  -1  378.36    5.49
   0   7   1  369.35    5.88
   0  -7  -2  106.91    2.93
   0  -7   2  102.56    3.04
   0  -7  -2  107.02    2.49
   0  -7   2   95.66    2.58
   0   7  -2  102.83    2.38
   0   7   2  108.39    3.03
   0   7  -3 1233.73   16.71
   0  -7  -3 1279.44   16.11
   0  -7   3 1246.36   16.38
   0  -7  -3 1254.84   15.11
   0  -7   3 1228.02   15.62
   0   7  -3 1229.13   14.40
   0   7   3 1220.48   15.99
   0   7  -4  383.13    7.39
   0  -7  -4  383.01    6.85
   0  -7  -4  380.33    6.14
   0  -7   4  389.93    7.00
   0   7  -4  368.93    5.34
   0   7   4  375.74    7.13
   0   7  -5   62.61    2.80
   0  -7  -5   63.00    2.35
   0  -7  -5   60.98    2.09
   0  -7   5   60.78    2.53
   0   7  -5   58.83    1.46
   0   7   5   59.68    2.57
   0   7  -6   13.31    1.45
   0  -7  -6   12.71    1.21
   0  -7  -6   12.84    1.07
   0  -7   6   13.44    1.39
   0   7  -6   10.88    0.63
   0   7   6   10.79    1.32
   0   7  -7    0.85    0.97
   0  -7  -7    0.68    0.47
   0  -7  -7    0.98    0.38
   0  -7   7    1.30    0.76
   0   7   7    0.23    0.69
   0   7  -8  291.23    6.60
   0  -7  -8  292.56    5.70
   0  -7  -8  291.10    5.59
   0  -7   8  308.41    6.80
   0   7   8  285.86    6.64
   0   7  -9    3.69    1.12
   0  -7  -9    3.46    0.91
   0  -7  -9    3.32    0.84
   0  -7   9    2.45    1.04
   0   7   9    2.86    1.14
   0   7 -10   23.78    2.18
   0  -7 -10   22.13    1.72
   0  -7  10   21.77    2.14
   0   7  10   24.42    2.17
   0   7 -11   14.59    1.94
   0  -7 -11   11.96    1.41
   0  -7 -11   12.72    1.44
   0  -7  11   14.34    1.89
   0   7  11   13.36    1.82
   0   7 -12  338.24    8.88
   0  -7 -12  311.02    7.36
   0  -7 -12  307.14    7.63
   0  -7  12  321.73    8.83
   0   7  12  307.99    8.42
   0   7 -13   86.33    4.40
   0  -7 -13   79.33    3.52
   0  -7 -13   80.30    3.80
   0  -7  13   85.40    4.55
   0   7  13   83.53    4.25
   0   7 -14    6.09    1.61
   0  -7 -14    6.16    1.52
   0  -7  14    6.16    1.67
   0   7  14    6.34    1.56
   0  -8   0  214.24    4.97
   0  -8   0  217.98    4.44
   0   8   0  225.62    4.76
   0  -8  -1    8.73    1.09
   0  -8   1    9.94    1.15
   0  -8  -1    8.66    0.87
   0  -8   1    8.70    0.90
   0   8  -1    8.21    0.86
   0   8   1    9.31    0.99
   0  -8  -2    0.96    0.50
   0  -8   2    0.90    0.57
   0  -8  -2    1.00    0.47
   0  -8   2    0.71    0.45
   0   8  -2    0.90    0.35
   0   8   2    0.83    0.42
   0   8  -3   15.50    4.02
   0  -8  -3   13.41    1.22
   0  -8   3   12.97    1.33
   0  -8  -3   15.33    1.09
   0  -8   3   11.54    1.09
   0   8  -3   14.10    0.96
   0   8   3   13.83    1.34
   0   8  -4    8.67    2.28
   0  -8  -4    7.98    1.01
   0  -8   4   10.05    1.28
   0  -8  -4    7.72    0.86
   0  -8   4    7.03    0.96
   0   8  -4    7.63    0.72
   0   8   4    7.52    1.12
   0   8  -5  164.25    5.38
   0  -8  -5  170.27    4.01
   0  -8  -5  166.94    3.52
   0  -8   5  169.51    4.25
   0   8  -5  162.53    2.67
   0   8   5  171.29    4.56
   0   8  -6  608.14   12.04
   0  -8  -6  614.08   11.26
   0  -8  -6  594.23   10.51
   0  -8   6  583.40   11.34
   0   8   6  555.41   11.28
   0   8  -7    4.09    1.14
   0  -8  -7    4.06    0.91
   0  -8   7    4.89    1.09
   0   8   7    4.08    1.17
   0   8  -8    3.29    1.13
   0  -8  -8    3.57    0.82
   0  -8   8    3.10    0.96
   0   8   8    2.76    1.39
   0   8  -9  267.25    7.83
   0  -8  -9  256.13    6.79
   0  -8  -9  260.17    6.77
   0  -8   9  268.01    7.85
   0   8   9  239.98    7.35
   0   8 -10  872.09   19.04
   0  -8 -10  817.54   16.94
   0  -8 -10  819.43   16.94
   0  -8  10  851.81   18.71
   0   8  10  912.43   19.77
   0   8 -11  204.37    6.64
   0  -8 -11  199.06    5.61
   0  -8 -11  192.15    5.58
   0  -8  11  210.96    6.91
   0   8  11  207.45    6.72
   0   8 -12   41.04    3.02
   0  -8 -12   37.49    2.47
   0  -8 -12   35.20    2.42
   0  -8  12   36.33    2.94
   0   8  12   37.61    2.92
   0   8 -13   13.66    2.09
   0  -8 -13   10.66    1.65
   0  -8 -13   10.59    1.61
   0  -8  13   11.25    1.96
   0   8  13   11.05    3.66
   0  -9   0    0.12    0.51
   0  -9   0   -0.20    0.35
   0  -9  -1   12.70    1.35
   0  -9   1   12.23    1.32
   0  -9  -1   14.01    1.13
   0  -9   1   15.16    1.20
   0   9  -1   13.27    1.18
   0   9   1   12.59    1.25
   0  -9  -2  116.86    3.55
   0  -9   2  113.61    3.72
   0  -9  -2  115.19    2.96
   0  -9   2  113.20    3.24
   0   9  -2  110.80    2.91
   0   9   2  113.09    3.49
   0   9  -3   35.09    4.35
   0  -9  -3   29.58    1.85
   0  -9   3   31.58    2.09
   0  -9  -3   30.77    1.58
   0  -9   3   31.63    1.82
   0   9  -3   30.81    1.50
   0   9   3   31.85    2.02
   0   9  -4  231.44    6.34
   0  -9  -4  240.85    5.98
   0  -9   4  232.27    6.26
   0  -9   4  237.26    5.92
   0   9  -4  231.24    4.83
   0   9   4  225.04    6.06
   0   9  -5  425.36    8.21
   0  -9  -5  450.60    7.58
   0  -9   5  440.38    7.74
   0   9  -5  428.21    5.57
   0   9   5  424.61    8.01
   0   9  -6   20.18    5.22
   0  -9  -6   20.77    1.68
   0  -9  -6   19.01    1.53
   0  -9   6   20.55    1.80
   0   9   6   20.07    1.85
   0   9  -7   15.23    1.77
   0  -9  -7   13.48    1.36
   0  -9  -7   15.78    1.39
   0  -9   7   15.84    1.67
   0   9   7   12.40    1.63
   0   9  -8  448.41   11.13
   0  -9  -8  435.66    9.96
   0  -9  -8  441.37    9.73
   0  -9   8  452.46   10.96
   0   9   8  428.24   10.75
   0   9  -9  332.42    9.51
   0  -9  -9  322.58    8.34
   0  -9  -9  306.77    7.85
   0  -9   9  316.18    9.10
   0   9   9  269.42    8.23
   0   9 -10   91.36    4.20
   0  -9 -10   87.43    3.47
   0  -9 -10   87.06    3.39
   0  -9  10   86.64    4.10
   0   9  10   84.54    4.03
   0   9 -11   46.21    3.21
   0  -9 -11   44.11    2.59
   0  -9  11   46.67    3.22
   0   9  11   47.91    3.27
   0   9 -12    7.32    1.61
   0  -9 -12    6.58    1.30
   0  -9 -12    5.63    1.33
   0  -9  12    5.76    1.71
   0   9  12    7.90    1.83
   0   9 -13  123.16    5.42
   0  -9  13  127.56    5.53
   0   9  13  122.46    5.42
   0 -10   0   88.91    3.40
   0 -10   0   90.67    2.83
   0  10   0   92.04    3.11
   0 -10  -1  113.81    3.75
   0 -10   1  122.99    4.00
   0 -10  -1  117.33    3.15
   0 -10   1  117.20    3.31
   0  10  -1  118.04    3.34
   0  10   1  115.46    3.58
   0 -10  -2  198.16    5.05
   0 -10   2  193.12    5.19
   0 -10   2  201.20    4.68
   0  10  -2  198.82    4.35
   0  10   2  193.26    4.97
   0  10  -3  112.21    3.94
   0 -10  -3  112.59    3.68
   0 -10   3  113.67    4.04
   0 -10   3  110.39    3.47
   0  10  -3  109.96    2.98
   0  10   3  109.56    3.76
   0  10  -4    6.12    1.64
   0 -10  -4    4.85    1.01
   0 -10   4    4.71    1.12
   0 -10  -4    4.42    0.78
   0 -10   4    4.72    0.94
   0  10  -4    4.06    0.70
   0  10   4    4.26    1.00
   0  10  -5   10.19    2.65
   0 -10  -5    8.81    1.24
   0 -10  -5    8.90    2.49
   0 -10   5    6.48    1.05
   0  10  -5    8.02    0.85
   0  10   5   10.23    1.48
   0  10  -6   62.06    3.24
   0 -10  -6   63.81    2.87
   0 -10  -6   58.83    2.46
   0 -10   6   59.90    2.98
   0  10   6   61.64    3.22
   0  10  -7    3.25    1.04
   0 -10  -7    3.41    0.86
   0 -10  -7    6.81    1.23
   0 -10   7    2.54    0.87
   0  10   7    4.18    1.28
   0  10  -8  412.19   11.02
   0 -10  -8  404.50    9.95
   0 -10  -8  401.69    9.43
   0 -10   8  385.67   10.18
   0  10   8  419.98   11.20
   0  10  -9  559.06   12.13
   0 -10  -9  512.65   10.25
   0 -10   9  541.10   11.69
   0  10   9  558.56   12.20
   0  10 -10  226.54    7.11
   0 -10 -10  214.51    5.90
   0 -10  10  220.69    6.92
   0  10  10  218.98    7.06
   0  10 -11    1.86    1.79
   0 -10 -11    0.05    0.58
   0 -10  11    0.50    0.94
   0  10  11    0.64    0.97
   0  10 -12    4.23    1.58
   0 -10 -12    4.06    1.38
   0 -10  12    2.79    1.51
   0  10  12    3.21    1.30
   0 -11   0    0.29    0.66
   0 -11   0    0.69    0.44
   0  11   0    0.41    0.61
   0 -11  -1  391.69    7.33
   0 -11   1  389.19    7.44
   0 -11   1  391.13    6.40
   0  11  -1  403.51    6.56
   0  11   1  395.81    7.00
   0  11  -2  203.30    5.99
   0 -11  -2  205.80    5.82
   0 -11   2  201.05    5.97
   0 -11  -2  194.20    4.84
   0 -11   2  206.66    5.37
   0  11  -2  201.15    5.04
   0  11   2  200.42    5.68
   0  11  -3   25.23    3.07
   0 -11  -3   27.95    2.04
   0 -11   3   28.49    2.23
   0 -11  -3   26.08    1.64
   0 -11   3   25.03    1.86
   0  11  -3   26.64    1.69
   0  11   3   27.33    2.10
   0  11  -4   12.45    4.24
   0 -11  -4   10.42    1.38
   0 -11   4   10.65    1.61
   0 -11  -4   10.43    1.17
   0 -11   4   10.58    1.28
   0  11  -4   11.12    1.13
   0  11   4   11.91    1.56
   0  11  -5   11.21    3.66
   0 -11  -5    9.61    1.31
   0 -11  -5   12.47    1.31
   0 -11   5   10.84    1.46
   0  11   5   10.14    1.65
   0  11  -6  122.81    5.13
   0 -11  -6  123.05    4.60
   0 -11   6  121.77    4.79
   0  11   6  127.42    5.24
   0  11  -7   15.23    1.86
   0 -11  -7   15.22    1.62
   0 -11   7   15.94    1.80
   0  11   7   16.82    2.02
   0  11  -8    2.30    1.07
   0 -11  -8    2.54    0.95
   0 -11  -8    0.99    0.66
   0 -11   8    1.26    0.94
   0  11   8    2.33    1.10
   0  11  -9  103.06    4.79
   0 -11  -9   98.31    4.00
   0 -11   9  100.91    4.50
   0  11   9   94.22    4.56
   0 -11 -10    1.93    0.85
   0 -11  10    1.55    1.03
   0  11 -11  163.46    6.22
   0 -11 -11  145.96    5.48
   0 -11  11  152.59    5.85
   0  11  11  157.84    6.09
   0 -12   0  325.73    8.80
   0 -12   0  324.05    7.88
   0  12   0  327.10    8.28
   0 -12  -1  346.02    9.08
   0 -12   1  352.44    9.36
   0 -12  -1  342.38    8.10
   0  12   1  364.32    9.12
   0  12  -1  354.56    8.55
   0  12  -2    1.30    0.74
   0 -12  -2    0.50    0.66
   0 -12  -2    1.16    0.60
   0  12   2    1.73    0.79
   0  12  -2    1.13    0.61
   0  12  -3  103.25    7.41
   0 -12  -3  101.62    4.32
   0 -12   3  101.66    4.58
   0 -12  -3  101.10    3.65
   0 -12   3  102.88    4.06
   0  12  -3  100.10    3.66
   0  12   3  102.93    4.38
   0  12  -4   24.37    6.05
   0 -12  -4   26.54    2.16
   0 -12   4   27.18    2.10
   0  12  -4   25.40    1.64
   0  12   4   25.58    2.15
   0  12  -5   15.51    4.74
   0 -12  -5   13.92    1.61
   0 -12  -5   12.01    1.24
   0 -12   5   13.91    1.63
   0  12   5   14.23    1.84
   0  12  -6   18.62    6.00
   0 -12  -6   18.80    1.94
   0 -12  -6   16.50    1.50
   0 -12   6   17.60    1.85
   0  12   6   20.59    2.21
   0  12  -7    0.73    0.93
   0 -12  -7    0.48    0.98
   0 -12   7    0.90    0.88
   0  12   7    0.46    0.93
   0  12  -8   -0.16    0.94
   0 -12   8    0.59    1.04
   0  12   8    0.08    1.03
   0  12  -9  108.82    5.21
   0 -12  -9  106.41    4.50
   0 -12   9  101.06    4.73
   0  12   9   98.48    6.54
   0  12 -10  108.67    5.19
   0 -12 -10   96.17    4.21
   0 -12  10  101.63    4.83
   0  12  10   98.40    4.86
   0 -13   0    0.83    0.79
   0 -13   0    0.16    0.53
   0  13   0    0.60    0.60
   0 -13  -1   80.03    3.79
   0 -13   1   82.70    4.01
   0 -13   1   85.45    3.34
   0  13  -1   81.09    3.35
   0  13   1   82.95    3.56
   0  13  -2    1.06    0.86
   0 -13  -2    1.65    0.76
   0 -13   2    0.84    0.92
   0 -13   2    1.63    0.77
   0  13  -2    1.74    0.85
   0  13   2    0.86    0.71
   0  13  -3   11.65    4.15
   0 -13  -3   14.12    1.96
   0 -13   3   14.19    1.88
   0 -13  -3   11.41    1.34
   0 -13   3   13.73    1.69
   0  13   3   15.62    1.89
   0  13  -3   12.96    1.40
   0  13  -4  413.34   10.64
   0 -13  -4  418.87    9.65
   0  13   4  403.70    9.76
   0  13  -5   29.73    8.04
   0 -13  -5   33.16    2.52
   0  13   5   31.44    2.64
   0  13  -6    0.69    0.57
   0 -13  -6    1.56    1.12
   0 -13   6    0.90    0.64
   0  13  -7   13.36    2.10
   0 -13  -7   16.11    1.99
   0 -13   7   14.53    1.89
   0  13   7   15.82    2.20
   0  13  -8  435.88    9.96
   0 -13  -8  422.72    8.48
   0 -13   8  423.57    9.18
   0  13   8  427.27    9.84
   0 -14   0   15.14    1.96
   0  14   0   16.19    1.75
   0  14  -1    4.18    1.17
   0 -14  -1    3.66    1.22
   0 -14   1    4.99    1.47
   0 -14  -1    4.69    1.09
   0  14  -1    4.65    1.13
   0  14   1    3.59    1.12
   0  14  -2   11.50    3.77
   0 -14  -2   10.79    1.72
   0 -14   2   11.66    1.89
   0 -14   2   10.06    1.40
   0  14  -2    9.95    1.35
   0  14   2    9.78    1.54
   0  14  -3    2.11    0.87
   0 -14  -3    1.01    0.83
   0 -14   3    1.67    1.44
   0 -14   3    1.73    1.10
   0  14  -3    0.34    0.49
   0  14   3    1.66    1.03
   0  14  -4   96.07   13.35
   0 -14  -4   93.49    4.40
   0 -14   4   97.89    4.28
   0  14   4   98.59    4.73
   0  14  -5   61.06    7.52
   0 -14  -5   56.53    3.41
   0 -14   5   63.30    3.60
   0  14   5   60.18    3.64
   0  14  -6   24.25    7.97
   0 -14  -6   26.58    2.53
   0 -14   6   26.55    2.53
   0  14   6   26.14    2.65
   0  14  -7  272.84    8.13
   0 -14  -7  263.25    7.01
   0  14   7  287.07    8.19
   0  15   0    0.48    0.93
   0 -15   0    0.11    0.82
   0  15   0   -0.02    0.60
   0  15  -1   65.73    6.02
   0 -15  -1   67.80    3.87
   0 -15   1   66.98    3.98
   0  15   1   65.32    3.51
   0  15  -1   60.60    3.19
   0  15  -2  189.41    7.94
   0 -15  -2  192.98    6.28
   0 -15   2  200.77    6.68
   0 -15   2  184.32    5.47
   0  15   2  196.52    6.17
   0  15  -3   89.73    5.11
   0 -15  -3   90.84    4.38
   0  15   3   94.32    4.44
   0  15  -4   53.40    6.92
   0 -15  -4   56.05    3.60
   0  15   4   60.33    3.77
   1   0 -16    1.00    1.44
   1   0 -16    0.94    0.73
  -1   0  16    1.76    1.38
   1   0 -15   56.11    2.97
   1   0 -15   52.98    8.26
  -1   0  15   53.95    3.49
   1   0 -14    1.07    1.14
  -1   0  14    0.10    0.92
  -1   0  14    0.34    0.61
   1   0 -13  275.40    7.19
  -1   0  13  262.82    7.90
  -1   0  13  276.73    7.21
   1   0 -12    0.64    0.58
  -1   0  12    0.29    0.73
  -1   0  12    0.54    0.74
   1   0 -11   21.03    1.49
  -1   0  11   19.17    1.81
  -1   0  11   18.13    1.41
   1   0 -10    0.27    0.47
  -1   0  10   -0.35    0.56
  -1   0  10   -0.30    0.46
   1   0  -9  587.65    6.69
  -1   0   9  572.76    7.91
  -1   0   9  587.82    6.97
   1   0  -8    0.79    0.62
  -1   0   8   -0.47    0.59
  -1   0   8   -0.04    0.43
   1   0  -7  186.45    3.45
  -1   0   7  181.73    4.04
  -1   0   7  188.91    3.65
   1   0  -6    0.77    0.31
  -1   0   6    0.29    0.41
  -1   0   6    0.06    0.35
   1   0  -5  326.07    3.55
  -1   0   5  316.41    4.42
  -1   0   5  306.10    3.93
   1   0  -4    0.51    0.20
  -1   0   4    0.06    0.38
  -1   0   4    0.12    0.26
   1   0  -3 3197.47   16.36
   1   0  -3 2948.94   16.85
  -1   0   3 3128.74   17.71
   1   0  -2    0.35    0.09
  -1   0   2    0.31    0.10
   1   0  -2    0.48    0.14
  -1   0   2    0.29    0.13
  -1   0  -1  848.97    5.90
  -1   0  -1  782.10    5.07
   1   0   1  784.00    5.08
  -1   0  -2    0.26    0.44
   1   0   2    0.50    0.34
  -1   0  -4   -2.87    2.55
   1   0   4    0.06    0.45
   1   0   4    0.30    0.29
  -1   0  -5 4110.11   24.51
   1   0   5 3936.85   21.99
  -1   0  -6    2.38    1.03
   1   0   6   -0.04    0.39
   1   0   6    2.66    0.77
  -1   0  -7  122.62    3.19
   1   0   7  120.01    3.15
   1   0   7  123.00    2.63
  -1   0  -8   -0.10    0.59
   1   0   8    0.23    0.53
   1   0   8    0.12    0.36
  -1   0  -9    7.00    1.08
   1   0   9    8.70    1.21
   1   0   9    6.45    0.81
  -1   0 -10    0.05    0.57
   1   0  10    0.20    0.69
  -1   0 -11  240.71    5.64
   1   0  11  243.13    5.89
   1   0  11  234.32    4.63
  -1   0 -12    0.58    0.73
   1   0  12    0.10    0.63
   1   0  12    0.04    0.45
  -1   0 -13    0.84    0.77
   1   0  13    1.09    0.97
  -1   0 -14   -0.54    0.73
   1   0  14   -0.37    0.75
  -1   0 -15  153.21    5.51
   1   0  15  143.35    5.60
   1   1 -16    6.13    1.39
   1   1 -16    6.53    1.74
   1  -1 -16    5.47    1.63
  -1  -1  16    6.37    1.76
  -1   1  16    8.08    1.84
  -1   1  16    6.50    1.32
   1   1 -15    3.38    1.01
   1  -1 -15    2.02    0.93
   1  -1 -15    3.41    1.10
  -1  -1  15    2.71    1.36
  -1   1  15    2.34    1.13
  -1   1  15    4.68    1.37
   1   1 -14  171.10    5.28
   1  -1 -14  162.09    4.96
   1  -1 -14  150.75    8.51
  -1  -1  14  163.92    5.92
  -1   1  14  168.19    5.95
  -1   1  14  171.35    5.36
   1   1 -13    3.81    1.00
   1  -1 -13    2.44    0.81
   1  -1 -13    2.62    0.75
  -1  -1  13    2.16    0.97
  -1   1  13    3.43    1.20
  -1  -1  13    2.47    0.78
   1   1 -12    3.07    0.90
   1  -1 -12    3.65    0.88
   1  -1 -12    3.36    1.10
  -1  -1  12    4.32    1.25
  -1   1  12    2.90    1.03
  -1   1  12    3.06    0.81
  -1  -1  12    3.77    0.86
   1   1 -11  448.60    7.33
   1  -1 -11  423.42    6.75
   1  -1 -11  406.49    7.82
  -1  -1  11  421.85    8.13
  -1   1  11  423.48    8.00
  -1   1  11  429.81    7.31
   1   1 -10  101.07    3.06
   1  -1 -10  101.15    2.83
   1  -1 -10   98.56    3.46
  -1  -1  10  102.13    3.59
  -1   1  10  102.29    3.53
  -1   1  10   98.31    3.09
  -1  -1  10   98.74    2.81
   1   1  -9   30.18    1.62
   1  -1  -9   30.48    1.50
  -1  -1   9   30.43    1.95
  -1   1   9   27.78    1.77
  -1   1   9   31.25    1.73
  -1  -1   9   27.56    1.43
   1   1  -8   40.19    1.73
   1  -1  -8   34.52    1.46
  -1  -1   8   36.05    1.92
  -1   1   8   34.83    1.84
  -1   1   8   37.67    1.79
  -1  -1   8   33.57    1.49
   1   1  -7  318.96    4.91
   1  -1  -7  314.96    4.52
   1  -1  -7  289.78    5.19
  -1  -1   7  312.81    5.51
  -1   1   7  308.48    5.39
  -1  -1   7  319.18    4.75
   1   1  -6    0.79    0.31
   1  -1  -6   -1.28    0.35
   1  -1  -6    1.56    0.71
  -1  -1   6    0.87    0.64
  -1   1   6    0.77    0.43
  -1   1   6   -0.16    0.62
  -1  -1   6    0.76    0.31
   1   1  -5 1300.03    9.25
   1  -1  -5 1345.11    8.68
   1  -1  -5 1288.76   10.56
  -1  -1   5 1294.62   10.32
  -1  -1   5 1412.94    9.84
   1   1  -4 1256.02    8.51
   1  -1  -4 1243.98    7.50
   1  -1  -4 1217.01    9.52
  -1  -1   4 1270.96    9.51
  -1   1   4 1294.62    9.63
  -1  -1   4 1324.76    8.95
   1   1  -3  155.60    2.23
  -1   1   3  158.24    1.47
   1  -1  -3  157.77    1.47
  -1  -1   3  157.18    2.13
   1  -1  -3  152.13    2.45
  -1  -1   3  150.59    2.41
  -1   1   3  155.47    2.45
  -1  -1   3  163.93    2.30
  -1  -1   2  845.15    5.62
   1  -1  -2  832.56    6.10
  -1  -1   2  870.73    6.04
  -1  -1   2  859.37    5.95
   1  -1  -1  340.81    2.26
  -1   1   1  342.06    2.26
  -1  -1   1  338.36    2.91
   1  -1  -1  354.56    3.22
  -1  -1   1  337.70    3.07
  -1   1  -1  443.06    3.90
  -1  -1  -1  452.02    4.02
   1  -1   1  445.94    3.91
   1   1   1  444.21    2.94
   1   1   1  429.42    3.77
   1  -1   1  432.38    2.94
  -1   1  -1  446.09    3.01
  -1   1  -2 3111.61   17.65
  -1  -1  -2 3064.87   17.38
  -1   1  -2 2771.97   14.02
   1  -1   2 2782.38   14.07
   1   1   2 2984.54   16.62
   1   1   3 9700.60   16.88
  -1   1  -4 1771.14   12.59
  -1  -1  -4 1809.18   12.74
   1  -1   4 1684.89    9.89
  -1   1  -5    0.02    0.48
  -1  -1  -5    0.35    0.48
   1  -1   5    0.72    0.56
   1   1   5    0.12    0.47
   1   1   5    0.15    0.37
  -1   1  -6  534.74    7.37
  -1  -1  -6  554.95    7.47
   1  -1   6  551.02    7.49
   1   1   6  532.32    7.04
   1   1   6  551.11    7.03
  -1   1  -7    6.95    0.95
  -1  -1  -7    4.50    1.02
   1  -1   7    5.90    0.90
   1   1   7    5.49    0.79
   1   1   7    5.62    0.79
  -1   1  -8  102.54    3.16
  -1  -1  -8  102.82    3.10
   1  -1   8   97.57    3.15
   1   1   8  103.04    3.11
   1   1   8  102.40    2.80
   1  -1   8  105.23    2.38
  -1   1  -9  179.35    4.41
  -1  -1  -9  179.99    4.30
   1  -1   9  174.19    4.46
   1   1   9  166.36    4.20
   1   1   9  168.95    3.75
  -1   1 -10  175.40    4.61
  -1  -1 -10  148.24    4.13
   1  -1  10  157.76    4.50
   1   1  10  144.70    4.22
   1   1  10  133.14    3.52
   1  -1  10  152.05    3.26
  -1   1 -11   16.68    1.72
  -1  -1 -11   14.83    1.54
   1  -1  11   14.51    1.62
   1   1  11   14.55    1.54
   1  -1  11   13.83    1.14
  -1   1 -12   27.56    2.19
  -1  -1 -12   28.58    2.18
   1  -1  12   28.29    2.32
   1   1  12   27.73    2.26
   1   1  12   26.99    1.96
  -1   1 -13    3.13    0.97
  -1  -1 -13    4.87    1.16
   1  -1  13    4.02    1.41
   1   1  13    4.05    1.24
   1   1  13    3.61    0.98
  -1   1 -14    0.54    0.76
  -1  -1 -14    0.88    1.08
   1  -1  14    0.80    0.69
   1   1  14    1.35    0.92
   1   1  14    0.18    0.62
  -1   1 -15   29.06    2.56
  -1  -1 -15   28.33    2.51
   1  -1  15   26.73    2.71
   1   1  15   26.82    2.65
   1   2 -16   95.19    4.14
   1  -2 -16   88.11    4.46
  -1  -2  16   99.47    4.95
   1   2 -15   22.51    2.10
   1  -2 -15   20.13    1.84
   1  -2 -15   19.53    3.06
  -1  -2  15   24.37    2.53
  -1   2  15   21.47    1.99
   1   2 -14   41.52    2.57
   1  -2 -14   39.25    2.30
   1  -2 -14   37.23    4.88
  -1  -2  14   40.99    2.98
  -1   2  14   41.16    2.89
   1   2 -13   24.89    2.02
   1  -2 -13   23.20    1.71
   1  -2 -13   23.67    4.03
  -1  -2  13   22.45    2.16
  -1   2  13   21.80    2.12
  -1   2  13   22.63    1.93
   1   2 -12  167.71    4.91
   1  -2 -12  172.76    4.59
   1  -2 -12  154.98    5.83
  -1  -2  12  170.31    5.59
  -1   2  12  161.29    5.23
  -1   2  12  166.10    4.99
  -1  -2  12  166.69    4.35
   1   2 -11  172.94    4.35
   1  -2 -11  171.91    3.84
   1  -2 -11  170.64    4.89
  -1  -2  11  175.65    5.02
  -1   2  11  171.94    4.79
  -1   2  11  177.10    4.52
  -1  -2  11  174.27    3.73
   1   2 -10   45.43    2.16
   1  -2 -10   45.13    1.86
   1  -2 -10   46.12    2.59
  -1  -2  10   51.53    2.65
  -1   2  10   43.92    2.35
  -1   2  10   52.75    2.44
  -1  -2  10   47.28    1.87
   1   2  -9   15.20    1.24
   1  -2  -9   13.14    0.99
   1  -2  -9   15.13    1.97
  -1  -2   9   15.63    1.45
  -1   2   9   15.00    1.39
  -1   2   9   16.46    1.40
  -1  -2   9   15.11    1.06
   1   2  -8   10.19    1.03
   1  -2  -8   10.32    0.83
   1  -2  -8    9.92    3.29
  -1  -2   8    9.91    1.09
  -1   2   8   10.63    1.15
  -1   2   8   10.56    1.17
  -1  -2   8   10.62    0.86
   1   2  -7  364.30    5.53
   1  -2  -7  360.24    4.84
   1  -2  -7  336.78    6.11
  -1  -2   7  350.35    5.98
  -1   2   7  338.31    5.68
  -1   2   7  364.03    5.87
  -1  -2   7  360.64    4.94
   1   2  -6  621.39    7.39
   1  -2  -6  636.31    6.66
   1  -2  -6  608.56    7.76
  -1  -2   6  645.07    8.20
  -1   2   6  645.77    8.00
  -1  -2   6  651.89    7.05
   1   2  -5  706.19    6.61
   1  -2  -5  701.64    5.46
   1  -2  -5  676.18    7.05
  -1  -2   5  720.37    7.28
  -1   2   5  688.25    7.05
  -1  -2   5  710.74    6.02
   1   2  -4   15.97    0.90
   1  -2  -4   18.11    0.70
   1  -2  -4   17.21    1.00
  -1  -2   4   18.76    1.07
  -1   2   4   17.94    1.04
  -1  -2   4   17.68    0.84
   1  -2  -3  129.63    1.51
  -1  -2   3  129.22    2.23
   1  -2  -3  126.24    2.31
  -1  -2   3  131.65    2.30
  -1   2   3  131.38    2.41
  -1  -2   3  135.75    2.06
  -1   2   2  808.44    4.93
   1  -2  -2  797.13    4.87
  -1  -2   2  790.07    6.10
   1  -2  -2  780.52    6.15
  -1  -2   2  819.36    5.94
  -1   2   2  823.48    6.46
  -1  -2   2  805.12    5.89
  -1   2   1  743.95    4.90
  -1  -2   1  755.88    5.87
   1  -2  -1  757.87    4.97
   1  -2  -1  768.33    5.87
  -1  -2   1  758.98    4.87
   1   2  -1  708.76    5.42
  -1   2   1  772.34    5.70
  -1   2   0   32.48    1.04
  -1  -2   0   32.88    1.14
   1  -2   0   31.96    1.12
   1   2   0   31.44    0.62
  -1  -2   0   31.32    0.62
   1   2   0   29.58    1.08
  -1   2   0   32.49    0.96
  -1   2  -1    1.21    0.36
  -1  -2  -1    0.64    0.27
  -1  -2  -1    0.51    0.10
   1  -2   1    1.03    0.34
  -1  -2  -1    0.75    0.11
   1   2   1    0.80    0.29
   1  -2   1    0.66    0.14
  -1   2  -1    0.53    0.15
   1   2   2 3841.25   19.48
   1  -2   2 3520.72   16.85
  -1   2  -3   99.35    2.70
  -1  -2  -3  104.45    2.70
   1  -2   3  104.58    2.78
   1   2   3  100.87    2.30
   1   2   3   84.49    7.09
   1  -2   3  103.43    1.73
  -1   2  -4  550.83    6.15
  -1  -2  -4  546.34    5.88
   1  -2   4  544.82    6.11
   1   2   4  556.71    5.26
   1   2   4  559.90    5.91
   1  -2   4  536.47    3.51
  -1   2  -5   55.60    2.20
  -1  -2  -5   55.55    2.09
   1  -2   5   55.41    2.18
   1   2   5   50.30    1.76
   1   2   5   59.95    2.18
   1  -2   5   56.08    1.36
  -1  -2  -6  332.96    5.46
   1  -2   6  324.93    5.58
   1   2   6  318.75    5.01
   1   2   6  320.40    5.30
   1  -2   6  323.83    3.75
  -1   2  -7   64.93    2.54
  -1  -2  -7   63.93    2.37
   1  -2   7   59.52    2.38
   1   2   7   60.99    2.23
   1   2   7   61.07    2.20
   1  -2   7   61.89    1.65
  -1   2  -8   38.07    2.04
  -1  -2  -8   36.76    1.89
   1  -2   8   41.04    2.16
   1   2   8   39.40    1.99
   1   2   8   40.77    1.92
  -1   2  -9  425.68    8.92
  -1  -2  -9  413.10    8.47
   1  -2   9  420.13    8.97
   1   2   9  436.61    8.80
   1   2   9  379.80    7.79
   1  -2   9  415.46    7.15
  -1   2 -10    4.97    1.10
  -1  -2 -10    4.31    1.04
   1  -2  10    3.06    0.89
   1   2  10    4.84    0.99
   1   2  10    3.17    0.76
   1  -2  10    3.59    0.63
  -1   2 -11  182.87    5.53
  -1  -2 -11  184.05    5.28
   1  -2  11  186.52    5.77
   1   2  11  177.53    5.30
   1   2  11  159.72    4.70
  -1   2 -12   80.60    3.58
  -1  -2 -12   75.66    3.31
   1  -2  12   73.04    3.75
   1   2  12   78.09    3.45
  -1   2 -13  159.69    5.28
  -1  -2 -13  157.07    4.94
   1  -2  13  154.32    5.37
   1   2  13  148.35    5.00
   1   2  13  154.70    4.65
  -1   2 -14  138.72    5.31
  -1  -2 -14  139.59    5.16
  -1  -2 -14  129.32    5.14
   1  -2  14  134.96    5.51
   1   2  14  136.26    5.26
   1   2  14  125.10    4.57
  -1   2 -15   61.64    3.60
  -1  -2 -15   55.41    3.29
  -1  -2 -15   50.31    9.93
   1  -2  15   60.48    3.83
   1   2  15   59.16    3.56
   1   2  15   49.79    3.04
   1   3 -16   11.91    1.73
   1  -3 -16   11.14    4.05
  -1  -3  16   12.52    2.06
  -1   3  16   10.48    1.65
   1   3 -15    1.75    1.30
   1  -3 -15    1.37    0.79
   1  -3 -15    1.09    0.61
  -1  -3  15    0.86    1.27
   1   3 -14   43.35    2.72
   1  -3 -14   38.25    2.26
   1  -3 -14   42.58    7.60
  -1  -3  14   39.55    2.97
  -1   3  14   43.25    2.79
   1   3 -13    3.91    1.02
   1  -3 -13    3.59    0.87
   1  -3 -13    2.45    0.72
  -1  -3  13    4.14    1.32
  -1   3  13    2.87    0.95
   1   3 -12  175.74    5.17
   1  -3 -12  164.51    4.39
   1  -3 -12  163.00    5.41
  -1  -3  12  165.69    5.58
  -1   3  12  184.84    5.58
   1   3 -11   59.77    2.75
   1  -3 -11   52.73    2.13
   1  -3 -11   59.28    7.82
  -1  -3  11   60.40    3.11
  -1   3  11   55.72    2.74
  -1  -3  11   55.78    2.06
   1   3 -10    8.04    1.09
   1  -3 -10    6.46    0.86
   1  -3 -10    7.81    2.53
  -1  -3  10    8.38    1.34
  -1   3  10    8.53    1.22
  -1  -3  10    8.88    0.92
   1   3  -9   55.39    2.31
   1  -3  -9   54.00    1.90
   1  -3  -9   53.27    3.49
  -1  -3   9   56.60    2.66
  -1   3   9   54.59    2.45
  -1  -3   9   54.21    1.84
   1   3  -8 2001.03   23.67
   1  -3  -8 1953.48   22.03
   1  -3  -8 1837.33   22.64
  -1  -3   8 1916.09   23.62
  -1   3   8 1932.98   23.39
  -1  -3   8 1957.97   21.92
   1   3  -7  196.10    4.07
   1  -3  -7  191.44    3.32
   1  -3  -7  184.72    4.17
  -1  -3   7  186.84    4.31
  -1   3   7  198.52    4.33
  -1  -3   7  196.15    3.31
   1   3  -6   36.73    1.61
   1  -3  -6   35.66    1.23
   1  -3  -6   34.41    1.59
  -1  -3   6   37.03    1.72
  -1   3   6   35.00    1.67
  -1  -3   6   36.74    1.26
   1   3  -5  210.03    3.72
   1  -3  -5  212.35    2.79
   1  -3  -5  208.87    3.65
  -1  -3   5  215.10    3.83
  -1  -3   5  216.35    2.97
   1   3  -4  683.40    6.66
   1  -3  -4  673.00    5.23
  -1  -3   4  671.62    6.59
   1  -3  -4  660.24    6.49
  -1  -3   4  685.23    6.69
  -1   3   4  679.02    6.92
  -1  -3   4  689.61    5.69
   1  -3  -3    6.37    0.46
  -1  -3   3    5.76    0.64
   1  -3  -3    5.65    0.63
  -1  -3   3    6.11    0.58
   1   3  -3    5.42    0.58
  -1   3   3    7.99    0.74
  -1  -3   3    5.62    0.50
   1  -3  -2   36.02    1.11
  -1  -3   2   37.83    1.42
   1  -3  -2   39.32    1.42
  -1  -3   2   39.65    1.29
   1   3  -2   35.89    1.22
  -1   3   2   38.12    1.43
  -1  -3   1  794.71    6.68
   1  -3  -1  794.50    5.89
   1  -3  -1  788.26    6.45
  -1  -3   1  787.93    5.38
   1   3  -1  739.31    6.00
  -1   3   1  835.13    6.48
  -1   3   0   15.24    1.37
  -1  -3   0   15.14    0.87
   1  -3   0   14.69    0.78
   1   3   0   15.58    0.52
   1  -3   0   18.47    0.95
  -1  -3   0   15.49    0.51
   1   3   0   17.89    0.89
  -1   3   0   15.61    0.74
  -1   3  -1 2629.95   15.80
   1   3   1 2513.61   12.66
  -1  -3  -1 2617.96   13.14
   1   3   1 2500.26   15.38
  -1   3  -1 2562.40   13.61
  -1   3  -2   53.55    1.82
  -1  -3  -2   54.02    1.81
  -1  -3  -2   52.45    1.26
   1  -3   2   50.68    1.77
   1   3   2   49.37    1.75
   1  -3   2   49.85    1.02
  -1   3  -2   50.36    1.04
  -1   3  -3   15.20    1.06
  -1  -3  -3   14.54    0.96
  -1  -3  -3   15.60    1.50
   1  -3   3   15.05    1.00
   1   3   3   19.32    1.14
  -1   3  -4    4.59    0.69
  -1  -3  -4    4.48    0.63
  -1  -3  -4    3.30    1.04
   1  -3   4    4.23    0.70
   1   3   4    4.46    0.54
   1   3   4    3.65    0.59
  -1   3  -5   18.15    1.41
  -1  -3  -5   18.01    1.17
  -1  -3  -5   16.68    0.97
   1  -3   5   15.62    1.14
   1   3   5   17.15    0.97
   1   3   5   26.70    1.96
  -1   3  -6   -0.25    0.75
  -1  -3  -6    0.37    0.47
   1  -3   6    0.16    0.47
   1   3   6    0.17    0.42
   1   3   6    0.37    0.87
   1  -3   6    0.08    0.13
  -1   3  -7   64.35    2.54
  -1  -3  -7   69.26    2.44
   1  -3   7   63.85    2.58
   1   3   7   65.40    2.20
   1   3   7   67.12    2.48
  -1   3  -8  139.27    3.92
  -1  -3  -8  141.16    3.69
   1  -3   8  131.80    3.87
   1   3   8  130.76    3.40
   1   3   8  138.06    3.70
  -1   3  -9    5.06    1.04
  -1  -3  -9    5.14    0.87
   1  -3   9    5.69    1.13
   1   3   9    4.54    0.79
   1   3   9    4.56    0.91
  -1   3 -10   66.18    3.04
  -1  -3 -10   61.52    2.69
   1  -3  10   65.95    3.20
   1   3  10   57.42    2.66
   1   3  10   66.77    2.82
  -1   3 -11   10.27    1.55
  -1  -3 -11    8.12    1.26
  -1  -3 -11    9.64    1.33
   1  -3  11   10.83    1.55
   1   3  11    8.18    1.21
   1   3  11   10.28    1.27
  -1   3 -12  141.28    5.37
  -1  -3 -12  136.88    4.96
  -1  -3 -12  127.41   10.14
   1  -3  12  131.78    5.33
   1   3  12  130.81    4.94
   1   3  12  137.98    4.95
  -1   3 -13   15.78    1.90
  -1  -3 -13   15.35    1.83
  -1  -3 -13   11.97    4.67
   1  -3  13   14.48    1.84
   1   3  13   14.28    1.74
  -1   3 -14    5.10    1.43
  -1  -3 -14    0.14    0.75
  -1  -3 -14   -0.03    0.75
   1  -3  14   -0.41    0.82
   1   3  14    1.37    1.14
   1   3  14   -0.03    0.72
  -1   3 -15    7.51    1.60
  -1  -3 -15    7.09    1.54
  -1  -3 -15    6.22    2.04
   1  -3  15    6.46    1.70
   1   3  15    7.23    1.49
   1   4 -15    0.93    0.84
   1  -4 -15    2.12    0.67
  -1  -4  15    0.73    0.92
  -1   4  15    1.37    0.85
   1   4 -14    1.73    0.82
   1  -4 -14    1.96    0.87
   1  -4 -14    3.27    1.12
  -1  -4  14    2.12    1.15
  -1   4  14    2.90    1.16
   1   4 -13   12.03    1.51
   1  -4 -13   12.35    1.35
   1  -4 -13   11.09    3.59
  -1  -4  13   10.78    1.67
  -1   4  13   13.60    1.77
   1   4 -12   55.23    2.94
   1  -4 -12   49.27    2.23
   1  -4 -12   46.20    4.47
  -1  -4  12   54.96    3.21
  -1   4  12   51.98    2.88
   1   4 -11   80.57    3.28
   1  -4 -11   72.62    2.58
   1  -4 -11   71.97    3.17
  -1  -4  11   74.00    3.41
  -1   4  11   71.46    3.20
   1   4 -10   54.51    2.58
   1  -4 -10   53.09    2.07
   1  -4 -10   55.34    5.95
  -1  -4  10   54.12    2.82
  -1   4  10   54.35    2.67
  -1  -4  10   53.06    1.82
   1   4  -9  511.31    9.96
   1  -4  -9  497.61    8.78
   1  -4  -9  481.92    9.62
  -1  -4   9  498.19   10.15
  -1   4   9  489.21    9.89
   1   4  -8    9.16    1.07
   1  -4  -8    9.35    0.84
   1  -4  -8    8.42    1.06
  -1  -4   8   10.33    1.27
  -1   4   8    7.98    1.07
  -1  -4   8    8.78    0.75
   1   4  -7  717.26   10.50
   1  -4  -7  723.80    9.39
   1  -4  -7  702.89   10.28
  -1  -4   7  693.90   10.52
  -1   4   7  721.66   10.83
  -1  -4   7  714.99    9.03
   1   4  -6    7.27    2.04
   1  -4  -6    6.93    0.63
   1  -4  -6    7.09    0.82
  -1  -4   6    7.20    0.86
  -1   4   6    8.83    1.06
  -1  -4   6    7.75    0.65
   1   4  -5  916.49   10.37
   1  -4  -5  878.05    8.64
   1  -4  -5  872.43    9.71
  -1  -4   5  925.10   10.34
  -1   4   5  901.76   10.44
  -1  -4   5  887.68    8.65
   1   4  -4  104.85    3.05
   1  -4  -4  110.79    2.02
  -1  -4   4  107.74    2.64
   1  -4  -4  106.14    2.45
  -1  -4   4  107.74    2.99
   1   4  -4  102.13    2.03
  -1   4   4  103.78    3.08
  -1  -4   4  107.31    2.01
   1  -4  -3  479.74    4.59
  -1  -4   3  471.03    5.61
   1  -4  -3  485.79    5.35
  -1  -4   3  488.37    5.22
   1   4  -3  449.65    4.59
  -1   4   3  467.60    5.57
   1  -4  -2   27.84    1.12
  -1  -4   2   28.36    1.37
   1  -4  -2   31.21    3.54
  -1  -4   2   28.68    1.16
   1   4  -2   26.29    1.12
  -1   4   2   29.27    1.36
  -1  -4   1    3.02    0.54
   1  -4  -1    3.09    0.44
   1  -4  -1    2.52    0.45
  -1  -4   1    2.76    0.35
   1   4  -1    2.78    0.43
  -1   4   1    2.13    0.37
  -1   4   0  827.63    7.18
  -1  -4   0  843.89    7.54
   1  -4   0  843.91    7.12
   1  -4   0  834.75    7.25
  -1  -4   0  836.08    5.59
   1   4   0  797.91    7.06
  -1   4   0  864.96    6.66
  -1   4  -1 1886.97   12.95
  -1  -4  -1 1881.79   13.03
  -1  -4  -1 1870.03   10.30
   1  -4   1 1819.98   12.71
   1   4   1 1884.85   13.06
  -1   4  -1 1904.86   11.28
  -1   4  -2    5.96    0.68
  -1  -4  -2    5.90    0.65
  -1  -4  -2    6.35    0.42
   1  -4   2    6.44    0.70
   1   4   2    6.91    0.79
  -1   4  -2    6.61    0.40
  -1   4  -3   47.68    1.96
  -1  -4  -3   48.94    1.93
  -1  -4  -3   47.35    1.38
   1  -4   3   49.38    2.00
   1   4   3   46.92    1.92
  -1   4  -3   44.93    0.89
  -1   4  -4  650.53    8.30
  -1  -4  -4  649.76    7.95
  -1  -4  -4  611.10    6.51
   1  -4   4  623.24    8.06
   1   4   4  611.72    7.98
  -1   4  -5  224.61    4.65
  -1  -4  -5  215.57    4.21
  -1  -4  -5  202.29    3.59
   1  -4   5  214.63    4.50
   1   4   5  198.25    4.30
  -1   4  -6   37.19    1.93
  -1  -4  -6   38.07    1.82
  -1  -4  -6   35.30    2.38
   1  -4   6   37.24    1.99
   1   4   6   39.23    1.94
  -1   4  -7    6.59    1.04
  -1  -4  -7    5.81    0.86
  -1  -4  -7    5.54    1.58
   1  -4   7    6.39    1.08
   1   4   7    5.90    0.81
   1   4   7    5.67    0.96
  -1   4  -8  209.70    4.94
  -1  -4  -8  203.60    4.48
  -1  -4  -8  189.21    4.39
   1  -4   8  208.52    5.03
   1   4   8  199.79    4.17
   1   4   8  193.41    4.61
  -1   4  -9   49.30    2.59
  -1  -4  -9   47.27    2.37
  -1  -4  -9   48.12    6.11
   1  -4   9   50.17    2.71
   1   4   9   48.25    2.22
   1   4   9   47.43    2.47
  -1   4 -10   68.18    3.18
  -1  -4 -10   63.29    2.81
  -1  -4 -10   60.63    4.40
   1  -4  10   62.57    3.10
   1   4  10   62.88    2.71
   1   4  10   61.62    2.89
  -1   4 -11   41.15    2.66
  -1  -4 -11   37.63    2.27
  -1  -4 -11   36.60    3.49
   1  -4  11   37.38    2.57
   1   4  11   38.81    2.35
   1   4  11   36.97    2.37
  -1   4 -12   15.38    1.82
  -1  -4 -12   12.17    1.45
  -1  -4 -12   10.99    3.45
   1  -4  12   16.73    2.01
   1   4  12   12.83    1.50
   1   4  12   13.12    1.56
  -1   4 -13  430.13   10.21
  -1  -4 -13  413.91    9.34
   1  -4  13  407.26   10.15
   1   4  13  420.97    9.92
  -1   4 -14   51.48    3.42
  -1  -4 -14   48.98    3.02
   1  -4  14   50.20    3.73
   1   4  14   39.75    2.74
  -1   4 -15   53.87    3.58
  -1  -4 -15   51.79    3.25
  -1  -4 -15   44.37    9.54
   1  -4  15   49.71    3.61
   1   4  15   50.34    3.29
   1   5 -15   32.00    2.74
   1  -5 -15   30.90    2.72
  -1  -5  15   36.66    3.30
  -1   5  15   32.38    2.74
   1   5 -14  158.60    5.60
   1  -5 -14  153.70    5.62
  -1  -5  14  158.61    6.12
  -1   5  14  158.56    5.70
   1   5 -13   62.16    3.29
   1  -5 -13   55.51    2.55
   1  -5 -13   57.65    3.19
  -1  -5  13   61.16    3.68
  -1   5  13   60.45    3.39
   1   5 -12    1.49    0.87
   1  -5 -12    0.74    0.68
   1  -5 -12    0.88    0.72
  -1  -5  12    1.53    1.18
  -1   5  12    0.84    0.59
   1   5 -11  487.51    9.95
   1  -5 -11  451.76    8.27
   1  -5 -11  436.25    9.19
  -1  -5  11  470.67   10.25
  -1   5  11  448.39    9.66
   1   5 -10  188.52    4.88
   1  -5 -10  180.81    3.82
   1  -5 -10  181.91    4.74
  -1  -5  10  190.97    5.24
  -1   5  10  178.28    4.98
   1   5  -9    6.58    1.05
   1  -5  -9    6.71    0.81
   1  -5  -9    6.74    1.03
  -1  -5   9    7.71    1.24
  -1   5   9    8.96    3.32
  -1  -5   9    7.63    0.74
   1   5  -8   11.83    1.28
   1  -5  -8    9.17    0.85
   1  -5  -8    9.52    1.09
  -1  -5   8   11.40    1.28
  -1   5   8   12.29    1.37
   1   5  -7  286.98    5.95
   1  -5  -7  280.29    4.89
   1  -5  -7  279.45    5.64
  -1  -5   7  287.24    6.04
   1   5  -7  252.81    4.35
  -1   5   7  279.93    6.05
   1   5  -6  344.68    6.64
   1  -5  -6  351.76    5.52
   1  -5  -6  337.74    6.06
  -1  -5   6  348.52    6.46
   1   5  -6  316.83    4.97
  -1   5   6  345.65    6.63
  -1  -5   6  338.69    5.06
   1   5  -5  365.01    6.13
   1  -5  -5  355.37    4.86
  -1  -5   5  367.14    6.03
   1  -5  -5  354.05    5.54
  -1  -5   5  366.19    5.83
   1   5  -5  339.27    4.97
  -1   5   5  389.10    6.34
   1  -5  -4  150.28    2.86
  -1  -5   4  153.31    3.58
   1  -5  -4  160.72    3.48
  -1  -5   4  152.94    3.30
   1   5  -4  144.78    2.69
  -1   5   4  169.24    3.82
   1  -5  -3    1.12    0.36
  -1  -5   3    0.56    0.75
   1  -5  -3    0.81    0.45
  -1  -5   3    1.03    0.38
   1   5  -3    1.20    0.34
  -1   5   3    0.73    0.34
   1  -5  -2  356.28    4.37
  -1  -5   2  355.93    5.08
   1  -5  -2  359.69    4.69
  -1  -5   2  366.36    4.29
   1   5  -2  341.11    4.27
  -1   5   2  367.37    4.91
  -1  -5   1   22.13    1.33
   1  -5  -1   21.59    1.15
   1  -5  -1   23.21    1.23
  -1  -5   1   23.74    1.01
   1   5  -1   21.49    1.16
  -1   5   1   22.99    1.69
  -1   5   0  130.80    2.77
  -1  -5   0  137.01    3.01
   1  -5   0  133.72    2.78
   1  -5   0  137.24    2.84
  -1  -5   0  126.30    1.95
   1   5   0  131.53    2.80
  -1   5   0  129.12    2.41
  -1   5  -1 3042.31   19.47
  -1  -5  -1 3069.75   19.66
   1  -5   1 3062.16   19.45
  -1  -5  -1 2994.92   16.27
   1  -5   1 3061.94   19.53
   1   5   1 2951.05   19.04
  -1   5  -2  585.14    6.82
  -1  -5  -2  583.76    6.63
  -1  -5  -2  563.75    4.62
   1  -5   2  583.06    6.65
   1   5   2  554.12    6.60
  -1   5  -2  581.97    4.73
  -1   5  -3  572.72    7.69
  -1  -5  -3  561.98    7.36
  -1  -5  -3  572.37    5.99
   1  -5   3  568.82    7.60
   1   5   3  553.00    7.58
  -1   5  -3  559.04    5.12
  -1   5  -4    5.03    0.86
  -1  -5  -4    5.26    0.75
  -1  -5  -4    5.27    0.55
   1  -5   4    5.78    0.86
   1   5   4    5.08    1.17
  -1   5  -5 1425.63   18.12
  -1  -5  -5 1424.88   17.61
  -1  -5  -5 1329.89   15.47
   1  -5   5 1411.68   17.98
   1   5   5 1305.71   17.02
  -1   5  -6   96.91    3.17
  -1  -5  -6   97.35    2.92
  -1  -5  -6   92.83    2.38
   1  -5   6   96.81    3.16
   1   5   6   87.17    2.97
  -1   5  -7   71.56    2.88
  -1  -5  -7   69.99    2.62
  -1  -5  -7   64.36    2.82
   1  -5   7   68.54    2.85
   1   5   7   66.96    2.78
  -1   5  -8    0.47    0.63
  -1  -5  -8    1.15    0.57
  -1  -5  -8    1.49    0.38
   1  -5   8    1.12    0.57
   1   5   8    0.91    0.52
  -1   5  -9  161.18    4.74
  -1  -5  -9  161.27    4.28
  -1  -5  -9  145.72    4.20
   1  -5   9  156.88    4.76
   1   5   9  146.46    4.43
  -1   5 -10   23.98    2.13
  -1  -5 -10   21.65    1.80
  -1  -5 -10   18.44    2.25
   1  -5  10   20.55    2.00
   1   5  10   21.32    1.89
  -1   5 -11    8.58    1.51
  -1  -5 -11    6.89    1.17
   1  -5  11    7.69    1.47
   1   5  11    7.96    2.89
  -1   5 -12    3.22    1.27
  -1  -5 -12    1.90    0.88
   1  -5  12    4.09    1.34
   1   5  12    2.62    0.94
  -1   5 -13    0.40    0.83
  -1  -5 -13   -0.07    0.73
  -1  -5 -13    0.34    0.36
   1  -5  13   -0.04    0.83
   1   5  13    0.68    0.80
  -1   5 -14  108.11    5.08
  -1  -5 -14  101.81    4.43
  -1  -5 -14   95.05    8.23
   1  -5  14  102.05    5.08
   1   6 -15   31.45    2.82
  -1  -6  15   27.23    2.79
  -1   6  15   32.59    3.02
   1   6 -14   21.94    2.28
   1  -6 -14   20.26    2.18
  -1  -6  14   21.79    2.49
  -1   6  14   19.27    2.18
   1   6 -13  184.49    6.12
   1  -6 -13  170.23    4.90
   1  -6 -13  175.10    5.91
  -1  -6  13  177.49    6.33
  -1   6  13  183.74    6.27
   1   6 -12    0.48    0.82
   1  -6 -12    0.92    0.74
   1  -6 -12    0.66    1.10
  -1  -6  12    0.77    0.90
  -1   6  12    0.82    0.74
   1   6 -11   98.29    4.15
   1  -6 -11   95.50    3.04
   1  -6 -11   96.29    3.99
  -1  -6  11   96.06    4.04
  -1   6  11  103.68    4.44
   1   6 -10  177.92    4.99
   1  -6 -10  180.28    3.96
   1  -6 -10  175.30    4.68
  -1  -6  10  174.95    5.10
  -1   6  10  179.00    5.15
   1   6  -9  396.77    7.58
   1  -6  -9  389.19    6.11
   1  -6  -9  374.76    6.93
  -1  -6   9  396.82    7.73
   1   6  -9  349.17    4.95
  -1   6   9  389.87    7.80
   1   6  -8   42.87    2.35
   1  -6  -8   42.61    1.81
   1  -6  -8   42.02    2.15
  -1  -6   8   42.35    2.33
   1   6  -8   35.22    1.85
  -1   6   8   46.25    2.51
   1   6  -7  201.66    5.26
   1  -6  -7  200.97    3.70
   1  -6  -7  198.03    4.27
  -1  -6   7  204.93    4.71
   1   6  -7  185.71    3.09
  -1   6   7  195.37    4.78
   1   6  -6  308.72    7.09
   1  -6  -6  308.20    5.31
   1  -6  -6  294.21    5.72
  -1  -6   6  315.86    6.24
   1   6  -6  285.78    4.60
  -1   6   6  287.98    6.16
   1   6  -5    7.59    2.37
   1  -6  -5    7.93    0.79
  -1  -6   5    8.79    1.07
   1  -6  -5    7.83    0.87
  -1  -6   5    8.78    0.95
   1   6  -5   10.50    0.78
  -1   6   5    7.19    0.99
   1  -6  -4  262.93    4.32
  -1  -6   4  255.10    5.04
   1  -6  -4  257.33    4.62
  -1  -6   4  258.04    4.64
   1   6  -4  249.76    3.93
  -1   6   4  269.65    5.17
   1  -6  -3  381.37    5.41
  -1  -6   3  382.08    6.20
   1  -6  -3  394.54    5.96
  -1  -6   3  406.19    5.72
   1   6  -3  379.42    5.20
  -1   6   3  382.24    6.09
   1  -6  -2    0.20    0.34
  -1  -6   2    0.36    0.49
  -1  -6   2    0.42    0.47
  -1   6   2    0.37    0.51
  -1  -6   1    0.45    0.50
   1  -6  -1    0.15    0.42
  -1  -6   1    0.21    0.19
   1   6  -1    0.31    0.25
  -1   6   1    0.23    0.44
  -1  -6   0  344.34    5.60
   1  -6   0  350.75    5.42
   1  -6   0  356.45    5.44
  -1  -6   0  326.85    4.15
   1   6   0  345.17    5.39
  -1   6   0  353.20    6.04
  -1   6  -1  144.21    3.48
  -1  -6  -1  144.56    3.49
   1  -6   1  146.15    3.41
  -1  -6  -1  141.69    2.40
   1  -6   1  143.51    3.33
   1   6   1  142.26    3.43
  -1   6  -1  144.60    2.76
  -1   6  -2   51.24    2.61
  -1  -6  -2   49.17    1.97
  -1  -6  -2   47.06    1.32
   1  -6   2   46.13    2.19
   1   6   2   48.08    2.02
  -1   6  -2   49.72    1.38
  -1   6  -3 1588.77   16.64
  -1  -6  -3 1543.79   15.60
  -1  -6  -3 1572.72   13.71
   1  -6   3 1555.62   16.01
   1   6   3 1456.54   15.30
  -1   6  -3 1583.74   13.24
  -1   6  -4  167.66    4.33
  -1  -6  -4  173.71    4.18
  -1  -6  -4  163.17    3.12
   1  -6   4  171.03    4.32
   1   6   4  163.50    4.31
  -1   6  -4  164.27    2.32
  -1   6  -5 2265.25   14.85
  -1  -6  -5 2186.05   25.68
  -1  -6  -5 2152.26   10.27
   1  -6   5 2175.14   26.10
   1   6   5 2039.71   24.79
  -1   6  -6  338.50    6.23
  -1  -6  -6  349.96    5.78
  -1  -6  -6  329.38    4.59
   1  -6   6  333.99    6.18
   1   6   6  345.05    6.23
  -1   6  -7   37.05    2.27
  -1  -6  -7   37.82    2.01
  -1  -6  -7   34.56    1.65
   1  -6   7   34.90    2.16
   1   6   7   36.17    2.17
  -1   6  -8   32.26    2.20
  -1  -6  -8   34.53    2.04
   1  -6   8   32.47    2.22
   1   6   8   34.72    2.26
  -1   6  -9    6.25    1.20
  -1  -6  -9    5.55    1.01
   1  -6   9    7.52    1.28
   1   6   9    4.98    1.29
  -1   6 -10    9.40    1.56
  -1  -6 -10    9.90    1.28
  -1  -6 -10    9.51    1.21
   1  -6  10   10.03    1.52
   1   6  10    9.57    1.45
  -1   6 -11   16.86    1.86
  -1  -6 -11   15.13    1.65
  -1  -6 -11   14.03    1.53
   1  -6  11   16.59    1.86
   1   6  11   16.44    1.85
  -1   6 -12  180.41    6.24
  -1  -6 -12  174.52    5.54
  -1  -6 -12  165.45    5.25
   1  -6  12  174.09    6.34
   1   6  12  173.25    6.12
  -1   6 -13    7.03    1.59
  -1  -6 -13    5.15    1.25
  -1  -6 -13    5.94    1.25
   1  -6  13    7.02    1.68
   1   6  13    6.27    1.40
  -1   6 -14   18.46    2.31
  -1  -6 -14   16.13    1.93
  -1  -6 -14   16.05    1.97
   1  -6  14   17.12    2.27
   1   6  14   17.48    2.21
   1   7 -14  255.97    7.15
  -1  -7  14  245.14    7.48
  -1   7  14  248.03    7.35
   1   7 -13  151.59    5.63
  -1  -7  13  147.79    5.79
  -1   7  13  150.65    5.78
   1   7 -12   21.77    2.17
   1  -7 -12   16.14    1.55
   1  -7 -12   19.17    1.86
  -1  -7  12   19.47    2.20
  -1   7  12   19.84    2.26
   1   7 -11   96.16    4.35
   1  -7 -11   94.10    3.54
   1  -7 -11   90.23    3.89
  -1  -7  11   90.98    4.35
  -1   7  11   99.70    4.49
   1   7 -10  219.24    6.31
   1  -7 -10  212.52    5.11
   1  -7 -10  205.55    5.66
  -1  -7  10  214.02    6.31
  -1   7  10  196.42    6.40
   1   7  -9  284.78    6.34
   1  -7  -9  278.47    4.91
   1  -7  -9  272.12    5.65
  -1  -7   9  275.99    6.29
  -1   7   9  266.57    6.24
   1   7  -8   15.29    1.62
   1  -7  -8   17.36    1.34
   1  -7  -8   17.87    1.49
  -1  -7   8   16.34    1.53
   1   7  -8   14.60    0.95
  -1   7   8   14.11    1.58
   1   7  -7  125.34    4.18
   1  -7  -7  129.62    3.14
   1  -7  -7  124.03    3.46
  -1  -7   7  129.52    3.84
   1   7  -7  117.89    2.44
  -1   7   7  127.29    4.03
   1   7  -6  238.86    5.29
   1  -7  -6  226.07    4.09
   1  -7  -6  239.84    4.62
  -1  -7   6  238.79    4.95
   1   7  -6  226.62    3.47
  -1   7   6  217.97   10.99
   1   7  -5  212.12    5.77
   1  -7  -5  223.17    4.01
  -1  -7   5  213.60    4.81
   1  -7  -5  215.12    4.24
  -1  -7   5  223.29    4.51
   1   7  -5  207.67    3.41
  -1   7   5  197.45    4.58
   1  -7  -4   89.09    2.53
  -1  -7   4   87.94    3.02
   1  -7  -4   92.71    2.70
  -1  -7   4   94.27    2.74
   1   7  -4   87.47    2.25
  -1   7   4   86.53    2.91
   1  -7  -3  342.91    5.93
  -1  -7   3  327.50    6.49
   1  -7  -3  332.60    5.94
  -1  -7   3  341.63    5.88
   1   7  -3  321.72    5.47
  -1   7   3  314.11    6.02
  -1  -7   2   95.31    3.00
   1  -7  -2   94.50    2.63
   1  -7  -2  102.29    2.75
  -1  -7   2   92.92    2.37
   1   7  -2   92.22    2.48
  -1   7   2   91.36    2.75
  -1  -7   1  306.44    5.63
   1  -7  -1  312.13    5.31
   1  -7  -1  312.91    5.23
  -1  -7   1  311.63    4.55
   1   7  -1  308.99    5.17
  -1   7   1  312.02    9.46
  -1  -7   0 1153.46   12.93
   1  -7   0 1103.31   12.16
   1  -7   0 1148.92   12.34
  -1  -7   0 1095.64   10.68
   1   7   0 1120.71   12.25
  -1   7   0 1099.25   11.39
  -1   7  -1  153.62    3.77
  -1  -7  -1  146.86    3.72
   1  -7   1  144.91    3.67
  -1  -7  -1  151.07    2.74
   1  -7   1  152.34    3.64
   1   7   1  144.78    3.64
  -1   7  -1  131.57    2.80
  -1   7  -2  447.28    8.42
  -1  -7  -2  450.83    7.67
  -1  -7  -2  450.11    6.16
   1  -7   2  455.70    7.63
   1   7   2  444.92    7.69
  -1   7  -2  455.99    6.41
  -1   7  -3  100.16    3.97
  -1  -7  -3  106.85    3.10
  -1  -7  -3  101.64    2.10
   1  -7   3   93.22    2.89
   1   7   3  101.77    3.17
  -1   7  -3   97.26    1.89
  -1   7  -4   99.08    3.30
  -1  -7  -4   97.13    3.05
  -1  -7  -4   94.98    2.14
   1  -7   4   92.88    3.07
   1   7   4   97.07    3.26
  -1   7  -4   94.86    1.61
  -1   7  -5    4.59    0.89
  -1  -7  -5    4.59    0.88
  -1  -7  -5    4.57    0.60
   1  -7   5    4.84    0.89
   1   7   5   10.73    1.28
  -1   7  -6  231.21    6.20
  -1  -7  -6  221.00    5.62
   1  -7   6  220.19    5.96
   1   7   6  184.54    5.38
  -1   7  -7  156.53    4.61
  -1  -7  -7  146.71    4.05
   1  -7   7  160.66    4.63
   1   7   7  142.03    4.39
  -1   7  -8    4.26    1.25
  -1  -7  -8    2.56    0.90
  -1  -7  -8    2.17    0.62
   1  -7   8    4.73    1.20
   1   7   8    2.45    0.96
  -1   7  -9  303.16    7.78
  -1  -7  -9  297.68    7.06
  -1  -7  -9  281.39    6.19
   1  -7   9  298.35    7.75
   1   7   9  292.94    7.59
  -1   7 -10   33.15    2.50
  -1  -7 -10   32.78    2.18
  -1  -7 -10   32.29    2.00
   1  -7  10   33.88    2.65
   1   7  10   32.44    2.47
  -1   7 -11  210.29    6.33
  -1  -7 -11  202.85    5.45
  -1  -7 -11  193.05    4.89
   1  -7  11  213.13    6.45
   1   7  11  214.61    6.23
  -1   7 -12   12.03    1.91
  -1  -7 -12   11.53    1.71
   1  -7  12   15.46    2.10
   1   7  12   13.15    1.94
  -1   7 -13  128.26    5.61
  -1  -7 -13  131.32    5.07
   1  -7  13  137.54    5.92
   1   7  13  146.43    5.89
   1   8 -14  140.32    5.60
   1  -8 -14  127.68    5.02
  -1  -8  14  138.20    5.80
  -1   8  14  140.89    5.73
   1   8 -13   19.22    2.32
   1  -8 -13   15.92    1.92
  -1  -8  13   15.93    2.24
  -1   8  13   21.17    2.45
   1   8 -12  115.24    4.90
  -1  -8  12  117.57    5.06
  -1   8  12  120.45    5.15
   1   8 -11   97.45    4.26
   1  -8 -11   97.29    3.34
  -1  -8  11   98.69    4.33
  -1   8  11  106.81    4.55
   1   8 -10  198.39    6.65
   1  -8 -10  174.38    5.17
   1  -8 -10  180.91    5.77
  -1  -8  10  182.44    6.31
  -1   8  10  199.65    6.76
   1   8  -9   66.80    3.31
   1  -8  -9   66.47    2.57
   1  -8  -9   67.13    2.92
  -1  -8   9   77.47    3.50
  -1   8   9   60.37    3.21
   1   8  -8  186.85    5.24
   1  -8  -8  174.72    4.00
   1  -8  -8  176.10    4.44
  -1  -8   8  184.79    5.03
  -1   8   8  183.41    5.23
   1   8  -7 1298.93   17.13
   1  -8  -7 1292.86   13.75
   1  -8  -7 1304.37   14.61
  -1  -8   7 1289.92   15.27
   1   8  -7 1203.17   11.60
  -1   8   7 1241.82   15.51
   1   8  -6 1259.59   21.03
   1  -8  -6 1266.88   19.94
   1  -8  -6 1241.42   19.76
  -1  -8   6 1277.16   20.70
   1   8  -6 1189.89   17.95
   1   8  -5  107.20    3.77
   1  -8  -5  106.05    2.98
  -1  -8   5  105.82    3.61
   1  -8  -5  107.70    3.12
  -1  -8   5  112.92    3.35
   1   8  -5  100.35    2.51
  -1   8   5  106.96    3.52
   1  -8  -4   15.94    1.28
  -1  -8   4   15.99    1.50
   1  -8  -4   16.74    1.28
  -1  -8   4   17.12    1.36
   1   8  -4   16.24    1.17
  -1   8   4   15.45    1.36
   1  -8  -3  730.33    8.03
  -1  -8   3  724.86    9.09
   1  -8  -3  727.33    7.99
  -1  -8   3  717.64    7.67
   1   8  -3  703.68    7.34
  -1   8   3  703.38    8.51
   1  -8  -2  685.47   10.16
  -1  -8   2  667.09   10.61
   1  -8  -2  690.03   10.07
  -1  -8   2  678.31    9.49
   1   8  -2  651.28    9.51
  -1   8   2  670.10   10.12
  -1  -8   1   22.56    1.59
   1  -8  -1   23.85    1.52
   1  -8  -1   23.64    1.44
  -1  -8   1   22.81    1.22
   1   8  -1   21.46    1.43
  -1   8   1   23.69    1.61
  -1  -8   0   92.33    3.07
   1  -8   0   95.14    2.98
   1  -8   0   94.97    2.85
  -1  -8   0   96.52    2.30
   1   8   0   91.76    2.84
  -1   8   0   81.33    2.71
  -1   8  -1   11.87    2.65
  -1  -8  -1   11.96    1.23
   1  -8   1   12.25    1.23
  -1  -8  -1   11.32    0.82
   1  -8   1   11.64    1.10
   1   8   1   10.76    1.16
  -1   8  -1    9.23    0.96
  -1   8  -2    9.77    2.68
  -1  -8  -2    7.88    0.98
  -1  -8  -2   12.25    0.86
   1  -8   2    8.34    1.02
   1   8   2    8.72    1.09
  -1   8  -2    4.51    0.75
  -1   8  -3   61.09    3.54
  -1  -8  -3   60.96    2.56
   1  -8   3   59.17    2.47
   1   8   3   59.90    2.60
  -1   8  -3   60.38    1.69
  -1   8  -4    2.32    0.72
  -1  -8  -4    2.58    0.73
  -1  -8  -4    1.44    0.41
   1  -8   4    2.50    0.96
   1   8   4    1.95    0.80
  -1   8  -4    1.73    0.36
  -1   8  -5    1.70    0.71
  -1  -8  -5    1.92    0.74
  -1  -8  -5    1.32    0.46
   1  -8   5    1.75    0.84
   1   8   5    3.13    0.86
  -1   8  -6    0.80    0.55
  -1  -8  -6    1.11    0.70
  -1  -8  -6    1.96    0.57
   1  -8   6    1.12    0.79
   1   8   6    1.56    0.93
  -1   8  -7   20.89    1.93
  -1  -8  -7   19.02    1.63
  -1  -8  -7   18.55    1.30
   1  -8   7   20.35    1.93
   1   8   7   18.88    1.91
  -1   8  -8   27.57    2.23
  -1  -8  -8   25.58    1.97
  -1  -8  -8   24.05    1.61
   1  -8   8   26.11    2.19
   1   8   8   24.53    2.21
  -1   8  -9   80.19    3.84
  -1  -8  -9   84.73    3.42
  -1  -8  -9   83.80    2.99
   1  -8   9   80.84    3.76
   1   8   9   84.82    3.85
  -1   8 -10   32.47    2.77
  -1  -8 -10   27.84    2.21
   1  -8  10   30.15    2.57
   1   8  10   30.25    2.54
  -1   8 -11    5.82    1.40
  -1  -8 -11    4.82    1.17
  -1  -8 -11    4.98    1.11
   1  -8  11    4.34    1.28
   1   8  11    4.30    1.39
  -1   8 -12    1.06    1.01
  -1  -8 -12    0.65    1.03
  -1  -8 -12    0.40    0.57
   1  -8  12    0.86    1.05
   1   8  12    0.42    0.98
  -1   8 -13  147.68    5.88
  -1  -8 -13  147.53    5.15
   1  -8  13  148.92    5.99
   1   8  13  141.72    5.79
   1   9 -13  183.28    6.40
   1  -9 -13  174.18    5.65
  -1  -9  13  176.93    6.47
  -1   9  13  170.95    6.24
   1   9 -12   59.31    3.61
   1  -9 -12   55.90    3.20
  -1  -9  12   54.93    3.52
  -1   9  12   49.79    3.45
   1   9 -11  153.44    5.66
   1  -9 -11  145.17    4.38
   1  -9 -11  145.59    4.90
  -1  -9  11  147.59    5.55
  -1   9  11  145.63    5.62
   1   9 -10   95.81    4.26
   1  -9 -10   86.40    3.20
  -1  -9  10   93.07    4.18
  -1   9  10   92.32    4.19
   1   9  -9   33.57    2.53
   1  -9  -9   28.22    1.87
  -1  -9   9   34.19    2.44
  -1   9   9   31.33    2.49
   1   9  -8  403.75   10.38
   1  -9  -8  411.04    8.03
  -1  -9   8  411.22    9.06
  -1   9   8  393.24    9.15
   1   9  -7   98.48    4.09
   1  -9  -7   92.14    3.07
   1  -9  -7  105.84    3.48
  -1  -9   7  101.54    3.71
   1   9  -7   90.55    2.39
  -1   9   7   86.47    3.66
   1   9  -6   30.97    4.30
   1  -9  -6   28.87    1.76
   1  -9  -6   29.40    1.93
  -1  -9   6   31.17    2.08
   1   9  -6   28.14    1.43
  -1   9   6   25.48    3.82
   1   9  -5   76.35    3.32
   1  -9  -5   79.87    2.83
  -1  -9   5   73.31    3.16
   1  -9  -5   85.40    3.01
  -1  -9   5   73.97    2.94
   1   9  -5   72.77    2.32
  -1   9   5   75.08    3.13
   1  -9  -4  150.18    3.81
  -1  -9   4  147.03    4.38
   1  -9  -4  146.56    3.70
  -1  -9   4  148.74    3.73
   1   9  -4  144.17    3.29
  -1   9   4  136.66    4.03
   1  -9  -3   51.12    2.30
  -1  -9   3   51.94    2.60
   1  -9  -3   54.90    2.28
  -1  -9   3   47.75    2.02
   1   9  -3   50.29    2.05
  -1   9   3   48.75    2.36
  -1  -9   2   41.41    2.36
   1  -9  -2   39.87    2.06
   1  -9  -2   41.02    1.99
  -1  -9   2   40.91    1.77
   1   9  -2   41.67    1.98
  -1   9   2   39.81    2.09
  -1  -9   1   79.39    3.12
   1  -9  -1   77.10    2.86
   1  -9  -1   76.84    2.67
  -1  -9   1   77.72    2.37
   1   9  -1   79.01    2.76
  -1   9   1   77.30    2.79
  -1  -9   0  189.79    4.66
   1  -9   0  193.53    4.56
   1  -9   0  184.72    4.21
   1   9   0  182.47    4.30
  -1   9   0  183.60    3.98
  -1   9  -1  215.24    5.68
  -1  -9  -1  221.22    5.80
   1  -9   1  221.88    5.77
   1  -9   1  219.80    5.52
   1   9   1  224.65    5.72
  -1   9  -1  221.68    4.99
  -1   9  -2    5.31    1.36
  -1  -9  -2    5.75    1.03
   1  -9   2    5.95    1.03
   1  -9   2    5.64    0.99
   1   9   2    4.80    0.89
  -1   9  -2    4.94    0.66
  -1   9  -3  134.16    4.43
  -1  -9  -3  132.56    3.90
  -1  -9  -3  132.84    2.75
   1  -9   3  130.57    3.87
   1   9   3  130.79    3.99
  -1   9  -3  127.64    2.69
  -1   9  -4   16.78    4.86
  -1  -9  -4   15.72    1.51
  -1  -9  -4   16.64    1.10
   1  -9   4   16.68    1.56
   1   9   4   16.29    1.65
  -1   9  -4   12.74    0.85
  -1   9  -5    8.06    1.24
  -1  -9  -5    7.07    1.14
  -1  -9  -5    7.99    0.94
   1  -9   5    7.32    1.20
   1   9   5    8.12    1.35
  -1   9  -6    0.32    0.69
  -1  -9  -6   -0.13    0.54
  -1  -9  -6    0.72    0.62
   1  -9   6    0.26    0.74
   1   9   6    0.52    0.84
  -1   9  -7   95.39    3.98
  -1  -9  -7  100.26    3.70
   1  -9   7   94.65    3.82
   1   9   7   88.01    3.86
  -1   9  -8  472.95   11.69
  -1  -9  -8  483.56   11.15
   1  -9   8  479.58   11.72
   1   9   8  480.05   11.85
  -1   9  -9    3.47    1.30
  -1  -9  -9    2.51    0.93
  -1  -9  -9    2.93    0.79
   1  -9   9    3.07    1.38
   1   9   9    3.91    1.43
  -1   9 -10    1.34    1.03
  -1  -9 -10    1.45    0.93
  -1  -9 -10    0.71    0.54
   1  -9  10    3.80    1.39
   1   9  10    2.79    1.15
  -1   9 -11  334.35    9.15
  -1  -9 -11  319.86    7.98
   1  -9  11  330.65    9.12
   1   9  11  354.30    9.39
  -1   9 -12  579.74   11.43
  -1  -9 -12  539.64    9.48
   1  -9  12  545.85   11.18
   1   9  12  585.35   14.44
   1  10 -12  456.84    9.98
  -1 -10  12  478.87   10.21
  -1  10  12  466.97   10.19
   1  10 -11   45.62    3.27
   1 -10 -11   46.55    2.85
  -1 -10  11   48.80    3.34
  -1  10  11   46.66    3.37
   1  10 -10    2.93    1.31
   1 -10 -10    3.22    0.98
   1 -10 -10    1.91    0.79
  -1 -10  10    3.14    1.06
  -1  10  10    3.94    1.44
   1  10  -9    0.79    0.90
   1 -10  -9    1.37    0.59
   1 -10  -9    1.03    0.71
  -1 -10   9    1.49    1.17
  -1  10   9    0.57    0.84
   1  10  -8   36.56    6.34
   1 -10  -8   32.06    2.00
   1 -10  -8   33.84    2.22
  -1 -10   8   33.63    2.52
  -1  10   8   30.88    2.56
   1  10  -7  726.71   16.93
   1 -10  -7  764.28   15.21
  -1 -10   7  730.85   15.34
  -1  10   7  690.35   15.80
   1  10  -6  156.44    6.43
   1 -10  -6  153.47    4.54
  -1 -10   6  154.43    4.78
   1  10  -6  149.30    3.81
  -1  10   6  158.42    5.31
   1  10  -5 1058.69   13.85
   1 -10  -5 1080.55   10.97
  -1 -10   5 1066.41   12.74
   1 -10  -5 1080.25   10.83
  -1 -10   5 1082.73   11.32
   1  10  -5 1049.12    9.38
   1  10  -4   67.58    3.21
   1 -10  -4   67.76    2.78
  -1 -10   4   72.00    3.32
   1 -10  -4   71.32    2.76
  -1 -10   4   70.48    2.75
   1  10  -4   70.16    2.52
  -1  10   4   64.67    3.00
   1 -10  -3   51.13    2.47
  -1 -10   3   50.03    2.75
   1 -10  -3   52.32    2.36
  -1 -10   3   47.43    2.15
   1  10  -3   50.64    2.20
  -1  10   3   50.09    2.64
   1 -10  -2    0.04    0.55
  -1 -10   2    0.79    0.69
   1 -10  -2    0.64    0.50
   1  10  -2    1.10    0.54
  -1  10   2    0.32    0.59
  -1 -10   1   45.77    2.60
   1 -10  -1   39.73    2.25
   1 -10  -1   43.85    2.18
   1  10  -1   42.58    2.19
  -1  10   1   40.21    2.48
  -1  10   0  218.98    5.35
  -1 -10   0  223.12    5.58
   1 -10   0  221.51    5.41
   1 -10   0  224.52    5.08
   1  10   0  228.44    5.26
  -1  10   0  225.50    4.84
  -1  10  -1   77.85    7.28
  -1 -10  -1   75.46    3.18
   1 -10   1   73.14    3.13
  -1 -10  -1   73.45    2.27
   1 -10   1   74.22    2.88
   1  10   1   73.23    3.02
  -1  10  -1   71.24    2.47
  -1  10  -2    0.70    0.47
  -1 -10  -2    1.09    0.69
   1 -10   2    1.02    0.68
  -1 -10  -2    0.55    0.32
   1 -10   2    0.38    0.64
   1  10   2    1.22    0.81
  -1  10  -2    1.01    0.46
  -1  10  -3   62.31    3.23
  -1 -10  -3   65.37    2.99
  -1 -10  -3   60.26    2.05
   1 -10   3   63.38    2.83
   1  10   3   63.22    2.99
  -1  10  -3   61.80    2.10
  -1  10  -4  469.72   10.32
  -1 -10  -4  485.23    7.96
   1 -10   4  468.45    7.88
   1  10   4  472.82    8.27
  -1  10  -4  467.36    5.22
  -1  10  -5  147.40    5.13
  -1 -10  -5  155.03    4.94
   1 -10   5  148.38    4.89
   1  10   5  150.21    5.19
  -1  10  -6   24.06    2.11
  -1 -10  -6   24.97    2.00
  -1 -10  -6   28.03    1.60
   1 -10   6   29.64    2.32
   1  10   6   26.34    2.27
  -1  10  -7   98.55    4.54
  -1 -10  -7  102.23    4.26
   1 -10   7   92.40    4.21
   1  10   7   99.16    4.58
  -1  10  -8   14.59    1.97
  -1 -10  -8   13.55    1.60
   1 -10   8   10.36    1.74
   1  10   8   13.81    1.80
  -1  10  -9    3.76    1.40
  -1 -10  -9    2.63    1.01
   1 -10   9    2.46    1.16
   1  10   9    2.76    1.21
  -1  10 -10    7.96    1.78
  -1 -10 -10    9.65    1.54
   1 -10  10   10.59    1.93
   1  10  10   11.22    1.96
  -1  10 -11    3.66    1.42
  -1 -10 -11    2.66    1.12
   1 -10  11    3.92    1.61
   1  10  11    3.01    1.66
   1  11 -11    6.30    1.49
   1 -11 -11    4.76    1.34
  -1 -11  11    5.98    1.50
  -1  11  11    3.33    1.69
   1  11 -10   44.44    3.25
   1 -11 -10   37.17    2.39
  -1 -11  10   56.34    3.41
  -1  11  10   44.91    3.34
   1  11  -9  104.43    4.77
   1 -11  -9   95.11    3.74
   1 -11  -9   98.17    3.88
  -1 -11   9   97.31    4.33
  -1  11   9   96.05    4.59
   1  11  -8  130.44    5.27
   1 -11  -8  121.66    4.23
   1 -11  -8  125.06    4.36
  -1 -11   8  124.65    4.83
  -1  11   8  136.22    5.41
   1  11  -7   35.45    6.54
   1 -11  -7   34.21    2.19
   1 -11  -7   36.85    2.27
  -1 -11   7   37.37    2.49
  -1  11   7   30.58    3.84
   1  11  -6  497.56   12.71
   1 -11  -6  493.45   11.36
   1 -11  -6  499.98   11.37
  -1 -11   6  497.65   11.68
   1  11  -6  485.30   10.30
  -1  11   6  486.17   12.09
   1  11  -5  222.76    7.60
   1 -11  -5  226.34    6.36
  -1 -11   5  207.23    6.71
  -1 -11   5  221.31    6.28
   1  11  -5  213.86    5.54
  -1  11   5  206.00    8.06
   1  11  -4    8.41    1.53
   1 -11  -4    5.57    1.01
  -1 -11   4    7.22    1.38
  -1 -11   4    5.16    0.93
   1  11  -4    6.16    0.90
  -1  11   4    6.83    1.22
   1 -11  -3  111.51    3.77
  -1 -11   3  109.81    4.25
   1 -11  -3  107.86    3.46
   1  11  -3  111.72    3.41
  -1  11   3  107.98    3.87
  -1 -11   2  103.48    3.98
   1 -11  -2   99.75    3.63
   1 -11  -2  105.50    3.43
  -1 -11   2  104.49    3.25
   1  11  -2  102.55    3.38
  -1  11   2  111.08    3.76
  -1 -11   1   19.50    1.89
   1 -11  -1   19.21    1.76
   1 -11  -1   18.81    1.54
  -1 -11   1   17.26    1.44
   1  11  -1   20.26    1.64
  -1  11   1   19.52    1.66
  -1  11   0   -0.39    0.59
  -1 -11   0    0.64    0.74
   1 -11   0    0.09    0.66
   1 -11   0    0.49    0.75
  -1 -11   0    1.42    0.79
   1  11   0    0.64    0.76
  -1  11   0   -0.16    0.52
  -1  11  -1  133.70    4.58
  -1 -11  -1  132.10    4.43
   1 -11   1  132.80    4.36
  -1 -11  -1  136.83    3.25
   1 -11   1  141.17    4.15
   1  11   1  132.17    4.24
  -1  11  -1  132.93    3.62
  -1  11  -2  185.89    7.38
  -1 -11  -2  183.48    5.57
   1 -11   2  184.49    5.30
   1  11   2  176.61    5.43
  -1  11  -2  180.59    4.53
  -1  11  -3   57.19    4.56
  -1 -11  -3   52.26    2.82
   1 -11   3   56.27    2.84
   1  11   3   52.59    2.87
  -1  11  -3   52.64    2.13
  -1  11  -4  151.95    5.53
  -1 -11  -4  156.25    5.40
   1 -11   4  155.90    5.38
   1  11   4  147.86    5.43
  -1  11  -5  122.67    5.05
  -1 -11  -5  122.71    4.82
   1 -11   5  119.98    4.74
   1  11   5  122.91    5.09
  -1  11  -6  124.10    4.79
  -1 -11  -6  124.11    4.38
   1 -11   6  121.53    4.50
   1  11   6  116.25    4.63
  -1  11  -7    4.17    1.41
  -1 -11  -7    3.22    1.03
   1 -11   7    2.15    1.29
   1  11   7    3.70    1.40
  -1  11  -8    5.22    1.38
  -1 -11  -8    5.79    1.25
   1 -11   8    6.64    1.39
   1  11   8    6.36    1.45
  -1  11  -9   70.83    4.00
  -1 -11  -9   67.87    3.47
   1 -11   9   66.95    3.82
   1  11   9   62.93    3.78
  -1  11 -10   12.97    2.20
  -1 -11 -10   12.79    1.74
   1 -11  10   13.33    2.05
   1  11  10   13.74    2.08
   1  12 -10    9.54    2.00
  -1 -12  10    8.32    1.54
  -1  12  10    9.61    1.93
   1  12  -9  109.60    5.22
   1 -12  -9  105.98    4.26
   1 -12  -9  109.99    4.40
  -1 -12   9  111.84    4.88
  -1  12   9  117.46    5.46
   1  12  -8    1.35    0.60
   1 -12  -8    2.05    0.93
  -1 -12   8    1.72    0.95
  -1  12   8    1.76    1.04
   1  12  -7   77.11    4.18
   1 -12  -7   70.50    3.29
   1 -12  -7   74.61    3.31
  -1 -12   7   78.35    3.71
  -1  12   7   81.14    4.17
   1  12  -6   57.86    9.59
   1 -12  -6   48.71    2.69
   1 -12  -6   49.06    2.58
  -1  12   6   53.73    3.27
   1  12  -5   10.17    2.41
   1 -12  -5    9.24    1.33
  -1 -12   5   10.27    1.71
   1 -12  -5   10.12    1.35
   1  12  -5    7.80    2.80
  -1  12   5    9.00    1.58
   1  12  -4   88.37    4.45
   1 -12  -4   89.47    3.87
  -1 -12   4   87.43    3.99
   1 -12  -4   89.02    3.70
  -1 -12   4   88.75    3.68
   1  12  -4   87.72    3.78
  -1  12   4   88.22    4.34
   1 -12  -3  171.41    5.70
  -1 -12   3  165.05    6.01
   1 -12  -3  167.78    5.34
  -1 -12   3  167.76    5.23
   1  12  -3  168.47    5.24
  -1  12   3  168.08    5.80
   1 -12  -2    1.67    1.14
  -1 -12   2    2.45    1.23
  -1 -12   2    1.28    0.72
   1  12  -2    0.59    0.80
  -1  12   2    0.76    0.66
  -1 -12   1    3.28    1.13
   1 -12  -1    1.85    0.91
   1 -12  -1    2.36    0.69
  -1 -12   1    2.45    0.72
   1  12  -1    3.50    0.92
  -1  12   1    2.80    0.80
  -1  12   0    0.66    0.51
  -1 -12   0    1.06    0.81
   1 -12   0    1.86    0.80
   1 -12   0    2.18    0.69
   1  12   0    1.91    0.74
  -1  12   0    1.12    0.50
  -1  12  -1   60.60    6.23
  -1 -12  -1   60.91    3.19
   1 -12   1   61.53    3.23
   1 -12   1   61.61    2.91
   1  12   1   63.43    3.15
  -1  12  -1   64.28    2.72
  -1  12  -2  294.41   10.51
  -1 -12  -2  305.77    8.64
   1 -12   2  311.81    8.39
   1  12   2  303.43    8.51
  -1  12  -2  317.41    7.74
  -1  12  -3  197.62    6.69
  -1 -12  -3  205.24    6.71
   1 -12   3  202.47    6.45
   1  12   3  189.19    6.45
  -1  12  -3  196.07    5.32
  -1  12  -4  115.26   11.98
  -1 -12  -4  115.53    4.38
   1 -12   4  113.29    4.22
   1  12   4  114.63    4.62
  -1  12  -5   93.46    4.26
  -1 -12  -5   91.87    3.96
   1 -12   5   93.31    4.00
   1  12   5   95.84    4.24
  -1  12  -6  153.07    5.78
  -1 -12  -6  160.70    5.56
   1 -12   6  153.70    5.60
   1  12   6  147.36    5.70
  -1  12  -7   85.22    4.40
  -1 -12  -7   77.97    3.79
   1 -12   7   79.29    3.94
   1  12   7   81.77    4.21
  -1  12  -8   25.57    2.66
  -1 -12  -8   26.10    2.34
   1 -12   8   29.07    2.61
   1  12   8   24.45    2.58
  -1  12  -9    0.07    0.84
  -1 -12  -9   -0.46    0.80
   1 -12   9    0.63    0.91
   1  12   9    1.11    1.23
   1  13  -9  223.74    7.25
  -1  13   9  201.80    6.95
   1  13  -8   11.61    2.92
   1 -13  -8    8.53    1.56
  -1  13   8   11.31    2.05
   1  13  -7  158.24    6.26
   1 -13  -7  161.22    5.56
   1 -13  -7  162.92    5.34
  -1 -13   7  167.06    5.84
  -1  13   7  165.89    6.42
   1  13  -6   72.77    6.14
   1 -13  -6   78.28    3.56
  -1 -13   6   80.85    3.66
  -1  13   6   77.16    3.99
   1  13  -5  457.00   11.03
   1 -13  -5  477.32    9.68
  -1 -13   5  480.98   10.88
  -1 -13   5  470.80    9.38
  -1  13   5  459.38   10.15
   1  13  -4   31.99    8.49
   1 -13  -4   29.64    2.33
  -1 -13   4   32.95    2.75
   1 -13  -4   31.20    2.15
  -1 -13   4   29.89    2.19
   1  13  -4   28.73    2.00
  -1  13   4   31.26    2.59
   1 -13  -3   16.10    1.76
  -1 -13   3   18.14    2.15
   1 -13  -3   15.76    1.57
  -1 -13   3   15.54    1.50
   1  13  -3   16.40    1.60
  -1  13   3   16.81    4.24
  -1 -13   2   19.89    2.16
   1 -13  -2   20.34    1.98
   1 -13  -2   20.66    1.82
   1  13  -2   17.28    1.66
  -1  13   2   17.74    1.93
  -1  13   1  336.94    7.47
  -1 -13   1  334.35    7.78
   1 -13  -1  338.86    7.43
   1 -13  -1  337.76    6.73
   1  13  -1  336.74    6.90
  -1  13   1  349.34    7.03
  -1  13   0   21.07    5.95
  -1 -13   0   21.19    2.19
   1 -13   0   21.26    2.06
   1  13   0   20.91    1.89
  -1  13   0   19.28    1.75
  -1  13  -1   16.75    4.71
  -1 -13  -1   15.83    1.92
   1 -13   1   18.37    2.01
   1  13   1   16.99    1.83
  -1  13  -1   14.62    4.11
  -1  13  -2  224.26    8.58
  -1 -13  -2  235.70    7.09
   1 -13   2  230.73    6.49
   1  13   2  234.78    6.90
  -1  13  -2  232.27    5.78
  -1  13  -3   10.20    2.66
  -1 -13  -3    9.22    1.60
   1 -13   3    9.75    1.49
   1  13   3    9.23    1.48
  -1  13  -4    6.05    1.59
  -1 -13  -4    7.56    1.52
   1 -13   4    6.72    1.48
   1  13   4    5.71    1.45
  -1  13  -5    0.80    1.00
  -1 -13  -5   -0.08    0.68
   1 -13   5    1.50    1.23
   1  13   5    0.37    0.81
  -1  13  -6    1.74    1.30
  -1 -13  -6    0.77    0.77
   1 -13   6    3.32    1.34
  -1  13  -7  134.95    5.64
  -1 -13  -7  128.97    4.92
   1 -13   7  131.25    5.20
   1  13   7  128.84    5.49
  -1  13  -8   14.75    2.16
  -1 -13  -8   14.35    1.98
   1 -13   8   12.09    1.90
   1  13   8   14.54    2.14
   1  14  -7   38.90   11.28
   1 -14  -7   37.46    2.76
  -1 -14   7   35.82    2.86
  -1  14   7   37.95    3.13
   1  14  -6  537.32   11.45
   1 -14  -6  531.53    9.41
  -1 -14   6  537.98    9.45
  -1  14   6  569.96   11.01
   1  14  -5   63.79    8.70
   1 -14  -5   61.60    3.38
  -1 -14   5   65.25    4.16
  -1  14   5   62.66    3.71
   1  14  -4   10.90    3.90
   1 -14  -4   10.48    1.63
  -1 -14   4   10.22    1.93
   1 -14  -4   11.53    1.63
  -1  14   4   10.87    3.06
   1  14  -3   15.55    6.06
   1 -14  -3   16.72    1.92
  -1 -14   3   17.39    2.20
  -1 -14   3   15.10    1.63
   1  14  -3   15.87    1.72
  -1  14   3   13.22    2.13
  -1  14   2  289.00    7.83
  -1 -14   2  305.63    8.57
   1 -14  -2  288.98    7.74
   1  14  -2  289.49    7.24
  -1  14   2  321.33    8.08
  -1  14   1   11.23    3.08
  -1 -14   1   11.34    1.85
   1 -14  -1   13.00    1.87
   1 -14  -1   11.78    1.51
   1  14  -1   11.04    1.71
  -1  14   1   11.08    1.65
  -1  14   0   81.83   11.07
  -1 -14   0   82.80    4.19
   1 -14   0   83.63    4.07
   1 -14   0   79.98    3.54
   1  14   0   77.90    3.68
  -1  14   0   80.09    3.48
  -1  14  -1   10.37    3.10
  -1 -14  -1    9.94    1.71
   1 -14   1   12.82    1.86
   1 -14   1    8.89    1.43
   1  14   1    9.80    1.50
  -1  14  -1    8.87    1.94
  -1  14  -2   65.03    6.36
  -1 -14  -2   59.88    3.51
   1 -14   2   60.52    3.22
   1  14   2   60.31    3.44
  -1  14  -3    1.06    0.49
  -1 -14  -3    2.65    1.33
   1  14   3    3.52    1.33
  -1  14  -4    4.68    1.26
  -1 -14  -4    5.42    1.64
   1 -14   4    3.76    1.15
   1  14   4    4.05    1.33
  -1  14  -5   27.92    2.80
  -1 -14  -5   26.32    2.44
   1 -14   5   29.30    2.57
   1  14   5   27.77    2.68
  -1  14  -6  122.00    5.47
  -1 -14  -6  118.31    4.98
   1 -14   6  117.95    4.99
   1  14   6  119.89    5.39
   1  15  -4  326.63    9.04
   1 -15  -4  331.62    8.04
  -1 -15   4  321.57    8.67
  -1  15   4  316.74    8.08
   1  15  -3  276.20    8.91
   1 -15  -3  279.42    7.42
  -1 -15   3  287.49    8.29
  -1  15   3  289.63    7.48
  -1  15   2  121.78    4.91
   1  15  -2  125.05    5.43
  -1 -15   2  126.30    5.59
   1 -15  -2  118.42    4.94
   1  15  -2  123.35    4.59
  -1  15   2  128.34    4.91
  -1  15   1    7.70    2.21
  -1 -15   1    7.81    1.63
   1 -15  -1    9.55    1.67
   1  15  -1    8.02    1.45
  -1  15   1    7.71    1.51
  -1  15   0   96.74    8.73
  -1 -15   0   96.53    4.78
   1 -15   0   98.78    4.64
   1  15   0   96.49    4.26
  -1  15   0   93.00    3.93
  -1  15  -1  244.44   20.75
  -1 -15  -1  234.09    7.07
   1 -15   1  231.11    6.28
   1  15   1  223.79    6.56
  -1  15  -2   69.04    6.72
  -1 -15  -2   73.95    4.13
   1 -15   2   73.13    3.80
   1  15   2   71.28    3.89
  -1  15  -3   72.44    7.59
  -1 -15  -3   74.01    4.13
   1 -15   3   70.11    3.69
   1  15   3   69.53    3.93
   2   0 -16   50.29    4.95
  -2   0  16   57.40    3.78
   2   0 -15    0.56    0.65
   2   0 -15    0.18    0.44
  -2   0  15    0.39    0.85
  -2   0  15    1.61    0.99
   2   0 -14   16.59    1.53
   2   0 -14   14.57    5.03
  -2   0  14   15.51    1.89
  -2   0  14   16.73    1.76
   2   0 -13    0.19    0.48
   2   0 -13   -0.04    0.77
  -2   0  13    0.37    0.82
   2   0 -12  445.15    8.14
   2   0 -12  416.43    9.87
  -2   0  12  427.09    9.47
  -2   0  12  445.76    8.86
   2   0 -11    1.10    0.74
   2   0 -11   -0.30    0.74
  -2   0  11    0.21    0.86
  -2   0  11   -0.55    0.68
   2   0 -10  365.24    6.93
   2   0 -10  342.51    8.01
  -2   0  10  360.14    8.18
  -2   0  10  373.88    7.77
   2   0  -9    0.12    0.35
   2   0  -9    0.16    0.40
  -2   0   9   -0.09    0.85
  -2   0   9   -0.42    0.50
   2   0  -8  412.01    6.03
   2   0  -8  364.46    7.36
  -2   0   8  383.86    7.09
  -2   0   8  382.99    6.63
   2   0  -7    0.21    0.38
  -2   0   7    0.13    0.51
  -2   0   7    0.69    0.49
   2   0  -6   64.28    1.43
   2   0  -6   60.51    2.33
  -2   0   6   62.37    2.18
  -2   0   6   65.83    2.07
   2   0  -5    0.29    0.18
   2   0  -5    0.47    0.33
  -2   0   5    0.19    0.36
   2   0  -4 1103.60    6.70
   2   0  -4 1041.71    8.58
  -2   0   4 1096.11    8.80
  -2   0   3    0.31    0.13
   2   0  -3    0.22    0.31
  -2   0   3    0.06    0.33
  -2   0   2  372.83    3.08
   2   0  -2  367.46    3.87
  -2   0   2  372.69    4.13
  -2   0   1    0.61    0.23
  -2   0   1    0.57    0.26
  -2   0   0 2983.59   16.75
  -2   0  -1   -0.20    0.31
   2   0   1   -0.13    0.26
   2   0   1    1.33    0.54
  -2   0  -1   -0.14    0.30
  -2   0  -2   16.11    0.98
   2   0   2   18.12    0.90
   2   0   2   16.30    0.84
  -2   0  -3   -0.20    0.40
   2   0   3   -0.07    0.30
   2   0   3    0.48    0.27
  -2   0  -4  225.63    4.02
   2   0   4  228.75    3.65
   2   0   4  217.28    3.15
  -2   0  -5    4.10    1.49
   2   0   5    0.10    0.41
   2   0   5    2.31    0.99
  -2   0  -6  437.21    7.00
   2   0   6  414.24    6.32
   2   0   6  403.32    5.53
  -2   0  -7    0.38    1.07
   2   0   7    0.42    0.51
   2   0   7   -0.15    0.41
  -2   0  -8 1486.44   13.72
   2   0   8 1481.03   12.96
   2   0   8 1462.80   10.96
  -2   0  -9    0.44    0.82
   2   0   9    0.15    0.71
  -2   0 -10   30.16    2.13
   2   0  10   31.57    2.16
   2   0  10   29.86    1.68
  -2   0 -11    0.40    0.68
   2   0  11    0.39    0.80
   2   0  11    0.54    0.68
  -2   0 -12   80.68    3.74
   2   0  12   76.33    3.60
  -2   0 -13    2.42    1.29
   2   0  13    0.27    0.79
  -2   0 -14    2.45    1.19
   2   0  14    2.86    1.11
  -2   0 -15    0.29    0.87
   2   0  15    1.32    0.99
   2   1 -16   28.17    3.63
   2  -1 -16   27.35    8.93
  -2  -1  16   29.87    2.89
  -2   1  16   27.88    2.33
   2   1 -15  120.16    4.22
   2   1 -15  113.66    6.29
   2  -1 -15  106.17    7.95
  -2  -1  15  120.53    5.26
  -2   1  15  117.09    4.50
   2   1 -14   54.09    2.65
   2  -1 -14   53.61    2.49
   2   1 -14   56.67    8.63
   2  -1 -14   50.09    7.07
  -2  -1  14   54.98    3.33
  -2   1  14   56.06    3.37
  -2  -1  14   55.15    2.74
   2   1 -13   40.01    2.16
   2  -1 -13   39.70    2.03
   2   1 -13   37.42    2.64
   2  -1 -13   40.16    6.31
  -2  -1  13   38.92    2.73
  -2   1  13   39.27    2.70
  -2   1  13   39.89    2.37
  -2  -1  13   41.45    2.31
   2   1 -12    0.97    0.61
   2  -1 -12    0.61    0.68
   2  -1 -12   -0.14    0.76
  -2  -1  12    1.31    0.85
  -2   1  12   -0.11    0.72
  -2  -1  12    0.39    0.62
   2   1 -11  575.52    8.01
   2  -1 -11  550.10    7.27
   2  -1 -11  524.52    9.51
  -2  -1  11  552.89    9.45
  -2   1  11  541.79    9.30
  -2   1  11  596.01    9.16
  -2  -1  11  573.72    8.43
   2   1 -10    3.31    0.66
   2  -1 -10    2.97    0.57
   2  -1 -10    2.06    0.73
  -2  -1  10    1.96    0.78
  -2   1  10    1.35    0.58
  -2   1  10    2.68    0.85
  -2  -1  10    1.32    0.61
   2   1  -9  143.24    3.11
   2  -1  -9  143.93    2.75
   2  -1  -9  135.00    4.89
  -2  -1   9  132.25    3.78
  -2   1   9  145.30    4.01
  -2   1   9  147.79    3.71
  -2  -1   9  137.77    3.40
   2   1  -8  771.08   10.07
   2  -1  -8  719.27    8.98
   2  -1  -8  681.97   10.63
  -2  -1   8  712.61   10.77
  -2   1   8  742.37   10.73
  -2  -1   8  750.99   10.45
   2   1  -7   17.74    0.98
   2  -1  -7   17.94    0.85
   2  -1  -7   18.06    2.37
  -2  -1   7   15.03    1.32
  -2   1   7   16.12    1.64
  -2  -1   7   16.90    1.14
   2   1  -6  218.93    3.34
   2  -1  -6  206.18    2.64
   2  -1  -6  201.27    4.17
  -2  -1   6  209.48    4.15
  -2   1   6  211.29    4.06
  -2  -1   6  214.15    3.87
   2   1  -5  114.58    2.12
   2  -1  -5  117.42    1.27
   2   1  -5  109.82    2.57
   2  -1  -5  112.84    2.66
  -2  -1   5  115.69    2.65
  -2   1   5  132.19    2.89
  -2  -1   5  126.03    2.62
   2  -1  -4   39.16    0.76
  -2  -1   4   39.42    1.25
   2   1  -4   39.65    1.55
   2  -1  -4   40.17    1.63
  -2  -1   4   41.21    1.58
  -2   1   4   37.03    1.54
  -2  -1   4   43.56    1.64
  -2  -1   3  100.39    2.25
   2   1  -3   96.20    2.56
   2  -1  -3   97.99    2.60
  -2   1   3  104.29    2.71
  -2  -1   3  104.60    2.67
   2  -1  -2  224.39    1.96
  -2   1   2  231.73    2.01
  -2  -1   2  226.68    2.67
   2   1  -2  219.18    2.71
   2  -1  -2  230.91    3.17
  -2   1   2  231.78    3.19
  -2  -1   2  230.18    3.18
  -2   1   1   16.73    0.70
  -2  -1   1   14.95    0.78
   2   1  -1   15.14    0.68
   2  -1  -1   15.36    0.83
  -2   1   1   15.96    0.86
  -2  -1   1   15.70    0.87
  -2   1   0  911.07    6.68
  -2  -1   0  898.07    6.93
   2   1   0  881.65    5.71
   2  -1   0  933.83    7.08
  -2  -1   0  868.98    6.90
  -2   1  -1 2530.83   15.29
  -2  -1  -1 2542.23   15.55
   2  -1   1 2444.67   14.73
   2   1   1 2289.05   14.14
  -2   1  -2  170.78    2.97
  -2  -1  -2  172.77    3.05
   2  -1   2  182.60    2.94
   2   1   2  165.65    2.27
   2  -1   2  158.08    2.43
   2   1   2  164.64    2.72
  -2   1  -3  491.68    5.84
  -2  -1  -3  496.52    5.79
   2  -1   3  448.75    5.17
   2   1   3  468.68    4.62
   2  -1   3  444.88    4.06
   2   1   3  448.65    4.93
  -2   1  -4  968.79    9.78
  -2  -1  -4  993.65    9.32
   2  -1   4  942.87    8.60
   2  -1   4  893.68    6.69
   2   1   4  896.41    7.86
  -2   1  -5 2852.79   25.70
  -2  -1  -5 2701.24   24.82
   2  -1   5 2775.00   24.46
   2  -1   5 2620.89   21.50
  -2  -1  -6 5533.82   22.97
  -2   1  -7 1575.53   20.11
  -2  -1  -7 1449.79   18.74
   2  -1   7 1522.37   19.20
   2   1   7 1568.97   19.21
   2   1   7 1536.19   18.49
   2  -1   7 1531.69   17.50
  -2   1  -8   32.13    1.98
  -2  -1  -8   33.44    9.08
   2  -1   8   38.21    2.15
   2   1   8   36.22    1.95
   2   1   8   33.21    1.69
  -2   1  -9  155.15    4.43
  -2  -1  -9  163.21    4.49
   2  -1   9  165.53    4.54
   2   1   9  163.10    4.23
   2   1   9  157.79    3.75
   2  -1   9  161.76    3.22
  -2   1 -10   33.63    2.30
  -2  -1 -10   32.94    2.25
   2  -1  10   36.61    2.41
   2   1  10   36.57    2.32
   2  -1  10   33.21    4.40
  -2   1 -11   44.17    2.73
  -2  -1 -11   46.28    2.78
   2  -1  11   42.73    2.69
   2   1  11   45.74    2.67
   2   1  11   42.41    2.22
  -2   1 -12  133.73    4.77
  -2  -1 -12  128.67    4.65
   2  -1  12  137.45    4.90
   2   1  12  129.44    4.57
   2   1  12  138.08    4.04
  -2   1 -13    0.14    0.80
  -2  -1 -13    0.67    0.84
   2  -1  13    1.11    1.28
   2   1  13    0.77    0.78
   2   1  13    0.09    0.61
  -2   1 -14   22.95    2.33
  -2  -1 -14   23.03    2.30
   2  -1  14   22.54    2.34
   2   1  14   20.73    2.13
  -2   1 -15    8.86    1.66
  -2  -1 -15    9.24    1.77
   2  -1  15    8.61    1.77
   2   1  15    9.23    1.65
   2   2 -16   32.83    2.51
   2   2 -16   31.84    2.94
   2  -2 -16   31.53    3.59
  -2  -2  16   34.78    2.99
  -2   2  16   33.56    2.64
   2   2 -15  250.54    6.58
   2  -2 -15  249.52    7.97
  -2  -2  15  249.91    7.84
   2   2 -14  198.40    5.57
   2  -2 -14  191.82    6.57
  -2  -2  14  192.08    6.50
  -2   2  14  198.82    6.07
   2   2 -13   50.62    2.55
   2  -2 -13   49.36    2.18
   2  -2 -13   47.13    5.28
  -2  -2  13   51.54    3.12
  -2   2  13   53.20    2.83
  -2  -2  13   50.78    2.48
   2   2 -12  113.04    3.48
   2  -2 -12  106.45    2.92
   2  -2 -12  101.68    4.97
  -2  -2  12  106.29    4.13
  -2   2  12  109.36    3.84
   2   2 -11   16.72    1.37
   2  -2 -11   15.02    1.11
   2  -2 -11   16.53    4.75
  -2  -2  11   16.89    1.71
  -2   2  11   17.31    1.57
  -2  -2  11   16.50    1.30
   2   2 -10    1.05    0.66
   2  -2 -10   -0.38    0.33
   2  -2 -10    0.18    0.39
  -2  -2  10    1.70    0.74
  -2   2  10    0.79    0.83
  -2  -2  10    0.18    0.47
   2   2  -9  587.08    6.81
   2  -2  -9  592.23    5.55
   2  -2  -9  557.46    8.25
  -2  -2   9  589.51    8.24
  -2   2   9  585.87    7.82
  -2  -2   9  626.84    7.16
   2   2  -8    3.17    0.60
   2  -2  -8    5.26    0.53
   2  -2  -8    3.32    1.05
  -2   2   8    2.98    1.18
  -2  -2   8    3.82    0.69
   2   2  -7  288.24    4.56
   2  -2  -7  270.97    3.38
   2  -2  -7  258.63    5.10
  -2  -2   7  264.42    5.09
  -2   2   7  276.48    5.09
  -2  -2   7  271.35    4.56
   2   2  -6  128.14    2.75
   2  -2  -6  127.92    1.56
   2  -2  -6  126.18    3.10
  -2  -2   6  125.81    3.01
  -2   2   6  121.05    2.95
  -2  -2   6  133.41    2.78
   2   2  -5  184.97    3.23
  -2  -2   5  190.53    3.06
   2  -2  -5  184.20    3.56
  -2  -2   5  186.75    3.47
  -2   2   5  186.51    3.57
  -2  -2   4  308.46    3.78
   2  -2  -4  299.76    4.32
  -2  -2   4  313.47    4.14
  -2   2   4  314.21    4.43
  -2  -2   4  314.06    4.12
  -2   2   3  483.22    2.79
  -2   2   3  470.74    2.70
  -2  -2   3  473.71    4.73
   2  -2  -3  476.49    5.30
  -2  -2   3  486.31    4.81
  -2   2   3  495.71    5.39
  -2  -2   3  490.76    5.15
   2   2  -2 2484.95   14.09
   2  -2  -2 2634.42   16.22
  -2  -2   2 2579.69   14.55
  -2   2   2 2630.45   15.99
  -2  -2   2 2603.50   15.93
  -2   2   1  140.88    1.95
  -2  -2   1  151.13    2.53
   2   2  -1  143.64    1.73
   2  -2  -1  151.62    2.65
   2   2  -1  134.53    2.53
  -2   2   1  151.68    2.45
  -2  -2   1  148.31    2.63
  -2   2   0  160.69    2.44
  -2  -2   0  160.95    2.72
  -2  -2   0  150.70    1.45
   2   2   0  166.51    1.55
   2  -2   0  158.48    2.72
   2   2   0  139.62    2.59
  -2   2   0  165.02    2.36
  -2   2  -1  477.54    4.99
  -2  -2  -1  481.66    5.23
   2  -2   1  445.49    4.93
   2   2   1  443.56    4.92
  -2   2  -1  472.78    4.05
  -2   2  -2  963.75    8.27
  -2  -2  -2  970.51    8.42
   2  -2   2  972.62    8.30
   2   2   2  960.56    6.20
   2   2   2  841.94    7.48
  -2   2  -2  931.45    6.17
  -2   2  -3  110.42    2.62
  -2  -2  -3  110.93    3.14
   2  -2   3  106.70    3.02
   2   2   3  114.07    1.87
   2  -2   3   96.44    2.04
   2   2   3   96.90    2.77
  -2   2  -4  270.05    4.87
  -2  -2  -4  276.69    4.84
   2  -2   4  285.24    4.85
   2   2   4  286.33    3.99
   2   2   4  238.85    4.19
   2  -2   4  247.85    2.97
  -2   2  -5  343.75    5.95
  -2  -2  -5  336.60    5.74
   2  -2   5  335.74    5.62
   2   2   5  335.25    4.82
   2   2   5  321.96    5.20
   2  -2   5  332.72    3.81
  -2   2  -6  209.33    4.93
  -2  -2  -6  205.50    4.77
   2  -2   6  195.92    4.62
   2   2   6  199.58    4.12
   2   2   6  176.82    4.06
   2  -2   6  197.94    3.16
  -2   2  -7   45.45    2.28
  -2  -2  -7   45.69    2.21
   2  -2   7   46.24    2.23
   2   2   7   46.71    1.96
   2   2   7   49.00    2.10
  -2   2  -8   87.74    3.28
  -2  -2  -8   84.96    3.10
   2  -2   8   92.77    3.29
   2   2   8   86.31    2.85
   2   2   8   85.92    2.83
   2  -2   8   76.87    1.86
  -2   2  -9   49.71    2.63
  -2  -2  -9   46.21    2.42
   2  -2   9   48.99    2.59
   2   2   9   49.03    2.35
   2   2   9   52.23    2.41
   2  -2   9   44.45    1.71
  -2   2 -10   66.08    3.15
  -2  -2 -10   63.24    2.96
   2  -2  10   61.55    3.02
   2   2  10   62.88    2.84
   2   2  10   63.91    2.69
  -2   2 -11    1.38    0.84
  -2  -2 -11    0.80    0.99
   2  -2  11    1.45    0.96
   2   2  11    1.06    0.67
  -2   2 -12   60.51    3.42
  -2  -2 -12   57.10    3.16
   2  -2  12   55.54    3.25
   2   2  12   57.16    3.05
   2   2  12   50.76    2.62
  -2   2 -13    7.06    1.50
  -2  -2 -13    8.58    1.54
   2  -2  13    9.30    1.67
   2   2  13    7.85    1.37
   2   2  13    7.13    1.32
  -2   2 -14  123.15    5.34
  -2  -2 -14  130.76    5.38
   2  -2  14  128.02    5.56
   2   2  14  123.48    5.18
   2   2  14  119.65    4.63
   2   3 -16    5.49    1.37
   2  -3 -16    5.45    2.17
  -2  -3  16    7.24    1.79
   2   3 -15   54.23    3.00
   2  -3 -15   51.26    7.44
  -2  -3  15   54.11    3.71
  -2   3  15   54.03    3.24
   2   3 -14    5.75    1.11
   2  -3 -14    4.24    1.15
  -2  -3  14    4.64    1.45
  -2   3  14    5.28    1.34
  -2  -3  14    3.88    1.43
   2   3 -13   49.61    2.66
   2  -3 -13   46.65    2.06
   2  -3 -13   50.12    5.23
  -2  -3  13   50.01    3.10
  -2   3  13   53.11    3.00
   2   3 -12   95.07    3.36
   2  -3 -12   87.99    2.61
   2  -3 -12   84.13    6.18
  -2  -3  12   90.44    3.92
  -2   3  12   94.25    3.76
  -2  -3  12   90.09    2.99
   2   3 -11   65.39    2.64
   2  -3 -11   60.35    2.01
   2  -3 -11   63.92    7.74
  -2  -3  11   65.66    3.20
  -2   3  11   63.98    2.93
   2   3 -10   54.28    2.32
   2  -3 -10   55.01    1.78
   2  -3 -10   54.80    2.68
  -2  -3  10   56.96    2.85
  -2   3  10   56.55    2.64
  -2  -3  10   54.41    2.13
   2   3  -9  172.71    3.87
   2  -3  -9  176.12    2.90
   2  -3  -9  169.62    4.41
  -2  -3   9  180.58    4.58
  -2   3   9  161.66    4.24
  -2  -3   9  185.19    3.74
   2   3  -8  625.24    9.23
   2  -3  -8  607.17    7.63
   2  -3  -8  590.12    9.56
  -2  -3   8  593.86    9.65
  -2   3   8  616.89    9.85
  -2  -3   8  624.97    8.93
   2   3  -7    0.51    0.17
   2  -3  -7    0.06    0.17
   2  -3  -7    0.95    0.72
  -2  -3   7    0.53    0.52
  -2   3   7    0.19    0.61
  -2  -3   7    0.47    0.55
   2   3  -6   36.89    1.75
   2  -3  -6   36.12    0.91
   2  -3  -6   36.11    1.73
  -2  -3   6   34.32    1.63
  -2   3   6   29.92    1.59
  -2  -3   6   38.19    1.52
   2  -3  -5 3735.21   28.32
  -2  -3   5 3706.24   14.12
   2  -3  -5 3653.11   30.90
  -2  -3   5 3703.71   30.37
  -2  -3   4   51.67    1.88
   2  -3  -4   53.41    1.20
   2  -3  -4   53.03    2.04
  -2  -3   4   54.70    1.91
  -2   3   4   55.31    2.10
  -2  -3   4   55.86    1.92
  -2   3   3  561.12    4.01
  -2  -3   3  578.22    5.91
   2  -3  -3  589.10    6.30
  -2  -3   3  596.31    5.51
  -2   3   3  601.67    6.31
  -2  -3   3  589.88    5.95
  -2   3   2  759.57    5.46
  -2  -3   2  764.88    6.94
   2  -3  -2  773.08    7.20
  -2  -3   2  754.96    5.72
   2   3  -2  692.49    6.80
  -2   3   2  802.14    7.11
  -2  -3   2  728.50    6.75
  -2   3   1  260.56    3.08
  -2  -3   1  259.00    3.72
   2   3  -1  251.34    2.39
   2  -3  -1  255.50    3.78
  -2  -3   1  256.21    2.38
   2   3  -1  253.13    3.79
  -2   3   1  265.11    3.46
  -2   3   0    0.47    0.29
  -2  -3   0    0.86    0.35
   2  -3   0    1.00    0.67
   2   3   0    0.88    0.35
  -2   3   0    0.72    0.24
  -2   3  -1   21.04    1.12
  -2  -3  -1   21.61    1.20
   2  -3   1   18.07    1.10
   2   3   1   18.20    1.09
  -2   3  -1   22.04    0.87
  -2   3  -2    0.55    0.34
  -2  -3  -2    0.53    0.38
   2  -3   2    0.65    0.73
   2   3   2    0.75    0.16
   2   3   2    1.13    0.41
  -2   3  -2    1.00    0.23
  -2   3  -3    4.91    0.72
  -2  -3  -3    5.60    0.75
   2  -3   3    5.50    0.74
   2   3   3    5.65    0.44
   2  -3   3    4.22    0.82
   2   3   3    5.90    0.78
  -2   3  -4  671.10    8.73
  -2  -3  -4  662.58    8.44
   2   3   4  626.49    6.55
   2   3   4  620.84    7.99
   2  -3   4  618.62    5.23
  -2   3  -5  296.76    5.58
  -2  -3  -5  293.54    5.36
   2  -3   5  294.62    5.42
   2   3   5  282.95    4.19
   2   3   5  270.17    5.01
   2  -3   5  282.12    2.74
  -2   3  -6   13.35    1.24
  -2  -3  -6   13.63    1.27
   2  -3   6   12.45    1.24
   2   3   6   11.53    0.93
   2   3   6   12.50    1.18
  -2   3  -7    8.79    1.10
  -2  -3  -7    8.10    1.07
   2  -3   7    8.68    1.18
   2   3   7    8.63    0.94
   2   3   7    8.61    1.79
  -2   3  -8   49.85    2.56
  -2  -3  -8   47.89    2.38
   2  -3   8   48.07    2.49
   2   3   8   48.45    2.12
   2   3   8   45.59    2.30
  -2   3  -9   33.07    2.25
  -2  -3  -9   31.67    2.09
   2  -3   9   33.01    2.20
   2   3   9   32.60    1.88
   2   3   9   33.97    2.12
  -2   3 -10   51.48    2.94
  -2  -3 -10   45.83    2.55
   2  -3  10   48.03    2.78
   2   3  10   44.45    2.28
   2   3  10   48.06    2.50
  -2   3 -11  164.64    5.90
  -2  -3 -11  161.40    5.57
   2  -3  11  151.58    5.63
   2   3  11  164.66    5.34
   2   3  11  156.46    5.21
  -2   3 -12    3.87    1.35
  -2  -3 -12    2.65    0.95
   2  -3  12    3.11    1.28
   2   3  12    1.49    0.73
  -2   3 -13   14.59    1.99
  -2  -3 -13   15.39    1.85
   2  -3  13   16.53    2.06
   2   3  13   15.96    1.84
   2   3  13   16.35    1.73
  -2   3 -14    8.10    1.70
  -2  -3 -14   10.45    1.85
  -2  -3 -14    5.08    1.83
   2  -3  14    6.02    1.60
   2   3  14    6.33    1.40
   2   4 -16   10.17    1.67
   2  -4 -16   13.99    2.21
  -2  -4  16   11.42    1.99
  -2   4  16   12.85    1.97
   2   4 -15   34.43    2.51
   2  -4 -15   34.60    2.84
  -2  -4  15   32.24    2.86
  -2   4  15   31.00    2.54
   2   4 -14   59.06    3.09
   2  -4 -14   55.69    3.37
  -2  -4  14   54.72    3.44
  -2   4  14   58.99    3.30
   2   4 -13   78.53    3.36
   2  -4 -13   72.82    3.57
  -2  -4  13   79.03    3.90
  -2   4  13   84.99    3.82
  -2  -4  13   70.87    2.71
   2   4 -12   24.74    1.89
   2  -4 -12   22.76    1.42
   2  -4 -12   24.13    2.05
  -2  -4  12   22.92    2.15
  -2   4  12   25.53    2.08
  -2  -4  12   22.08    1.57
   2   4 -11   73.83    2.97
   2  -4 -11   72.67    2.23
   2  -4 -11   70.63    3.20
  -2  -4  11   75.09    3.47
  -2   4  11   75.34    3.31
  -2  -4  11   72.11    2.51
   2   4 -10   38.06    2.07
   2  -4 -10   34.29    1.46
   2  -4 -10   38.27    2.35
  -2  -4  10   35.41    2.27
  -2   4  10   37.79    2.36
   2   4  -9  201.27    5.14
   2  -4  -9  212.79    4.27
   2  -4  -9  201.25    5.50
  -2  -4   9  210.61    5.73
  -2   4   9  215.87    5.80
  -2  -4   9  213.45    4.84
   2   4  -8  195.22    4.19
   2  -4  -8  192.24    2.83
   2  -4  -8  198.96    4.55
  -2  -4   8  203.20    4.64
  -2   4   8  191.66    4.58
  -2  -4   8  206.63    3.75
   2   4  -7    4.96    1.66
   2  -4  -7    4.60    0.48
   2  -4  -7    4.65    0.81
  -2  -4   7    5.20    0.88
  -2   4   7    5.17    0.97
  -2  -4   7    4.89    0.68
   2   4  -6  459.41    7.18
   2  -4  -6  455.27    4.84
  -2  -4   6  455.83    6.63
   2  -4  -6  455.91    6.91
  -2  -4   6  476.87    6.96
  -2   4   6  453.15    7.56
  -2  -4   6  474.42    6.24
   2  -4  -5 1554.13   12.91
  -2  -4   5 1517.54   14.92
   2  -4  -5 1496.28   15.06
  -2  -4   5 1522.41   14.83
  -2   4   5 1488.35   15.17
  -2  -4   5 1468.14   13.93
   2  -4  -4  117.86    1.75
  -2  -4   4  120.47    2.80
   2  -4  -4  121.10    2.90
  -2  -4   4  123.28    2.58
   2   4  -4  115.67    2.53
  -2   4   4  123.77    2.93
  -2  -4   4  125.68    2.64
  -2   4   3    5.05    1.09
  -2  -4   3    5.04    0.70
   2  -4  -3    4.91    0.46
   2  -4  -3    5.08    0.71
  -2  -4   3    3.99    1.16
   2   4  -3    5.18    2.01
  -2   4   3    4.57    0.65
  -2   4   2 1903.35   11.94
  -2  -4   2 1907.31   13.66
   2  -4  -2 1965.15   14.00
  -2  -4   2 1881.94   11.49
   2   4  -2 1776.22   13.07
  -2   4   1  159.90    2.65
  -2  -4   1  159.78    3.19
   2  -4  -1  165.02    3.23
  -2  -4   1  157.48    1.89
   2   4  -1  144.92    2.94
  -2   4   1  157.64    2.79
  -2   4   0    3.76    0.55
  -2  -4   0    3.28    0.58
   2   4   0    3.49    0.18
   2  -4   0    3.73    0.58
  -2  -4   0    3.31    0.18
   2   4   0    3.35    0.58
  -2   4   0    3.72    0.46
  -2   4  -1  383.83    4.93
  -2  -4  -1  381.42    5.21
   2  -4   1  372.49    5.16
   2   4   1  346.43    4.93
  -2   4  -1  369.05    3.73
  -2   4  -2   73.66    2.48
  -2  -4  -2   74.24    2.55
  -2  -4  -2   70.80    1.33
   2  -4   2   71.58    2.50
   2   4   2   66.85    2.40
  -2   4  -2   76.17    1.77
  -2   4  -3  665.47    8.48
  -2  -4  -3  662.96    8.45
  -2  -4  -3  613.78    5.76
   2  -4   3  672.79    8.59
   2   4   3  648.23    8.35
  -2   4  -3  673.49    5.71
  -2   4  -4  193.44    4.34
  -2  -4  -4  190.47    4.16
  -2  -4  -4  174.55    2.77
   2  -4   4  192.33    4.27
   2   4   4  180.22    2.76
   2   4   4  184.89    4.13
  -2   4  -5  492.95    8.35
  -2  -4  -5  489.28    8.13
  -2  -4  -5  445.75    6.48
   2  -4   5  484.95    8.24
   2   4   5  472.41    6.54
   2   4   5  469.58    7.92
  -2   4  -6  153.21    4.30
  -2  -4  -6  150.75    4.12
  -2  -4  -6  135.53    3.22
   2  -4   6  143.27    4.17
   2   4   6  147.44    3.27
   2   4   6  134.85    3.82
  -2   4  -7  334.30    6.33
  -2  -4  -7  331.51    6.03
  -2  -4  -7  299.22    4.63
   2  -4   7  328.94    6.25
   2   4   7  306.31    4.66
   2   4   7  312.74    5.76
  -2   4  -8    0.60    0.69
  -2  -4  -8    0.58    0.67
  -2  -4  -8    0.27    0.55
   2  -4   8    1.08    0.88
   2   4   8    0.40    0.45
   2   4   8    0.23    0.70
  -2   4  -9   84.64    3.54
  -2  -4  -9   85.21    3.33
  -2  -4  -9   80.66    2.80
   2  -4   9   93.60    3.78
   2   4   9   84.72    2.89
   2   4   9   78.80    3.20
  -2   4 -10   65.32    3.34
  -2  -4 -10   58.89    2.96
   2  -4  10   64.62    3.31
   2   4  10   57.11    2.59
   2   4  10   52.48    2.70
  -2   4 -11   52.76    3.13
  -2  -4 -11   51.16    2.85
   2  -4  11   56.03    3.22
   2   4  11   49.35    2.59
   2   4  11   53.81    2.93
  -2   4 -12    1.37    0.95
  -2  -4 -12    0.66    1.08
  -2  -4 -12    0.60    0.71
   2  -4  12    0.32    0.64
   2   4  12    0.68    0.62
   2   4  12    0.28    0.47
  -2   4 -13   38.77    3.07
  -2  -4 -13   37.64    2.79
  -2  -4 -13   35.01    3.72
   2  -4  13   39.05    2.99
   2   4  13   40.50    2.62
   2   4  13   35.87    2.67
  -2   4 -14   35.50    3.17
  -2  -4 -14   32.22    2.70
  -2  -4 -14   30.59    3.88
   2  -4  14   34.94    3.02
   2   4  14   31.98    2.61
   2   4  14   33.77    2.67
   2   5 -15   80.92    4.02
   2  -5 -15   80.65    4.14
  -2  -5  15   75.97    4.23
  -2   5  15   79.62    4.15
   2   5 -14   45.45    2.88
   2  -5 -14   40.56    2.93
  -2  -5  14   41.16    3.10
  -2   5  14   41.55    2.96
   2   5 -13    4.06    1.03
   2  -5 -13    4.93    1.25
  -2  -5  13    4.82    1.42
  -2   5  13    4.39    1.30
   2   5 -12   78.25    3.31
   2  -5 -12   71.35    3.43
  -2  -5  12   79.12    3.77
  -2   5  12   75.29    3.62
  -2  -5  12   72.40    2.59
   2   5 -11  126.16    4.07
   2  -5 -11  117.09    2.86
   2  -5 -11  116.65    4.09
  -2  -5  11  116.10    4.39
  -2   5  11  108.33    4.14
  -2  -5  11  119.36    3.14
   2   5 -10  261.08    5.55
   2  -5 -10  243.38    3.80
   2  -5 -10  250.49    5.74
  -2  -5  10  259.75    6.02
  -2   5  10  247.63    5.89
  -2  -5  10  253.78    4.40
   2   5  -9  238.32    5.99
   2  -5  -9  228.44    4.61
   2  -5  -9  229.17    6.01
  -2  -5   9  246.14    6.42
  -2   5   9  234.89    6.32
   2   5  -8  170.78    4.18
   2  -5  -8  168.66    2.84
   2  -5  -8  170.25    4.29
  -2  -5   8  162.72    4.24
  -2   5   8  174.65    4.53
  -2  -5   8  169.31    3.43
   2   5  -7  336.58    7.10
   2  -5  -7  340.39    5.01
   2  -5  -7  336.00    6.57
  -2  -5   7  343.97    6.64
  -2   5   7  377.36    7.31
  -2  -5   7  342.79    5.77
   2   5  -6  102.96    3.54
   2  -5  -6  105.03    1.99
  -2  -5   6  101.15    2.98
   2  -5  -6  104.33    3.05
  -2  -5   6  104.79    2.96
   2   5  -6   98.50    2.62
  -2   5   6   97.86    3.30
  -2  -5   6  104.33    2.55
   2  -5  -5  125.52    2.14
  -2  -5   5  124.74    3.18
   2  -5  -5  128.34    3.24
  -2  -5   5  132.69    3.20
   2   5  -5  119.66    2.92
  -2   5   5  133.93    3.55
  -2  -5   5  131.66    2.97
  -2  -5   4   93.93    2.69
   2  -5  -4   91.27    1.84
   2  -5  -4  103.22    2.96
  -2  -5   4  100.16    2.43
   2   5  -4   92.01    2.37
  -2   5   4   93.87    2.70
  -2  -5   3   29.13    1.53
   2  -5  -3   29.91    1.13
   2  -5  -3   39.58    2.07
  -2  -5   3   31.22    1.25
   2   5  -3   30.44    1.41
  -2   5   3   30.30    1.53
  -2   5   2   61.22    1.72
  -2  -5   2   58.39    2.08
   2  -5  -2   58.45    1.65
   2  -5  -2   59.59    2.17
  -2  -5   2   61.04    1.51
   2   5  -2   55.29    1.89
  -2   5   2   64.42    2.01
  -2   5   1 1009.21   10.18
  -2  -5   1 1008.29   11.09
   2  -5  -1 1005.91   11.01
  -2  -5   1 1008.99    8.84
   2   5  -1  944.21   10.34
  -2   5   1 1010.68   10.31
  -2   5   0  294.20    4.63
  -2  -5   0  297.27    5.10
   2  -5   0  300.33    5.08
  -2  -5   0  290.09    2.91
   2   5   0  273.34    4.74
  -2   5   0  286.83    4.14
  -2   5  -1  677.74    8.21
  -2  -5  -1  665.84    8.47
   2  -5   1  690.92    8.67
   2   5   1  669.56    8.47
  -2   5  -1  692.06    7.08
  -2   5  -2   28.99    1.53
  -2  -5  -2   29.01    1.57
  -2  -5  -2   29.39    0.52
   2  -5   2   25.88    1.45
   2   5   2   28.74    1.60
  -2   5  -2   28.08    0.93
  -2   5  -3   30.09    1.66
  -2  -5  -3   30.77    1.66
  -2  -5  -3   29.19    0.82
   2  -5   3   28.05    1.63
   2   5   3   30.96    1.67
  -2   5  -3   30.24    0.74
  -2   5  -4  143.64    3.93
  -2  -5  -4  149.56    3.95
  -2  -5  -4  141.73    2.52
   2  -5   4  143.80    3.97
   2   5   4  138.64    3.86
  -2   5  -5  600.23    9.78
  -2  -5  -5  604.95    9.63
  -2  -5  -5  554.28    7.31
   2  -5   5  591.83    9.69
   2   5   5  563.78    9.31
  -2   5  -6  505.49    7.70
  -2  -5  -6  493.79    7.28
   2  -5   6  460.71    7.33
   2   5   6  471.15    7.20
  -2   5  -7   50.62    2.64
  -2  -5  -7   47.93    2.40
   2  -5   7   48.35    2.56
   2   5   7   45.62    2.40
  -2   5  -8    7.87    1.33
  -2  -5  -8    7.52    1.29
   2  -5   8    6.50    1.27
   2   5   8    9.42    1.90
  -2   5  -9   43.77    2.72
  -2  -5  -9   38.05    2.35
  -2  -5  -9   36.84    3.46
   2  -5   9   43.51    2.76
   2   5   9   38.66    2.40
  -2   5 -10   96.70    4.06
  -2  -5 -10   96.08    3.79
  -2  -5 -10   86.94    3.48
   2  -5  10  101.49    4.48
   2   5  10   97.13    4.19
  -2   5 -11   13.16    1.84
  -2  -5 -11   11.97    1.59
  -2  -5 -11    9.33    2.85
   2  -5  11   13.24    1.89
   2   5  11   12.55    1.62
  -2   5 -12   15.60    2.03
  -2  -5 -12   14.44    1.79
  -2  -5 -12   10.94    3.90
   2  -5  12   14.75    2.03
   2   5  12   15.03    2.02
  -2   5 -13    1.51    1.33
  -2  -5 -13    0.63    0.82
   2  -5  13    2.06    1.28
   2   5  13    0.11    0.67
  -2   5 -14    5.57    1.60
  -2  -5 -14    8.37    1.87
   2  -5  14    4.77    1.66
   2   5  14    6.26    1.48
   2   6 -15   23.34    2.34
   2  -6 -15   25.63    2.63
  -2  -6  15   26.04    2.64
  -2   6  15   26.93    2.61
   2   6 -14   69.46    3.60
   2  -6 -14   67.36    3.67
  -2  -6  14   68.43    3.96
  -2   6  14   70.09    3.86
   2   6 -13  101.00    4.28
   2  -6 -13   99.51    4.40
  -2  -6  13  100.59    4.72
  -2   6  13   96.50    4.28
   2   6 -12  127.72    4.99
   2  -6 -12  117.59    4.81
  -2  -6  12  123.43    5.21
  -2   6  12  127.55    5.23
   2   6 -11    9.46    1.37
   2  -6 -11    7.26    0.91
   2  -6 -11    9.00    1.38
  -2  -6  11    9.54    1.62
  -2   6  11    8.47    1.49
  -2  -6  11    7.31    0.93
   2   6 -10   23.85    1.92
   2  -6 -10   22.84    1.33
   2  -6 -10   21.59    1.86
  -2  -6  10   21.94    1.97
  -2   6  10   23.79    2.05
  -2  -6  10   20.86    1.37
   2   6  -9    5.19    1.05
   2  -6  -9    5.49    0.73
   2  -6  -9    6.66    1.15
  -2  -6   9    6.56    1.18
   2   6  -9    5.24    1.47
  -2   6   9    5.07    1.19
  -2  -6   9    6.45    0.86
   2   6  -8  655.24   12.92
   2  -6  -8  659.26   10.61
   2  -6  -8  653.43   12.15
  -2  -6   8  663.89   12.36
   2   6  -8  610.73   10.71
  -2   6   8  660.44   12.67
   2   6  -7  406.64    6.90
   2  -6  -7  412.09    4.70
   2  -6  -7  405.40    6.52
  -2  -6   7  415.79    6.54
   2   6  -7  379.71    5.19
  -2   6   7  418.97    7.03
   2   6  -6  359.98    6.25
   2  -6  -6  356.68    4.26
  -2  -6   6  350.97    5.95
   2  -6  -6  364.33    5.92
  -2  -6   6  371.13    5.79
   2   6  -6  336.05    5.15
  -2   6   6  345.29    6.11
   2  -6  -5   25.30    1.16
  -2  -6   5   26.47    1.70
   2  -6  -5   25.59    1.56
  -2  -6   5   25.35    1.48
   2   6  -5   23.78    1.76
  -2   6   5   24.30    1.79
   2  -6  -4  491.06    6.89
  -2  -6   4  484.97    8.11
   2  -6  -4  508.56    8.19
  -2  -6   4  494.40    7.42
   2   6  -4  462.00    7.14
  -2   6   4  493.65    8.14
  -2  -6   3    0.20    0.48
   2  -6  -3    0.01    0.35
   2  -6  -3    1.07    1.08
  -2  -6   3    0.69    0.29
   2   6  -3    0.95    0.54
  -2   6   3   -0.34    0.53
  -2   6   2   32.34    4.02
  -2  -6   2   30.88    1.68
   2  -6  -2   32.31    1.40
   2  -6  -2   29.22    1.73
  -2  -6   2   31.70    1.18
   2   6  -2   29.40    1.48
  -2   6   2   30.29    1.50
  -2   6   1  282.53    4.75
  -2  -6   1  282.70    5.25
   2  -6  -1  294.04    5.29
  -2  -6   1  283.85    3.59
   2   6  -1  268.45    4.85
  -2   6   1  284.57    4.64
  -2   6   0  261.51    4.67
  -2  -6   0  263.62    5.05
   2  -6   0  263.74    4.94
  -2  -6   0  255.74    2.98
   2   6   0  249.31    4.78
  -2   6   0  276.87    4.30
  -2   6  -1    2.64    0.62
  -2  -6  -1    3.13    0.73
   2  -6   1    2.26    0.69
   2   6   1    2.28    0.64
  -2   6  -1    3.15    0.50
  -2   6  -2   15.79    1.29
  -2  -6  -2   15.24    1.27
  -2  -6  -2   14.64    0.49
   2  -6   2   13.98    1.29
   2   6   2   13.48    1.23
  -2   6  -2   14.74    0.77
  -2   6  -3  600.91    9.49
  -2  -6  -3  594.47    9.42
   2  -6   3  590.42    9.44
   2   6   3  610.22    9.70
  -2   6  -4 1178.02   15.93
  -2  -6  -4 1181.44   15.82
   2  -6   4 1179.14   15.97
   2   6   4 1135.26   15.55
  -2   6  -5  106.71    3.52
  -2  -6  -5  112.42    3.47
   2  -6   5  109.68    3.58
   2   6   5  106.62    3.51
  -2   6  -6  399.88    8.80
  -2  -6  -6  390.07    8.36
  -2  -6  -6  365.78    6.55
   2  -6   6  408.82    8.92
   2   6   6  371.83    8.30
  -2   6  -7  112.91    4.03
  -2  -6  -7  107.31    3.69
  -2  -6  -7  104.62    2.66
   2  -6   7  109.92    3.91
   2   6   7  102.15    3.72
  -2   6  -8 1231.73   13.63
  -2  -6  -8 1197.79   12.57
  -2  -6  -8 1126.79    9.64
   2  -6   8 1142.50   13.03
   2   6   8 1154.21   12.83
  -2   6  -9  240.53    6.85
  -2  -6  -9  227.01    6.22
  -2  -6  -9  211.49    5.07
   2  -6   9  223.92    6.65
   2   6   9  225.80    6.45
  -2   6 -10    4.88    1.37
  -2  -6 -10    4.07    1.16
  -2  -6 -10    3.58    1.21
   2  -6  10    4.74    1.29
   2   6  10    4.23    1.12
  -2   6 -11    1.01    1.02
  -2  -6 -11   -0.11    0.71
   2  -6  11   -0.23    0.81
   2   6  11    0.08    0.68
  -2   6 -12   36.88    3.02
  -2  -6 -12   32.92    2.49
   2  -6  12   32.97    2.84
   2   6  12   35.10    2.69
  -2   6 -13    7.60    1.70
  -2  -6 -13    6.58    1.48
  -2  -6 -13    4.14    1.38
   2  -6  13    5.86    1.70
   2   6  13    4.60    1.35
   2   7 -14   53.47    3.29
   2  -7 -14   50.91    3.23
  -2  -7  14   51.52    3.55
  -2   7  14   55.17    3.60
   2   7 -13   21.83    2.19
   2  -7 -13   21.95    2.31
  -2  -7  13   22.76    2.48
  -2   7  13   19.53    2.21
   2   7 -12   33.60    2.52
   2  -7 -12   34.34    2.54
  -2  -7  12   37.19    2.77
  -2   7  12   31.79    2.54
   2   7 -11  693.31   15.51
   2  -7 -11  696.09   15.48
  -2  -7  11  712.85   16.10
  -2   7  11  774.46   17.34
   2   7 -10   45.76    2.68
   2  -7 -10   42.26    1.88
   2  -7 -10   41.42    2.58
  -2  -7  10   44.05    2.67
   2   7 -10   35.65    2.43
  -2   7  10   41.35    2.80
   2   7  -9  290.00    6.31
   2  -7  -9  276.57    4.32
   2  -7  -9  288.55    6.12
  -2  -7   9  293.77    6.28
   2   7  -9  263.69    4.60
  -2   7   9  298.19    6.70
   2   7  -8  185.33    6.22
   2  -7  -8  186.08    3.42
   2  -7  -8  188.19    4.92
  -2  -7   8  190.18    5.00
   2   7  -8  166.74    3.60
  -2   7   8  187.41    5.28
   2   7  -7  101.44    4.05
   2  -7  -7  101.96    2.50
  -2  -7   7  100.33    3.51
   2  -7  -7  100.29    3.34
  -2  -7   7  101.40    3.35
   2   7  -7   92.79    2.57
  -2   7   7  102.19    3.64
   2   7  -6   -0.12    0.33
   2  -7  -6    0.05    0.33
  -2  -7   6    0.11    0.64
   2  -7  -6    0.50    0.60
  -2  -7   6   -0.07    0.47
   2   7  -6    2.48    0.58
  -2   7   6    0.21    0.67
   2  -7  -5   13.02    0.98
  -2  -7   5   12.39    1.35
   2  -7  -5   12.27    1.20
  -2  -7   5   12.60    1.11
   2   7  -5   12.47    1.05
  -2   7   5   13.85    1.38
  -2  -7   4  755.60   11.48
   2  -7  -4  745.16    9.99
   2  -7  -4  785.34   11.41
  -2  -7   4  799.65   10.85
   2   7  -4  728.66   10.25
  -2   7   4  718.62   10.87
  -2  -7   3  449.56    8.02
   2  -7  -3  447.59    6.91
   2  -7  -3  459.90    7.79
  -2  -7   3  468.89    6.99
   2   7  -3  429.43    7.10
  -2   7   3  423.68    7.34
  -2   7   2   38.01    2.84
  -2  -7   2   38.60    2.06
   2  -7  -2   37.06    1.63
   2  -7  -2   39.12    1.91
  -2  -7   2   40.22    1.46
   2   7  -2   37.73    1.77
  -2   7   2   40.65    1.84
  -2   7   1   38.18    3.18
  -2  -7   1   37.63    1.99
   2  -7  -1   37.96    1.74
   2  -7  -1   39.13    1.94
  -2  -7   1   37.54    1.25
   2   7  -1   36.80    1.85
  -2   7   1   37.51    1.69
  -2   7   0 1015.54   13.57
  -2  -7   0 1031.26   14.19
   2  -7   0 1031.55   13.96
   2   7   0 1003.93   13.68
  -2   7   0 1038.81   13.01
  -2   7  -1   30.38    3.05
  -2  -7  -1   29.93    1.80
   2  -7   1   28.91    1.71
   2   7   1   26.67    1.69
  -2   7  -1   30.17    1.30
  -2   7  -2   23.58    1.57
  -2  -7  -2   25.56    1.69
   2  -7   2   27.29    1.73
   2   7   2   23.38    1.62
  -2   7  -2   24.22    1.07
  -2   7  -3   64.50    2.61
  -2  -7  -3   61.64    2.57
   2  -7   3   62.59    2.60
   2   7   3   59.58    2.61
  -2   7  -3   61.31    1.44
  -2   7  -4   11.12    1.25
  -2  -7  -4    9.80    1.17
  -2  -7  -4   10.85    0.68
   2  -7   4    8.56    1.33
   2   7   4   10.84    1.28
  -2   7  -5  263.95    6.71
  -2  -7  -5  267.30    6.55
  -2  -7  -5  256.86    4.73
   2  -7   5  261.97    6.60
   2   7   5  251.23    6.52
  -2   7  -6  145.65    4.48
  -2  -7  -6  141.16    4.15
  -2  -7  -6  137.97    2.70
   2  -7   6  136.71    4.26
   2   7   6  146.51    4.45
  -2   7  -7    1.52    1.12
  -2  -7  -7    1.44    0.73
  -2  -7  -7    0.23    0.34
   2  -7   7    1.29    0.78
   2   7   7    0.94    0.65
  -2   7  -8   58.36    3.18
  -2  -7  -8   55.64    2.87
   2  -7   8   56.74    3.20
   2   7   8   49.59    3.22
  -2   7  -9    1.73    1.01
  -2  -7  -9    0.30    0.67
   2  -7   9    5.89    1.36
   2   7   9    0.78    0.90
  -2   7 -10   27.36    2.54
  -2  -7 -10   26.51    2.16
  -2  -7 -10   23.26    1.66
   2  -7  10   28.81    2.55
   2   7  10   30.64    2.53
  -2   7 -11   26.12    2.55
  -2  -7 -11   29.69    2.41
  -2  -7 -11   23.37    1.89
   2  -7  11   28.11    2.59
   2   7  11   28.77    2.50
  -2   7 -12  208.07    7.42
  -2  -7 -12  198.74    6.59
   2  -7  12  198.49    7.24
   2   7  12  203.21    6.99
  -2   7 -13   20.15    2.48
  -2  -7 -13   21.77    2.39
   2  -7  13   22.12    2.49
   2   7  13   19.15    4.59
   2   8 -14   48.90    3.31
  -2  -8  14   46.18    3.65
  -2   8  14   43.80    3.49
   2   8 -13    3.27    1.25
   2  -8 -13    3.93    1.09
  -2  -8  13    4.24    1.40
  -2   8  13    5.51    1.53
   2   8 -12   44.81    3.13
   2  -8 -12   42.57    2.86
  -2  -8  12   43.87    3.12
  -2   8  12   40.77    3.04
   2   8 -11  227.70    6.22
   2  -8 -11  212.82    5.76
  -2  -8  11  221.36    6.25
  -2   8  11  223.56    6.47
   2   8 -10  875.43   18.78
   2  -8 -10  859.67   18.16
  -2  -8  10  866.08   18.57
  -2   8  10  819.07   18.12
   2   8  -9  125.69    4.42
   2  -8  -9  116.85    3.06
   2  -8  -9  119.58    4.02
  -2  -8   9  120.61    4.20
   2   8  -9  108.98    2.94
  -2   8   9  125.35    4.83
   2   8  -8   13.88    4.68
   2  -8  -8   13.50    1.13
   2  -8  -8   13.94    1.50
  -2  -8   8   14.42    1.56
   2   8  -8   13.09    1.13
  -2   8   8   12.75    1.55
   2   8  -7  236.67    6.51
   2  -8  -7  243.09    4.72
  -2  -8   7  241.00    5.91
   2  -8  -7  247.55    5.69
  -2  -8   7  248.18    5.57
   2   8  -7  235.07    4.54
  -2   8   7  254.15    6.19
   2   8  -6  515.07   10.72
   2  -8  -6  509.79    9.07
  -2  -8   6  515.99   10.58
   2  -8  -6  521.40   10.23
  -2  -8   6  527.97   10.09
   2   8  -6  507.24    9.20
  -2   8   6  512.16   10.53
   2  -8  -5    2.83    0.64
  -2  -8   5    2.90    0.95
   2  -8  -5    2.61    0.80
  -2  -8   5    3.25    0.68
   2   8  -5    3.02    0.62
  -2   8   5    2.60    1.59
   2  -8  -4  498.34    6.25
  -2  -8   4  499.11    7.74
   2  -8  -4  515.00    7.32
  -2  -8   4  498.94    6.33
   2   8  -4  486.02    6.47
  -2  -8   3 1848.16   14.13
   2  -8  -3 1871.84   13.39
   2  -8  -3 1924.32   13.52
  -2  -8   3 1909.36   10.95
   2   8  -3 1793.92   13.73
  -2   8   3 1795.69   14.43
  -2   8   2  544.48    7.52
  -2  -8   2  547.39    7.92
   2  -8  -2  573.07    7.00
   2  -8  -2  558.62    7.48
  -2  -8   2  545.11    5.72
   2   8  -2  546.77    7.20
  -2   8   1  106.39    3.13
  -2  -8   1  109.88    3.51
   2  -8  -1  109.67    3.14
   2  -8  -1  109.11    3.29
   2   8  -1  104.92    3.23
  -2   8   1  113.78    3.62
  -2   8   0   72.58    3.80
  -2  -8   0   71.03    2.86
   2  -8   0   76.46    2.83
   2   8   0   68.73    2.67
  -2   8   0   75.02    2.36
  -2   8  -1  455.96    7.00
  -2  -8  -1  456.05    7.14
   2  -8   1  466.70    7.06
  -2  -8  -1  466.15    4.05
   2   8   1  448.82    7.00
  -2   8  -1  460.84    5.48
  -2   8  -2  162.09    4.21
  -2  -8  -2  152.34    4.16
   2  -8   2  157.02    4.20
   2   8   2  156.17    4.27
  -2   8  -2  156.29    2.89
  -2   8  -3   42.88    2.29
  -2  -8  -3   45.31    2.37
   2  -8   3   44.91    2.36
   2   8   3   41.61    2.31
  -2   8  -3   43.93    1.39
  -2   8  -4    1.75    0.92
  -2  -8  -4    1.77    0.78
   2  -8   4    1.38    0.70
   2   8   4    2.08    0.79
  -2   8  -5   18.97    1.79
  -2  -8  -5   19.31    1.69
   2  -8   5   17.16    1.64
   2   8   5   18.62    3.09
  -2   8  -6    0.83    0.78
  -2  -8  -6    1.02    0.87
   2  -8   6    1.52    1.36
   2   8   6    1.09    0.64
  -2   8  -7   25.29    2.22
  -2  -8  -7   24.80    1.97
   2  -8   7   24.43    2.11
   2   8   7   25.34    2.15
  -2   8  -8    8.60    1.41
  -2  -8  -8    7.96    1.31
   2  -8   8    7.94    1.46
   2   8   8   10.65    1.66
  -2   8  -9    6.09    1.44
  -2  -8  -9    5.19    1.22
   2  -8   9    4.59    1.20
   2   8   9    3.64    1.15
  -2   8 -10   24.07    2.43
  -2  -8 -10   20.52    2.04
   2  -8  10   22.10    2.35
   2   8  10   21.30    2.35
  -2   8 -11  169.71    6.39
  -2  -8 -11  165.34    5.72
   2  -8  11  163.48    6.29
   2   8  11  175.96    6.31
  -2   8 -12    7.83    2.00
  -2  -8 -12    5.27    1.40
   2  -8  12    6.17    1.69
   2   8  12    7.93    1.74
   2   9 -13   40.68    3.12
  -2  -9  13   38.54    3.23
  -2   9  13   38.83    3.18
   2   9 -12    9.30    1.76
  -2  -9  12    8.79    1.64
  -2   9  12   10.35    1.98
   2   9 -11    0.76    1.06
   2  -9 -11    0.23    1.02
  -2  -9  11    0.10    0.76
  -2   9  11    0.88    0.95
   2   9 -10  124.37    4.72
   2  -9 -10  118.37    4.76
  -2  -9  10  121.68    4.53
  -2   9  10  122.44    4.83
   2   9  -9    6.22    2.12
   2  -9  -9    5.61    0.92
   2  -9  -9    6.03    1.07
  -2  -9   9    6.30    1.17
  -2   9   9    6.45    1.56
   2   9  -8  184.32    6.23
   2  -9  -8  189.71    5.04
   2  -9  -8  190.31    5.89
  -2  -9   8  183.81    5.80
   2   9  -8  176.67    4.73
  -2   9   8  185.42    6.27
   2   9  -7   13.42    3.57
   2  -9  -7   12.38    1.13
  -2  -9   7   12.78    1.60
   2  -9  -7   12.40    1.49
  -2  -9   7   13.35    1.46
   2   9  -7   11.09    1.04
  -2   9   7   12.89    1.68
   2   9  -6   76.45    3.67
   2  -9  -6   78.62    2.63
  -2  -9   6   76.70    3.35
   2  -9  -6   77.13    3.09
  -2  -9   6   78.58    2.93
   2   9  -6   73.63    2.54
  -2   9   6   74.76    3.37
   2  -9  -5  910.51   10.76
  -2  -9   5  890.99   12.51
   2  -9  -5  927.22   12.04
  -2  -9   5  928.94   11.33
   2   9  -5  867.86   10.54
  -2  -9   4    7.66    1.30
   2  -9  -4    6.54    0.94
   2  -9  -4    7.40    1.17
  -2  -9   4    6.95    0.95
   2   9  -4    6.26    0.90
  -2   9   4    3.71    3.77
  -2  -9   3 1273.28   21.18
   2  -9  -3 1272.69   20.07
   2  -9  -3 1306.08   21.03
   2   9  -3 1271.50   10.84
  -2   9   3 1290.70   20.89
  -2   9   2   76.40    5.00
  -2  -9   2   73.31    3.12
   2  -9  -2   67.73    2.55
   2  -9  -2   73.59    2.88
   2   9  -2   72.16    2.74
  -2   9   2   70.37    3.79
  -2   9   1  249.31    6.28
  -2  -9   1  250.54    6.50
   2  -9  -1  246.82    5.96
   2  -9  -1  259.42    6.32
  -2  -9   1  242.40    4.83
   2   9  -1  235.34    5.90
  -2   9   1  235.16    5.60
  -2   9   0   15.04    3.47
  -2  -9   0   14.93    1.59
   2  -9   0   14.21    1.37
  -2  -9   0   15.09    0.91
   2   9   0   14.27    1.42
  -2   9   0   15.68    1.28
  -2   9  -1   88.44    8.45
  -2  -9  -1   84.50    3.26
   2  -9   1   83.31    3.14
  -2  -9  -1   75.91    1.73
   2   9   1   83.71    3.21
  -2   9  -1   84.95    2.47
  -2   9  -2    0.74    0.63
  -2  -9  -2    0.11    0.31
   2  -9   2    0.70    0.58
   2   9   2    0.78    0.49
  -2   9  -2    0.36    0.47
  -2   9  -3  324.32    6.80
  -2  -9  -3  324.33    6.81
   2  -9   3  328.86    6.81
   2   9   3  320.80    6.86
  -2   9  -3  310.74    4.47
  -2   9  -4  148.15    4.52
  -2  -9  -4  147.39    4.46
   2  -9   4  142.27    4.43
   2   9   4  144.05    4.56
  -2   9  -5    2.31    0.90
  -2  -9  -5    2.80    0.99
   2  -9   5    3.11    0.92
   2   9   5    2.41    0.94
  -2   9  -6  193.24    6.02
  -2  -9  -6  195.51    5.79
   2  -9   6  194.55    5.99
   2   9   6  177.84    5.79
  -2   9  -7    3.16    1.10
  -2  -9  -7    3.84    0.95
   2  -9   7    3.52    1.27
   2   9   7    4.78    1.25
  -2   9  -8    1.30    1.17
  -2  -9  -8    0.21    0.65
   2  -9   8    0.36    0.79
   2   9   8    0.93    1.38
  -2   9  -9    2.87    1.33
  -2  -9  -9    2.90    1.09
   2  -9   9    4.01    1.34
   2   9   9    2.57    1.26
  -2   9 -10    8.03    1.75
  -2  -9 -10    7.45    1.44
   2  -9  10    8.17    1.78
   2   9  10    7.74    1.69
  -2   9 -11  155.09    6.39
  -2  -9 -11  150.13    5.76
   2  -9  11  151.53    6.25
   2   9  11  152.87    6.20
   2  10 -12   89.31    4.48
   2 -10 -12   95.03    4.24
  -2 -10  12   95.40    4.58
  -2  10  12  102.14    4.92
   2  10 -11   12.98    1.80
  -2 -10  11   11.48    1.80
  -2  10  11   14.91    2.18
   2  10 -10   36.33    2.90
  -2 -10  10   34.11    2.70
  -2  10  10   35.04    2.86
   2  10  -9  659.59   11.55
   2 -10  -9  652.94    9.68
  -2 -10   9  664.41   10.12
  -2  10   9  636.73   10.78
   2  10  -8    0.90    1.02
   2 -10  -8    1.70    0.64
   2 -10  -8    0.44    0.70
  -2 -10   8    1.67    0.81
   2  10  -8    1.68    0.64
  -2  10   8    1.39    0.99
   2  10  -7   36.49    5.37
   2 -10  -7   35.71    1.97
  -2 -10   7   35.35    2.57
   2 -10  -7   35.28    2.34
  -2 -10   7   36.99    2.30
   2  10  -7   34.05    1.87
  -2  10   7   38.01    2.62
   2  10  -6    0.97    0.68
   2 -10  -6    0.18    0.53
  -2 -10   6   -0.39    0.75
   2 -10  -6   -0.01    0.64
  -2 -10   6    0.52    0.75
  -2  10   6   -0.09    0.77
   2 -10  -5   51.75    2.34
  -2 -10   5   51.75    2.92
   2 -10  -5   54.19    2.68
   2  10  -5   51.56    2.31
  -2  10   5   51.94    4.72
   2 -10  -4  856.50    9.41
  -2 -10   4  864.32   11.29
   2 -10  -4  877.30   10.29
   2  10  -4  854.93    9.44
  -2  10   4  892.94   10.82
  -2 -10   3   89.31    3.69
   2 -10  -3   84.97    3.02
   2 -10  -3   89.18    3.30
  -2 -10   3   89.23    2.74
   2  10  -3   82.30    3.05
  -2  10   3   83.00    3.27
  -2  10   2  680.55   10.01
  -2 -10   2  700.50   10.96
   2 -10  -2  708.74    9.98
   2 -10  -2  691.99   10.13
  -2 -10   2  700.06    8.48
   2  10  -2  694.40    9.97
  -2  10   2  692.91    9.86
  -2  10   1  153.32    4.15
  -2 -10   1  158.49    4.73
   2 -10  -1  155.11    4.21
   2 -10  -1  157.95    4.37
  -2 -10   1  147.66    3.03
   2  10  -1  155.18    4.29
  -2  10   1  150.59    4.37
  -2  10   0    1.50    0.49
  -2 -10   0    2.34    0.98
   2 -10   0    1.75    0.72
  -2 -10   0    1.94    0.50
   2  10   0    1.46    0.78
  -2  10   0    1.21    0.46
  -2  10  -1   17.90    5.12
  -2 -10  -1   15.62    1.64
   2 -10   1   17.33    1.62
   2  10   1   18.87    1.69
  -2  10  -1   16.12    1.23
  -2  10  -2   83.95    3.40
  -2 -10  -2   87.44    3.54
   2 -10   2   89.10    3.46
   2  10   2   84.08    3.53
  -2  10  -2   84.78    2.48
  -2  10  -3  171.26    4.97
  -2 -10  -3  169.54    4.98
   2 -10   3  171.38    4.91
   2  10   3  176.01    5.13
  -2  10  -3  165.25    3.14
  -2  10  -4    0.51    0.67
  -2 -10  -4    0.81    0.72
   2 -10   4    0.52    0.74
   2  10   4    0.94    0.77
  -2  10  -5   55.69    3.13
  -2 -10  -5   52.34    2.89
   2 -10   5   52.25    2.95
   2  10   5   54.11    3.08
  -2  10  -6   13.58    1.82
  -2 -10  -6   13.58    1.73
   2 -10   6   13.90    1.77
   2  10   6   13.51    1.72
  -2  10  -7  467.38    9.19
  -2 -10  -7  444.00    8.39
   2 -10   7  460.42    9.05
   2  10   7  463.40    9.19
  -2  10  -8   71.63    3.86
  -2 -10  -8   69.89    3.54
   2 -10   8   69.17    3.74
   2  10   8   70.70    3.83
  -2  10  -9    2.18    1.17
  -2 -10  -9    1.39    1.00
   2 -10   9    1.14    1.02
   2  10   9    1.45    0.99
  -2  10 -10  146.18    6.16
  -2 -10 -10  144.29    5.64
   2 -10  10  143.04    6.07
   2  10  10  143.45    6.06
  -2  10 -11   34.06    3.03
  -2 -10 -11   31.31    2.73
   2 -10  11   32.62    3.01
   2  10  11   36.77    3.21
   2  11 -11   44.03    3.27
   2 -11 -11   42.08    2.87
  -2 -11  11   42.61    3.09
  -2  11  11   45.50    3.40
   2  11 -10  492.41   12.09
   2 -11 -10  488.22   12.45
  -2 -11  10  497.07   11.65
  -2  11  10  468.87   13.56
   2  11  -9    0.27    0.42
   2 -11  -9    0.69    0.78
  -2 -11   9   -0.11    0.83
  -2  11   9   -0.12    1.11
   2  11  -8   66.03   11.28
   2 -11  -8   41.05    2.23
  -2  11   8   66.81    3.73
   2  11  -7   10.82    3.00
   2 -11  -7   10.35    1.25
  -2 -11   7    9.47    1.62
   2 -11  -7    8.88    1.33
   2  11  -7    8.62    1.07
  -2  11   7   11.59    1.65
   2  11  -6  202.88    8.53
   2 -11  -6  206.08    5.92
  -2 -11   6  211.16    7.08
   2 -11  -6  207.53    6.38
   2  11  -6  204.16    5.74
  -2  11   6  212.82    7.21
   2 -11  -5   19.89    1.66
  -2 -11   5   22.05    2.07
   2 -11  -5   23.40    1.96
  -2 -11   5   20.54    1.63
   2  11  -5   20.29    1.61
  -2  11   5   17.73    1.79
  -2 -11   4  113.17    4.73
   2 -11  -4  106.65    3.97
   2 -11  -4  116.93    4.34
  -2 -11   4  111.95    3.84
   2  11  -4  111.40    4.01
  -2  11   4  119.05    4.51
  -2  11   3  347.06    7.59
  -2 -11   3  343.63    8.46
   2 -11  -3  349.52    7.64
   2 -11  -3  355.83    7.92
  -2 -11   3  340.90    6.82
   2  11  -3  343.53    7.50
  -2  11   3  348.56    8.02
  -2  11   2  434.65    9.38
  -2 -11   2  442.14    9.79
   2 -11  -2  434.15    8.93
   2 -11  -2  462.28    9.39
   2  11  -2  434.43    8.91
  -2  11   2  462.53    9.21
  -2  11   1    3.31    1.15
  -2 -11   1    2.97    0.96
   2 -11  -1    3.78    0.90
   2 -11  -1    2.87    0.89
   2  11  -1    4.28    1.04
  -2  11   1    2.26    1.10
  -2  11   0   41.67    4.39
  -2 -11   0   40.34    2.61
   2 -11   0   38.21    2.36
   2  11   0   42.12    2.50
  -2  11   0   37.81    2.95
  -2  11  -1  206.80    6.09
  -2 -11  -1  207.03    6.17
   2 -11   1  207.92    5.91
   2  11   1  202.14    5.92
  -2  11  -1  206.32    4.99
  -2  11  -2   30.02    5.81
  -2 -11  -2   28.94    2.26
   2 -11   2   33.14    2.31
   2  11   2   31.99    2.34
  -2  11  -2   28.21    1.61
  -2  11  -3   23.27    2.11
  -2 -11  -3   26.61    2.29
   2 -11   3   21.77    1.97
   2  11   3   34.58    2.48
  -2  11  -4   39.37    2.65
  -2 -11  -4   38.74    2.62
   2 -11   4   40.01    2.61
   2  11   4   41.85    2.80
  -2  11  -5    3.39    1.27
  -2 -11  -5    4.57    1.30
   2 -11   5    2.83    1.05
   2  11   5    4.74    1.35
  -2  11  -6  125.11    5.10
  -2 -11  -6  123.63    4.89
   2 -11   6  123.70    5.00
   2  11   6  122.79    5.09
  -2  11  -7    4.89    1.55
  -2 -11  -7    4.57    1.42
   2 -11   7    4.62    1.46
   2  11   7    4.12    1.42
  -2  11  -8   26.68    2.54
  -2 -11  -8   29.98    2.54
   2 -11   8   30.83    2.74
   2  11   8   27.35    2.72
  -2  11  -9  146.90    6.24
  -2 -11  -9  138.08    5.53
   2 -11   9  132.15    5.78
   2  11   9  138.06    5.96
  -2  11 -10    4.44    1.53
  -2 -11 -10    3.24    1.41
   2 -11  10    3.19    1.52
   2  11  10    3.03    1.44
   2  12 -10  119.30    5.36
   2 -12 -10  105.62    4.41
  -2  12  10  113.92    5.13
   2  12  -9   50.65    7.36
   2 -12  -9   52.53    3.09
  -2  12   9   52.29    3.50
   2  12  -8   21.57    5.86
   2  12  -7   59.58   10.43
   2 -12  -7   59.91    2.87
  -2 -12   7   57.85    3.52
   2 -12  -7   59.26    3.11
  -2 -12   7   57.96    3.02
  -2  12   7   58.65    3.47
   2  12  -6   66.69   10.20
   2 -12  -6   62.88    2.97
  -2 -12   6   57.03    3.44
  -2 -12   6   58.06    2.91
   2  12  -6   56.79    2.61
  -2  12   6   61.79    3.42
   2  12  -5  122.91    4.82
   2 -12  -5  132.52    4.18
  -2 -12   5  125.41    4.95
  -2 -12   5  124.39    3.91
   2  12  -5  130.72    3.95
  -2  12   5  140.81    4.89
  -2 -12   4    1.40    1.27
   2 -12  -4    1.22    0.66
  -2 -12   4    1.94    0.68
   2  12  -4    2.71    0.86
  -2  12   4    0.28    0.87
  -2 -12   3    0.66    1.16
   2 -12  -3   -0.10    0.55
   2 -12  -3    0.99    1.13
   2  12  -3    1.02    0.85
  -2  12   3    0.28    0.80
  -2  12   2    9.91    2.33
  -2 -12   2    9.67    1.66
   2 -12  -2   11.14    1.47
   2 -12  -2    9.86    1.40
  -2 -12   2    9.43    1.10
   2  12  -2   10.22    1.35
  -2  12   2    9.29    1.80
  -2  12   1  284.81    8.11
  -2 -12   1  292.41    8.60
   2 -12  -1  292.81    8.14
   2 -12  -1  297.01    8.18
   2  12  -1  289.53    8.05
  -2  12   1  295.18    7.81
  -2  12   0  353.43    9.60
  -2 -12   0  356.38    9.80
   2 -12   0  352.51    9.27
   2  12   0  347.98    9.30
  -2  12   0  349.69    8.59
  -2  12  -1    0.50    0.62
  -2 -12  -1    1.14    0.87
   2 -12   1    1.02    1.07
   2  12   1    0.73    0.76
  -2  12  -1    0.11    0.45
  -2  12  -2   46.46    5.29
  -2 -12  -2   53.96    3.16
   2 -12   2   51.72    2.95
   2  12   2   53.57    3.06
  -2  12  -2   49.17    2.22
  -2  12  -3   36.61    2.72
  -2 -12  -3   37.69    2.71
   2 -12   3   36.52    2.57
   2  12   3   36.12    2.64
  -2  12  -4  128.70    5.19
  -2 -12  -4  130.31    5.07
   2 -12   4  133.41    5.17
   2  12   4  124.87    5.07
  -2  12  -5   46.49    3.12
  -2 -12  -5   47.07    3.06
   2 -12   5   45.91    3.13
   2  12   5   47.95    3.20
  -2  12  -6   37.62    2.98
  -2 -12  -6   35.07    2.70
   2 -12   6   34.94    2.79
   2  12   6   36.77    2.99
  -2  12  -7   16.74    2.30
  -2 -12  -7   14.91    1.98
   2 -12   7   19.05    2.29
   2  12   7   15.26    2.20
  -2  12  -8  126.48    5.43
  -2 -12  -8  116.94    4.86
   2 -12   8  125.39    5.28
   2  12   8  123.62    5.32
   2  13  -9    6.55    2.01
  -2 -13   9    5.23    1.23
  -2  13   9    6.49    1.62
   2  13  -8  160.44    6.19
  -2 -13   8  164.72    5.37
  -2  13   8  168.53    6.09
   2  13  -7   48.23    8.08
   2 -13  -7   48.11    2.92
  -2 -13   7   49.75    2.95
  -2  13   7   51.03    3.47
   2  13  -6   62.44    5.52
   2 -13  -6   62.85    3.18
  -2 -13   6   63.02    3.81
   2 -13  -6   63.25    3.25
  -2  13   6   63.98    3.64
   2  13  -5    0.79    0.93
   2 -13  -5    1.81    0.88
  -2 -13   5    1.23    1.02
   2 -13  -5    2.42    1.33
  -2 -13   5    1.39    0.70
   2  13  -5    1.45    0.79
  -2  13   5    0.72    1.74
  -2  13   4  626.88   11.39
  -2 -13   4  649.14   12.84
   2 -13  -4  646.52   11.44
  -2 -13   4  613.54   10.27
   2  13  -4  653.47   11.18
  -2  13   4  667.68   12.29
  -2 -13   3    0.69    0.94
   2 -13  -3    0.52    0.73
   2  13  -3    0.46    0.63
  -2  13   3   -0.52    0.87
  -2  13   2  118.80    6.87
  -2 -13   2  116.57    5.00
   2 -13  -2  124.55    4.69
   2  13  -2  116.41    4.45
  -2  13   2  119.96    4.67
  -2  13   1  189.81    6.12
  -2 -13   1  189.06    6.42
   2 -13  -1  199.04    6.07
   2  13  -1  186.16    5.87
  -2  13   1  199.76    5.77
  -2  13   0  102.09    9.20
  -2 -13   0   98.93    4.55
   2 -13   0   96.82    4.17
   2  13   0  104.21    4.36
  -2  13   0   97.81    3.76
  -2  13  -1    6.82    2.58
  -2 -13  -1    6.60    1.55
   2 -13   1    8.43    1.45
   2  13   1    6.80    1.40
  -2  13  -1    6.04    1.08
  -2  13  -2   55.52    6.35
  -2 -13  -2   55.07    3.42
   2 -13   2   56.80    3.22
   2  13   2   53.64    3.25
  -2  13  -3   12.46    1.86
  -2 -13  -3   14.60    2.03
   2 -13   3   13.55    1.77
   2  13   3   13.95    1.90
  -2  13  -4   37.89    2.86
  -2 -13  -4   41.22    2.95
   2 -13   4   44.96    3.06
   2  13   4   43.96    3.14
  -2  13  -5  102.01    4.89
  -2 -13  -5  101.68    4.79
   2 -13   5   96.39    4.63
   2  13   5   95.12    4.74
  -2  13  -6   11.09    2.01
  -2 -13  -6   11.09    1.80
   2 -13   6   10.97    1.96
   2  13   6   11.66    2.02
  -2  13  -7  102.87    5.02
  -2 -13  -7  101.14    4.60
   2 -13   7   98.65    4.73
   2  13   7   99.04    4.93
   2  14  -7  185.21    8.00
  -2  14   7  188.89    6.53
   2  14  -6   83.74   12.67
   2 -14  -6   71.62    3.55
  -2 -14   6   80.95    4.45
  -2  14   6   80.22    4.30
   2  14  -5    4.29    1.30
   2 -14  -5    3.33    1.21
  -2 -14   5    5.35    1.55
   2 -14  -5    3.69    1.15
  -2  14   5    2.93    1.14
  -2  14   4    7.97    2.87
  -2 -14   4   10.46    1.97
   2 -14  -4   10.55    1.64
   2 -14  -4    9.65    1.48
   2  14  -4    9.55    1.42
  -2  14   4    8.71    1.83
  -2  14   3  721.21   14.92
  -2 -14   3  722.90   15.79
   2 -14  -3  727.16   14.75
   2 -14  -3  750.01   14.99
   2  14  -3  715.14   14.27
  -2  14   3  744.42   15.21
  -2 -14   2   98.82    4.92
   2 -14  -2   92.09    4.28
   2 -14  -2   93.66    4.16
   2  14  -2   92.55    4.13
  -2  14   2   91.47    4.10
  -2  14   1  257.32   15.85
  -2 -14   1  251.67    7.79
   2  14  -1  272.81    7.43
  -2  14   1  258.94    6.86
  -2  14   0    0.00    0.78
  -2 -14   0    0.85    1.38
   2  14   0    1.53    1.09
  -2  14   0    0.57    0.88
  -2  14  -1  355.26   18.87
  -2 -14  -1  352.53    9.79
   2 -14   1  341.63    9.11
   2  14   1  358.09    9.53
  -2  14  -2    3.53    1.46
  -2 -14  -2    4.59    1.61
   2 -14   2    4.01    1.25
   2  14   2    3.46    1.35
  -2  14  -3  162.78    6.33
  -2 -14  -3  159.16    6.21
   2 -14   3  156.28    5.91
   2  14   3  155.30    6.11
  -2  14  -4   25.50    2.57
  -2 -14  -4   22.14    2.41
   2 -14   4   23.29    2.38
   2  14   4   25.10    2.55
  -2  14  -5   62.32    4.00
  -2 -14  -5   58.49    3.76
   2 -14   5   59.02    3.74
   2  14   5   59.79    3.77
  -2  15   3    7.55    2.40
  -2 -15   3    8.95    1.82
   2 -15  -3    9.36    1.78
   2 -15  -3    8.35    1.49
   2  15  -3    6.90    1.46
  -2  15   3    8.37    1.65
  -2  15   2   51.50    5.12
  -2 -15   2   55.30    3.89
   2 -15  -2   54.12    3.29
   2  15  -2   53.26    3.19
  -2  15   2   53.24    3.27
  -2 -15   1  203.82    6.90
   2 -15  -1  219.13    6.39
   2  15  -1  206.14    6.24
  -2  15   1  208.36    5.93
  -2  15   0  159.62    5.90
  -2 -15   0  169.63    6.29
   2 -15   0  167.37    5.60
   2  15   0  167.34    5.78
  -2  15  -1    3.88    1.67
  -2 -15  -1    6.37    1.53
   2 -15   1    7.60    1.75
   2  15   1    5.70    1.42
   3   0 -16    0.38    0.63
  -3   0  16    0.28    0.70
   3   0 -15   34.21    6.07
  -3   0  15   35.13    2.54
   3   0 -14   -0.34    0.85
   3   0 -13  696.87   13.40
   3   0 -13  682.97   16.80
  -3   0  13  730.65   15.26
   3   0 -12    0.04    0.41
   3   0 -12   -0.02    0.79
  -3   0  12    0.10    0.60
   3   0 -11    2.98    0.61
   3   0 -11    2.27    0.79
  -3   0  11    2.54    0.84
   3   0 -10    0.87    0.59
   3   0 -10    0.14    0.37
  -3   0  10    0.08    0.55
   3   0  -9  923.39    7.06
   3   0  -9  887.79   10.98
  -3   0   9  965.11   10.13
   3   0  -8    0.02    0.22
   3   0  -8    0.08    0.23
  -3   0   8    0.26    0.45
   3   0  -7   72.44    1.50
   3   0  -7   68.31    2.49
  -3   0   7   71.91    2.47
   3   0  -6    0.12    0.15
   3   0  -6    0.28    0.29
  -3   0   6    0.20    0.42
  -3   0   5 1711.45   10.00
   3   0  -5 1737.35   16.54
  -3   0   4    0.03    0.15
   3   0  -4    0.37    0.30
  -3   0   4    0.36    0.41
  -3   0   3    7.89    0.53
   3   0  -3    8.36    0.75
  -3   0   3    6.45    0.70
  -3   0   2    0.49    0.20
   3   0  -2    0.25    0.31
  -3   0   2    0.53    0.33
  -3   0   1  579.63    5.42
   3   0  -1  557.18    5.38
  -3   0   1  604.24    6.16
  -3   0   0    0.54    0.36
   3   0   0    0.83    0.28
  -3   0   0    0.19    0.36
  -3   0  -1    9.87    0.85
   3   0   1   10.70    0.79
   3   0   1   11.22    1.17
  -3   0  -1   11.83    0.86
  -3   0  -2   -0.20    0.51
   3   0   2   -0.05    0.30
   3   0   2    0.98    0.25
  -3   0  -3  237.49    4.70
   3   0   3  237.42    3.98
   3   0   3  203.70    3.55
  -3   0  -4   -0.11    1.04
   3   0   4    0.26    0.39
   3   0   4    0.03    0.28
  -3   0  -5  457.21    8.00
   3   0   5  472.42    7.48
   3   0   5  401.11    6.27
  -3   0  -6   -2.67    0.85
   3   0   6    0.24    0.45
   3   0   6   -0.02    0.42
  -3   0  -7   62.93    2.83
   3   0   7   58.67    2.42
   3   0   7   59.35    2.14
  -3   0  -8   -0.22    0.85
   3   0   8    0.37    0.59
  -3   0  -9 1203.54   13.30
   3   0   9 1144.43   11.98
   3   0   9 1093.92    9.86
  -3   0 -10   -0.33    0.89
   3   0  10    0.60    0.76
   3   0  10    0.33    0.57
  -3   0 -11  286.15    8.56
   3   0  11  287.02    8.17
  -3   0 -12    0.42    0.90
   3   0  12   -0.03    0.70
  -3   0 -13  120.79    5.25
   3   0  13  120.70    4.94
  -3   0 -14   -0.17    0.89
   3   0  14    0.73    1.05
   3   1 -16    3.96    1.59
   3  -1 -16    3.28    0.87
  -3  -1  16    4.55    1.42
  -3   1  16    3.01    1.23
   3   1 -15  105.30    5.69
   3  -1 -15  106.10    7.14
  -3  -1  15  114.86    5.15
  -3  -1  15  112.86    4.37
   3   1 -14   11.35    1.26
   3   1 -14   11.13    4.16
   3  -1 -14   13.74    4.42
  -3  -1  14   12.32    1.91
  -3   1  14   13.89    1.65
  -3  -1  14   12.53    1.52
   3   1 -13    6.67    1.00
   3   1 -13    7.82    2.55
   3  -1 -13    7.38    2.44
  -3   1  13    6.09    1.20
  -3  -1  13    6.49    1.06
   3   1 -12   93.01    2.84
   3  -1 -12   86.04    2.39
   3   1 -12   81.92    4.05
   3  -1 -12   82.11    5.57
  -3  -1  12   85.45    3.73
  -3   1  12   86.44    3.48
  -3  -1  12   88.54    3.32
   3   1 -11   11.53    1.03
   3  -1 -11   10.81    0.87
   3   1 -11   11.39    3.39
   3  -1 -11   11.64    3.57
  -3  -1  11    9.98    1.44
  -3   1  11   10.21    1.34
  -3  -1  11   10.81    1.25
   3   1 -10  498.29    8.70
   3  -1 -10  498.42    8.13
   3   1 -10  480.66   10.19
   3  -1 -10  481.47   10.81
  -3  -1  10  510.78   10.52
  -3   1  10  507.93   10.10
  -3  -1  10  531.64   10.21
   3   1  -9   56.24    1.80
   3  -1  -9   55.04    1.43
   3   1  -9   54.31    2.88
   3  -1  -9   53.56    2.81
  -3  -1   9   58.48    2.68
  -3   1   9   55.03    2.88
  -3  -1   9   59.45    2.48
   3   1  -8  581.46    7.81
   3  -1  -8  553.33    6.67
   3   1  -8  539.54    9.81
   3  -1  -8  564.34    9.39
  -3  -1   8  556.03    9.20
  -3   1   8  570.17    9.23
  -3  -1   8  571.16    8.99
   3   1  -7   30.38    1.17
   3  -1  -7   28.18    0.74
   3   1  -7   27.88    1.62
   3  -1  -7   29.94    1.72
  -3  -1   7   27.65    1.66
  -3   1   7   28.27    1.64
  -3  -1   7   30.63    1.66
   3   1  -6 1782.19   15.31
   3  -1  -6 1752.00   13.47
  -3  -1   6 1748.66   15.08
   3   1  -6 1728.57   17.13
   3  -1  -6 1777.35   17.46
  -3   1   6 1889.87   18.24
  -3  -1   6 1789.66   17.24
   3  -1  -5  359.81    3.08
  -3  -1   5  345.74    4.28
   3   1  -5  347.09    5.38
   3  -1  -5  353.28    5.59
  -3   1   5  380.06    5.87
  -3  -1   5  350.95    5.46
  -3   1   4    0.67    0.14
  -3  -1   4    0.58    0.45
   3   1  -4    0.89    0.39
   3  -1  -4    0.94    0.40
  -3   1   4    0.25    0.27
  -3  -1   4    0.72    0.40
  -3   1   3   76.41    1.70
  -3  -1   3   75.85    2.03
   3   1  -3   78.54    2.26
   3  -1  -3   79.95    2.47
  -3   1   3   76.01    2.44
  -3  -1   3   79.75    2.52
  -3   1   2  444.27    4.05
  -3  -1   2  455.46    4.68
   3   1  -2  436.28    4.54
   3  -1  -2  454.13    5.21
  -3   1   2  448.30    5.27
  -3  -1   2  442.45    5.35
  -3   1   1    4.31    0.50
  -3  -1   1    3.47    0.49
   3   1  -1    3.68    0.44
   3  -1  -1    3.96    0.55
  -3   1   1    3.32    0.52
  -3  -1   1    3.96    0.55
  -3   1   0  130.88    2.54
  -3  -1   0  128.93    2.64
   3   1   0  135.09    2.16
   3  -1   0  136.77    2.68
   3   1   0  120.00    2.68
  -3   1   0  133.71    2.57
  -3  -1   0  126.46    2.70
  -3   1  -1   84.55    2.53
  -3  -1  -1   83.38    2.60
   3  -1   1   78.43    6.17
   3   1   1   89.74    2.24
   3   1   1   73.48    2.55
  -3   1  -1   85.40    2.36
  -3   1  -2   56.07    2.14
  -3  -1  -2   56.59    2.19
   3  -1   2   56.48    2.02
   3   1   2   55.49    1.72
   3  -1   2   55.76    2.46
   3   1   2   59.04    2.08
  -3   1  -3  429.81    6.47
  -3  -1  -3  474.74    7.07
   3   1   3  431.70    5.41
   3  -1   3  423.06    5.26
   3   1   3  404.05    5.68
  -3   1  -4 1039.34   11.97
  -3  -1  -4 1008.38   11.79
   3  -1   4 1050.75   11.44
   3   1   4 1018.74   10.45
   3  -1   4  954.24    9.53
   3   1   4  953.20   10.35
  -3   1  -5    0.57    1.34
  -3  -1  -5    1.26    1.22
   3  -1   5    1.17    0.57
   3  -1   5    0.81    0.34
   3   1   5    1.13    0.44
  -3   1  -6  393.79    6.57
  -3  -1  -6  408.48    6.66
   3   1   6  383.45    5.52
   3  -1   6  378.36    4.63
   3   1   6  374.61    5.42
  -3   1  -7  287.33    5.90
  -3  -1  -7  275.78    5.66
   3  -1   7  302.02    5.65
   3   1   7  273.23    4.99
   3   1   7  279.06    4.84
  -3   1  -8  980.39   13.17
  -3  -1  -8  970.49   12.93
   3  -1   8  980.85   12.52
   3   1   8  999.18   12.13
   3  -1   8  927.30   10.00
  -3   1  -9 1141.08   13.15
  -3  -1  -9 1060.50   12.50
   3  -1   9 1143.28   12.30
   3   1   9 1135.04   11.60
   3  -1   9 1094.30    9.07
  -3   1 -10  697.71   15.42
  -3  -1 -10  669.62   14.88
   3  -1  10  701.38   15.01
   3   1  10  667.23   15.22
   3   1  10  642.22   13.10
  -3   1 -11   70.57    3.66
  -3  -1 -11   69.31    3.56
   3  -1  11   69.15    3.46
   3   1  11   72.38    3.38
   3   1  11   65.12    2.94
  -3   1 -12    4.46    1.27
  -3  -1 -12    3.66    1.34
   3  -1  12    3.88    1.25
   3   1  12    4.21    1.16
   3   1  12    2.65    1.04
  -3   1 -13   15.24    2.12
  -3  -1 -13   15.26    2.07
   3  -1  13   13.50    1.98
   3   1  13   14.57    1.83
  -3   1 -14   11.26    2.06
  -3  -1 -14   12.26    1.95
   3  -1  14   10.53    1.93
   3   1  14    9.79    1.82
   3   2 -16  528.82   11.98
   3  -2 -16  547.65   11.13
  -3  -2  16  556.32   11.29
   3   2 -15   19.53    1.78
   3   2 -15   17.19    5.82
   3  -2 -15   20.81    5.74
  -3  -2  15   21.32    2.44
  -3   2  15   19.87    2.17
   3   2 -14   65.56    2.84
   3   2 -14   66.71   10.26
   3  -2 -14   62.27    4.23
  -3  -2  14   64.92    3.63
  -3   2  14   66.51    3.44
  -3  -2  14   68.90    4.03
   3   2 -13    3.34    0.87
   3   2 -13    2.24    0.90
   3  -2 -13    2.80    1.04
  -3  -2  13    2.51    1.02
  -3   2  13    2.50    0.91
  -3  -2  13    1.28    0.91
   3   2 -12  151.97    4.18
   3   2 -12  133.99    6.73
   3  -2 -12  142.42    5.13
  -3  -2  12  138.67    4.73
  -3   2  12  143.76    4.55
  -3  -2  12  145.31    4.11
   3   2 -11  311.47    5.13
   3   2 -11  294.67    6.60
   3  -2 -11  303.67    6.61
  -3  -2  11  303.09    6.60
  -3   2  11  326.37    6.53
  -3  -2  11  324.65    5.88
   3   2 -10   11.53    1.02
   3   2 -10   11.55    3.70
   3  -2 -10   11.90    1.43
  -3  -2  10   12.99    1.47
  -3   2  10   11.80    1.51
  -3  -2  10   11.85    1.31
   3   2  -9  220.73    3.90
   3   2  -9  214.01    5.06
   3  -2  -9  219.84    5.10
  -3  -2   9  209.94    4.90
  -3   2   9  227.18    4.96
  -3  -2   9  222.05    4.55
   3   2  -8  374.13    6.00
   3   2  -8  348.52    7.07
   3  -2  -8  357.98    7.02
  -3  -2   8  356.47    6.89
  -3   2   8  363.69    6.96
  -3  -2   8  362.74    6.75
   3   2  -7  263.14    5.03
   3   2  -7  259.10    5.56
   3  -2  -7  267.88    5.64
  -3  -2   7  261.85    5.42
  -3   2   7  286.82    5.83
  -3  -2   7  276.67    5.38
  -3  -2   6  589.46    6.88
   3   2  -6  573.50    7.78
   3  -2  -6  570.96    8.01
  -3  -2   6  585.83    7.82
  -3   2   6  572.49    7.99
  -3  -2   6  592.33    7.78
  -3  -2   5  836.61    8.69
   3   2  -5  840.24    9.49
   3  -2  -5  856.06   10.09
  -3  -2   5  858.11    9.62
  -3   2   5  877.54   10.25
  -3  -2   5  881.89    9.99
  -3  -2   4  187.96    3.05
   3   2  -4  183.76    3.23
   3  -2  -4  189.06    3.70
  -3   2   4  201.73    3.83
  -3  -2   4  194.69    3.66
  -3   2   3  339.59    2.91
  -3  -2   3  340.85    4.22
   3   2  -3  326.06    4.00
   3  -2  -3  339.72    4.83
  -3   2   3  350.03    4.86
  -3  -2   3  357.31    4.95
  -3   2   2  414.47    3.88
  -3  -2   2  413.08    4.81
   3   2  -2  401.75    4.12
   3  -2  -2  414.64    5.24
  -3   2   2  408.39    5.06
  -3  -2   2  405.17    5.24
  -3   2   1   54.93    1.69
  -3  -2   1   49.30    1.77
   3   2  -1   54.46    1.49
   3  -2  -1   57.57    2.05
   3   2  -1   49.57    2.25
  -3   2   1   54.81    1.89
  -3  -2   1   54.64    2.02
  -3   2   0   24.76    1.19
  -3  -2   0   22.88    1.27
   3   2   0   21.14    0.80
   3  -2   0   21.02    1.20
   3   2   0   18.65    2.04
  -3   2   0   20.09    1.05
  -3   2  -1 2617.00   17.02
   3   2   1 2443.60   16.52
  -3   2  -2    0.36    0.73
  -3  -2  -2    1.34    0.49
   3  -2   2    2.10    0.57
   3   2   2    1.66    0.30
   3  -2   2    1.44    0.48
   3   2   2    2.35    0.54
  -3   2  -2    1.51    0.35
  -3   2  -3  400.85    6.31
  -3  -2  -3  384.02    6.17
   3  -2   3  404.56    6.09
   3   2   3  373.70    4.61
   3  -2   3  352.22    4.66
   3   2   3  357.16    5.57
  -3   2  -4   66.61    2.53
  -3  -2  -4   64.56    2.44
   3  -2   4   66.44    2.33
   3   2   4   69.49    1.84
   3  -2   4   60.96    1.55
   3   2   4   64.51    2.22
  -3   2  -5   67.14    2.61
  -3  -2  -5   63.35    2.55
   3  -2   5   63.82    2.41
   3   2   5   60.75    1.93
   3  -2   5   58.24    1.54
   3   2   5   56.83    2.16
  -3   2  -6    0.66    0.48
  -3  -2  -6    1.21    0.69
   3  -2   6    0.50    0.50
   3   2   6    1.08    0.59
   3   2   6   -0.06    0.45
  -3   2  -7  333.80    7.80
  -3  -2  -7  341.79    7.81
   3  -2   7  330.93    7.51
   3   2   7  321.68    6.66
   3   2   7  301.72    6.61
   3  -2   7  322.87    5.77
  -3   2  -8  120.47    4.16
  -3  -2  -8  110.69    3.78
   3  -2   8  120.97    3.91
   3   2   8  117.62    3.36
   3   2   8  116.89    3.52
   3  -2   8  112.22    2.42
  -3   2  -9  162.21    4.95
  -3  -2  -9  159.68    4.77
   3  -2   9  159.84    4.78
   3   2   9  161.15    4.20
   3   2   9  145.22    4.05
  -3   2 -10    0.09    0.99
  -3  -2 -10    0.51    0.79
   3  -2  10    0.99    0.60
  -3   2 -11   22.20    2.28
  -3  -2 -11   21.05    2.10
   3  -2  11   21.25    2.04
   3   2  11   21.31    1.88
   3   2  11   16.97    1.62
  -3   2 -12    0.03    0.82
  -3  -2 -12    1.99    1.34
   3  -2  12    0.18    0.73
   3   2  12    0.69    0.74
   3   2  12   -0.71    0.65
  -3   2 -13   22.73    2.50
  -3  -2 -13   21.48    2.34
   3  -2  13   22.55    2.39
   3   2  13   21.63    2.17
   3   2  13   21.33    1.96
  -3   2 -14   42.14    3.31
  -3  -2 -14   40.85    3.28
   3  -2  14   40.34    3.14
   3   2  14   40.85    2.94
   3   3 -16  511.64   13.40
   3  -3 -16  538.76   11.00
  -3  -3  16  537.02   11.14
  -3   3  16  558.60   10.57
   3   3 -15    0.72    0.74
   3   3 -15    1.38    0.69
   3  -3 -15    0.60    0.98
  -3  -3  15    0.74    0.98
  -3   3  15    0.58    0.78
  -3  -3  15    0.65    0.92
   3   3 -14  166.68    5.06
   3   3 -14  152.88    5.76
   3  -3 -14  155.71    5.80
  -3  -3  14  160.92    5.96
  -3   3  14  161.65    5.65
   3   3 -13    2.94    0.90
   3   3 -13    2.11    1.05
   3  -3 -13    1.50    0.79
  -3  -3  13    1.98    1.08
  -3   3  13    3.12    1.01
  -3  -3  13    2.21    0.80
   3   3 -12  631.83   10.99
   3  -3 -12  596.67   11.97
  -3  -3  12  594.74   11.95
  -3   3  12  598.32   11.73
   3   3 -11   35.73    1.97
   3  -3 -11   31.85    2.31
  -3  -3  11   35.59    2.41
  -3   3  11   38.79    2.43
  -3  -3  11   35.46    1.99
   3   3 -10    8.59    1.03
   3  -3 -10    9.55    1.35
  -3   3  10    8.57    2.03
  -3  -3  10    8.07    0.99
   3   3  -9  181.47    4.49
   3  -3  -9  174.96    5.16
  -3  -3   9  174.18    4.50
  -3   3   9  175.50    5.06
  -3  -3   9  179.95    3.99
   3   3  -8    4.84    1.20
   3  -3  -8    5.37    0.99
  -3  -3   8    5.53    0.96
  -3   3   8    4.29    0.92
  -3  -3   8    5.24    0.82
   3   3  -7  109.15    2.87
  -3  -3   7  102.08    2.66
   3  -3  -7  104.93    3.21
  -3  -3   7  106.59    3.13
  -3   3   7   97.91    3.14
  -3  -3   7  112.09    2.98
  -3  -3   6    3.78    0.60
   3  -3  -6    3.76    0.76
  -3  -3   6    4.56    0.76
  -3   3   6    3.70    0.74
  -3  -3   6    4.64    0.72
  -3  -3   5  815.96    9.05
   3   3  -5  800.28    9.13
   3  -3  -5  845.49   10.28
  -3  -3   5  824.77    9.35
  -3   3   5  917.49   10.77
  -3  -3   5  847.50    9.80
  -3   3   4   44.94    0.78
  -3  -3   4   44.04    1.63
   3   3  -4   43.92    1.61
   3  -3  -4   44.27    1.98
  -3  -3   4   43.27    1.57
  -3   3   4   48.40    1.93
  -3  -3   4   46.36    1.82
  -3   3   3 1146.30    7.30
  -3  -3   3 1161.82    9.63
   3   3  -3 1122.19    8.50
   3  -3  -3 1180.84   10.45
  -3   3   3 1173.61   10.16
  -3  -3   3 1189.47   10.30
  -3   3   2 1133.41    7.94
  -3  -3   2 1153.98    9.65
   3   3  -2 1123.50    7.82
   3  -3  -2 1189.89   10.33
   3   3  -2 1094.81   10.15
  -3   3   2 1219.71   10.01
  -3  -3   2 1180.07   10.21
  -3   3   1    0.64    0.52
  -3  -3   1    1.93    0.47
   3   3  -1    1.35    0.27
   3  -3  -1    1.17    0.48
   3   3  -1    2.67    0.78
  -3   3   1    1.19    0.43
  -3   3   0 1504.70   11.08
  -3  -3   0 1522.21   12.03
   3   3   0 1493.20    8.33
   3  -3   0 1557.77   12.31
   3   3   0 1409.95   11.55
  -3   3   0 1517.31   10.77
  -3   3  -1  133.22    3.03
  -3  -3  -1  135.42    3.27
   3  -3   1  127.22    3.19
   3   3   1  128.64    1.34
   3   3   1  124.73    3.12
  -3   3  -1  138.49    2.59
  -3   3  -2   42.24    1.93
  -3  -3  -2   38.61    1.79
   3  -3   2   37.37    1.72
   3   3   2   36.96    0.90
   3   3   2   33.37    1.65
  -3   3  -2   36.99    1.18
  -3   3  -3   -0.24    0.61
  -3  -3  -3    1.87    0.70
   3  -3   3    0.16    0.46
   3   3   3    0.19    0.26
   3   3   3    0.45    0.43
  -3   3  -3   -0.01    0.20
  -3   3  -4   83.67    2.83
  -3  -3  -4   77.84    2.73
   3  -3   4   81.13    2.74
   3   3   4   79.68    1.82
   3  -3   4   73.07    1.48
   3   3   4   77.34    2.60
  -3   3  -5  432.88    7.89
  -3  -3  -5  429.60    7.82
   3  -3   5  414.69    7.53
   3   3   5  428.15    6.29
   3   3   5  376.96    6.87
  -3   3  -6   16.21    1.56
  -3  -3  -6   18.49    1.62
   3  -3   6   17.24    1.53
   3   3   6   16.90    1.13
   3   3   6   17.47    1.50
  -3   3  -7    0.48    0.69
  -3  -3  -7    0.95    0.67
   3  -3   7    1.00    0.66
   3   3   7    1.12    0.51
   3   3   7    0.61    0.60
  -3   3  -8   73.39    3.35
  -3  -3  -8   71.21    3.18
   3  -3   8   68.26    3.16
   3   3   8   68.91    2.54
   3   3   8   68.43    2.83
  -3   3  -9    9.14    1.58
  -3  -3  -9    7.30    1.26
   3  -3   9    9.69    1.52
   3   3   9    7.21    1.10
   3   3   9    7.94    1.21
  -3   3 -10    3.51    1.21
  -3  -3 -10    3.01    1.00
   3  -3  10    4.26    1.23
   3   3  10    2.84    0.83
   3   3  10    5.74    1.22
  -3   3 -11    9.13    1.52
  -3  -3 -11    6.93    1.30
   3  -3  11    7.74    1.49
   3   3  11    7.23    1.13
  -3   3 -12   61.41    3.61
  -3  -3 -12   58.46    3.39
   3  -3  12   59.51    3.45
   3   3  12   60.13    3.11
   3   3  12   54.92    3.03
  -3   3 -13    0.49    0.98
  -3  -3 -13    0.50    0.91
   3  -3  13   -0.04    0.80
   3   3  13   -0.09    0.71
   3   4 -16    5.21    1.61
   3  -4 -16    5.12    1.51
  -3  -4  16    3.45    1.33
  -3   4  16    4.81    1.56
   3   4 -15   90.14    3.95
   3  -4 -15   88.59    4.58
  -3  -4  15   89.34    4.68
  -3   4  15  109.59    4.98
   3   4 -14   88.42    3.69
   3  -4 -14   88.77    4.35
  -3  -4  14   88.09    4.36
  -3   4  14   81.79    4.07
  -3  -4  14   82.75    3.38
   3   4 -13    9.08    1.30
   3  -4 -13   10.40    1.73
  -3  -4  13   11.47    1.76
  -3   4  13   11.46    1.75
  -3  -4  13   10.61    1.32
   3   4 -12   87.51    3.25
   3  -4 -12   81.66    3.71
  -3  -4  12   87.48    3.90
  -3   4  12   86.89    3.81
  -3  -4  12   85.06    3.07
   3   4 -11   31.47    1.92
   3  -4 -11   30.68    2.25
  -3  -4  11   31.29    2.31
  -3   4  11   28.94    2.20
   3   4 -10  101.23    3.19
   3  -4 -10  100.99    3.74
  -3  -4  10   96.50    3.66
  -3   4  10  103.91    3.79
  -3  -4  10  100.19    3.11
   3   4  -9  196.58    5.14
   3  -4  -9  187.80    5.42
  -3  -4   9  186.62    5.31
  -3   4   9  182.39    7.22
  -3  -4   9  191.28    4.86
   3   4  -8  633.81    8.02
   3  -4  -8  601.17    8.33
  -3  -4   8  605.70    8.02
  -3   4   8  619.94    9.36
  -3  -4   8  627.71    7.48
   3   4  -7   80.21    2.66
  -3  -4   7   82.26    2.59
   3  -4  -7   82.56    2.94
  -3  -4   7   77.94    2.65
  -3   4   7   79.94    3.75
  -3  -4   7   81.75    2.60
  -3  -4   6  220.74    4.60
   3  -4  -6  219.15    5.02
  -3  -4   6  216.60    4.62
  -3   4   6  222.61    5.11
  -3  -4   6  226.84    4.74
  -3   4   5  219.20    2.31
  -3  -4   5  201.95    4.03
   3  -4  -5  225.47    4.72
  -3  -4   5  224.41    4.15
  -3   4   5  236.92    4.83
  -3  -4   5  230.96    4.43
  -3   4   4  274.41    3.15
  -3  -4   4  271.10    4.77
   3  -4  -4  299.99    5.53
  -3  -4   4  275.76    4.32
   3   4  -4  264.07    4.78
  -3   4   4  270.77    4.98
  -3  -4   4  286.03    4.97
  -3   4   3   34.33    1.08
  -3  -4   3   34.79    1.61
   3   4  -3   33.37    1.22
   3  -4  -3   44.21    2.12
  -3  -4   3   34.72    1.24
   3   4  -3   31.95    1.56
  -3   4   3   31.83    1.59
  -3  -4   3   35.23    1.65
  -3   4   2 3187.64   25.78
  -3  -4   2 3217.48   27.66
   3   4  -2 2994.83   23.80
   3  -4  -2 3333.37   28.87
   3   4  -2 2945.77   25.97
  -3   4   2 3300.58   27.93
  -3  -4   1    1.01    0.45
   3   4  -1    0.90    0.22
   3   4  -1    3.54    0.73
  -3   4   1    0.66    0.40
  -3   4   0   11.46    0.96
  -3  -4   0   10.08    0.99
   3  -4   0   13.11    1.26
   3   4   0    9.11    0.96
  -3   4   0   10.05    0.77
  -3   4  -1  761.99    9.00
  -3  -4  -1  759.97    9.40
   3  -4   1  771.04    9.50
   3   4   1  697.57    8.90
  -3   4  -1  745.36    7.73
  -3   4  -2    2.50    0.73
  -3  -4  -2    2.43    0.63
   3  -4   2    2.20    0.61
   3   4   2    3.44    0.69
  -3   4  -2    3.09    0.44
  -3   4  -3  451.94    7.02
  -3  -4  -3  450.04    7.17
   3  -4   3  460.85    7.17
   3   4   3  451.03    4.43
   3   4   3  441.27    6.95
  -3   4  -3  461.54    4.92
  -3   4  -4  382.77    7.15
  -3  -4  -4  384.45    7.22
   3  -4   4  385.35    7.19
   3   4   4  362.28    4.95
   3   4   4  344.10    6.60
  -3   4  -5   42.08    2.21
  -3  -4  -5   42.41    2.21
   3  -4   5   40.28    2.18
   3   4   5   39.11    1.36
   3   4   5   38.17    2.03
  -3   4  -6  191.27    5.47
  -3  -4  -6  190.53    5.35
   3  -4   6  196.65    5.49
   3   4   6  180.16    4.00
   3   4   6  185.80    5.17
  -3   4  -7    9.52    1.46
  -3  -4  -7    9.31    1.25
   3  -4   7   10.76    1.36
   3   4   7    9.63    0.93
   3   4   7    9.47    1.28
  -3   4  -8  661.08    9.91
  -3  -4  -8  653.28    9.50
   3  -4   8  618.13    9.37
   3   4   8  638.03    7.34
   3   4   8  603.72    8.63
  -3   4  -9   83.69    3.79
  -3  -4  -9   77.21    3.47
   3  -4   9   82.37    3.65
   3   4   9   77.04    2.79
   3   4   9   77.27    3.28
  -3   4 -10   65.12    3.55
  -3  -4 -10   60.91    3.21
   3  -4  10   60.39    3.31
   3   4  10   57.81    2.61
   3   4  10   61.84    3.02
  -3   4 -11    3.31    1.19
  -3  -4 -11    2.04    1.01
   3  -4  11    3.45    1.30
   3   4  11    2.17    0.86
   3   4  11    1.89    0.81
  -3   4 -12   54.07    3.62
  -3  -4 -12   50.51    3.21
   3  -4  12   53.80    3.47
   3   4  12   51.28    2.89
   3   4  12   52.52    3.00
  -3   4 -13   52.29    3.59
  -3  -4 -13   44.18    3.17
   3  -4  13   46.60    3.36
   3   4  13   43.49    2.73
   3   4  13   39.65    2.83
   3   5 -15   94.99    4.03
   3  -5 -15   88.69    4.49
  -3  -5  15   98.11    4.83
  -3   5  15  101.37    4.73
   3   5 -14    0.08    0.60
   3  -5 -14    0.78    0.87
  -3  -5  14    0.01    0.81
  -3   5  14    1.09    1.15
   3   5 -13   53.19    2.86
   3  -5 -13   50.78    3.11
  -3  -5  13   48.64    3.12
  -3   5  13   52.96    3.21
  -3  -5  13   48.52    2.40
   3   5 -12   12.36    1.42
   3  -5 -12   14.82    1.81
  -3  -5  12   14.78    1.79
  -3   5  12   13.03    1.76
  -3  -5  12   13.82    1.39
   3   5 -11  253.39    6.27
   3  -5 -11  243.43    6.74
  -3  -5  11  247.53    6.80
  -3   5  11  273.01    7.27
  -3  -5  11  253.95    5.85
   3   5 -10   72.08    2.91
   3  -5 -10   67.24    3.14
  -3  -5  10   67.14    3.07
  -3   5  10   65.97    3.18
   3   5  -9   81.24    3.06
   3  -5  -9   83.11    3.32
  -3  -5   9   80.25    3.16
  -3   5   9   82.21    3.44
  -3  -5   9   83.01    2.76
   3   5  -8   52.15    2.35
   3  -5  -8   50.03    2.48
  -3  -5   8   53.26    2.45
  -3   5   8   55.53    2.77
  -3  -5   8   54.07    2.20
   3   5  -7  379.34    5.98
  -3  -5   7  378.99    6.02
   3  -5  -7  392.52    6.58
  -3  -5   7  373.22    5.93
  -3   5   7  372.95    6.47
  -3  -5   7  391.95    5.80
  -3  -5   6  511.43    8.35
   3  -5  -6  518.07    8.81
  -3  -5   6  512.10    8.13
  -3   5   6  543.31    9.13
  -3  -5   6  537.28    8.43
  -3  -5   5  114.14    3.09
   3  -5  -5  123.19    3.44
  -3  -5   5  114.62    2.86
   3   5  -5  111.79    3.67
  -3   5   5  117.16    3.34
  -3  -5   5  123.32    3.12
  -3   5   4   84.68    1.70
  -3  -5   4   83.70    2.65
   3  -5  -4   89.67    2.90
  -3  -5   4   85.55    2.20
   3   5  -4   79.62    2.51
  -3   5   4   89.49    2.78
  -3   5   3   48.39    1.44
  -3  -5   3   50.47    2.09
   3  -5  -3   48.54    2.19
  -3  -5   3   48.79    1.52
   3   5  -3   46.51    1.95
  -3   5   3   50.55    2.01
  -3   5   2  885.30    9.12
  -3  -5   2  887.54   10.54
   3   5  -2  859.62    8.13
   3  -5  -2  898.07   10.84
  -3  -5   2  876.44    8.21
   3   5  -2  850.52   10.17
  -3   5   2  881.81    9.98
  -3   5   1    1.23    0.45
  -3  -5   1    1.40    0.59
   3   5  -1    0.92    0.20
   3  -5  -1    0.09    0.78
   3   5  -1    1.18    0.48
  -3   5   1    0.81    0.36
  -3   5   0  203.32    3.93
  -3  -5   0  196.65    4.33
   3  -5   0  206.82    4.47
   3   5   0  192.85    4.29
  -3   5   0  200.69    3.56
  -3   5  -1    0.40    0.28
  -3  -5  -1    0.53    0.37
   3  -5   1    0.10    0.58
   3   5   1    0.88    0.51
  -3   5  -1    0.37    0.39
  -3   5  -2  426.37    7.29
  -3  -5  -2  435.28    7.65
   3  -5   2  436.38    7.65
   3   5   2  394.97    7.15
  -3   5  -2  419.11    5.71
  -3   5  -3  177.79    4.45
  -3  -5  -3  171.16    4.44
   3  -5   3  168.94    4.43
   3   5   3  160.57    4.29
  -3   5  -3  180.62    2.87
  -3   5  -4  258.44    5.25
  -3  -5  -4  260.32    5.29
  -3  -5  -4  237.16    2.53
   3  -5   4  254.32    5.30
   3   5   4  238.16    5.06
  -3   5  -5   12.73    1.44
  -3  -5  -5   13.23    1.35
  -3  -5  -5   10.80    1.94
   3  -5   5   11.96    1.39
   3   5   5   14.48    1.43
  -3   5  -6    8.73    1.24
  -3  -5  -6    8.82    1.19
  -3  -5  -6    6.79    1.59
   3  -5   6    7.93    1.16
   3   5   6    7.72    0.78
   3   5   6    8.36    1.14
  -3   5  -7  166.24    4.91
  -3  -5  -7  166.96    4.73
  -3  -5  -7  147.40    7.78
   3  -5   7  152.12    4.66
   3   5   7  155.58    3.15
   3   5   7  157.01    4.55
  -3   5  -8  181.89    5.76
  -3  -5  -8  180.47    5.56
  -3  -5  -8  170.91    4.26
   3  -5   8  176.56    5.60
   3   5   8  174.18    4.23
   3   5   8  166.66    5.21
  -3   5  -9  173.24    6.17
  -3  -5  -9  161.68    5.64
   3  -5   9  162.53    5.85
   3   5   9  157.48    4.57
   3   5   9  168.04    5.72
  -3   5 -10  103.16    4.45
  -3  -5 -10   96.62    4.05
   3  -5  10  105.03    4.47
   3   5  10   98.28    3.33
   3   5  10   99.39    4.16
  -3   5 -11  123.51    5.23
  -3  -5 -11  126.16    5.06
   3  -5  11  129.42    5.35
   3   5  11  119.00    4.11
   3   5  11  120.16    4.82
  -3   5 -12    3.63    1.46
  -3  -5 -12    2.97    1.17
  -3  -5 -12    2.03    1.09
   3  -5  12    5.58    1.50
   3   5  12    5.46    1.40
  -3   5 -13   33.45    3.18
  -3  -5 -13   34.95    2.90
   3  -5  13   32.70    3.10
   3   5  13   28.92    2.64
   3   6 -15   36.39    2.70
   3  -6 -15   35.98    2.97
  -3  -6  15   33.67    2.99
  -3   6  15   38.17    3.14
   3   6 -14   73.73    3.59
   3  -6 -14   73.67    4.00
  -3  -6  14   72.52    4.06
  -3   6  14   77.10    4.18
   3   6 -13    3.30    1.09
   3  -6 -13    1.97    1.19
  -3  -6  13    2.20    1.21
  -3   6  13    1.15    0.70
   3   6 -12    0.23    0.60
   3  -6 -12    0.58    0.75
  -3  -6  12    1.48    1.15
  -3   6  12    0.14    0.70
  -3  -6  12    0.14    0.38
   3   6 -11   15.46    1.65
   3  -6 -11   16.40    1.77
  -3  -6  11   15.49    1.73
  -3   6  11   15.99    1.84
  -3  -6  11   14.06    1.30
   3   6 -10   74.92    3.16
   3  -6 -10   76.54    3.43
  -3  -6  10   75.66    3.33
  -3   6  10   71.89    3.45
  -3  -6  10   75.75    2.75
   3   6  -9  337.01    7.50
   3  -6  -9  328.45    6.63
  -3  -6   9  337.70    6.54
  -3   6   9  305.77    6.59
   3   6  -8  540.35    9.30
  -3  -6   8  532.62    8.52
   3  -6  -8  543.95    8.99
  -3  -6   8  541.19    8.57
   3   6  -8  509.51    7.53
  -3   6   8  558.70    9.29
  -3  -6   8  548.46    7.89
   3   6  -7   77.09    2.90
   3  -6  -7   77.63    1.63
  -3  -6   7   81.23    3.00
   3  -6  -7   80.90    3.14
  -3  -6   7   80.91    2.90
   3   6  -7   74.64    2.80
  -3   6   7   76.20    3.08
  -3  -6   7   81.10    2.69
  -3   6   6   14.62    2.12
  -3  -6   6   14.51    1.33
   3  -6  -6   16.51    0.85
   3  -6  -6   18.15    1.55
  -3  -6   6   17.63    1.27
   3   6  -6   16.43    1.42
  -3   6   6   16.28    1.45
  -3  -6   5  590.37    7.73
   3  -6  -5  607.12    8.00
  -3  -6   5  602.75    6.76
   3   6  -5  570.77    7.52
  -3   6   5  629.74    8.16
  -3   6   4  454.21    6.45
  -3  -6   4  464.37    8.02
   3  -6  -4  465.45    8.11
  -3  -6   4  469.05    7.00
   3   6  -4  431.07    7.75
  -3   6   4  511.53    8.50
  -3   6   3  181.27    3.54
  -3  -6   3  182.89    4.49
   3  -6  -3  187.72    4.62
  -3  -6   3  186.29    3.48
   3   6  -3  174.97    4.23
  -3   6   3  189.17    4.40
  -3   6   2    2.07    0.50
  -3  -6   2    3.29    0.79
  -3  -6   2    1.51    0.32
   3   6  -2    2.55    0.65
  -3   6   2    1.85    0.52
  -3   6   1  305.04    5.40
  -3  -6   1  311.00    6.20
   3   6  -1  294.78    3.82
   3  -6  -1  318.99    6.29
   3   6  -1  298.61    5.95
  -3   6   1  317.42    5.56
  -3   6   0   71.42    2.36
  -3  -6   0   70.32    2.62
   3  -6   0   72.97    2.67
   3   6   0   70.19    2.59
  -3   6   0   74.13    2.13
  -3   6  -1   36.47    1.81
  -3  -6  -1   34.38    1.92
   3  -6   1   33.87    1.91
   3   6   1   31.48    1.84
  -3   6  -1   33.41    1.35
  -3   6  -2   64.31    2.47
  -3  -6  -2   62.60    2.55
   3  -6   2   65.86    2.68
   3   6   2   60.68    2.57
  -3   6  -2   60.87    1.60
  -3   6  -3   96.51    3.21
  -3  -6  -3   94.45    3.23
   3  -6   3   89.45    3.20
   3   6   3   91.82    3.24
  -3   6  -3   96.71    1.76
  -3   6  -4    5.89    1.10
  -3  -6  -4    5.29    1.04
   3  -6   4    4.85    1.00
   3   6   4    4.31    1.00
  -3   6  -5   26.95    1.97
  -3  -6  -5   24.80    1.86
   3  -6   5   27.62    1.98
   3   6   5   24.44    1.87
  -3   6  -6  191.40    5.25
  -3  -6  -6  191.55    5.17
   3  -6   6  187.78    5.25
   3   6   6  168.08    4.76
  -3   6  -7  829.24   11.16
  -3  -6  -7  851.84   10.98
   3  -6   7  885.98   11.47
   3   6   7  776.72   10.61
  -3   6  -8   65.82    3.40
  -3  -6  -8   64.96    3.19
   3  -6   8   69.33    3.43
   3   6   8   65.83    3.29
  -3   6  -9    0.69    0.94
  -3  -6  -9    1.25    0.81
   3  -6   9    1.50    1.21
   3   6   9    0.02    0.85
  -3   6 -10   29.02    2.59
  -3  -6 -10   28.51    2.40
   3  -6  10   28.22    2.49
   3   6  10   25.44    2.27
  -3   6 -11  312.80    8.64
  -3  -6 -11  308.17    8.12
   3  -6  11  303.08    8.41
   3   6  11  319.83    8.21
  -3   6 -12   49.04    3.53
  -3  -6 -12   46.78    3.15
   3  -6  12   51.07    3.63
   3   6  12   42.86    2.98
   3   7 -14   96.51    4.23
   3  -7 -14   89.83    4.39
  -3  -7  14   93.88    4.62
  -3   7  14   91.18    4.56
   3   7 -13   57.45    3.23
   3  -7 -13   55.31    3.37
  -3  -7  13   56.22    3.44
  -3   7  13   66.25    3.93
   3   7 -12   74.44    3.50
   3  -7 -12   70.87    3.61
  -3  -7  12   70.13    3.63
  -3   7  12   71.41    3.82
   3   7 -11   30.56    2.34
   3  -7 -11   26.28    2.21
  -3  -7  11   25.70    2.28
   3   7 -11   22.27    2.94
  -3   7  11   30.77    2.62
   3   7 -10  161.15    5.59
   3  -7 -10  160.87    5.62
  -3  -7  10  163.33    5.57
   3   7 -10  143.82    4.49
  -3   7  10  159.20    5.76
  -3  -7  10  159.41    4.71
   3   7  -9    8.61    2.26
   3  -7  -9    9.68    1.43
  -3  -7   9    7.65    1.19
   3   7  -9    8.40    2.58
  -3   7   9    7.52    1.33
  -3  -7   9    7.57    1.04
   3   7  -8  607.68    9.61
  -3  -7   8  595.18    8.69
   3  -7  -8  607.71    8.94
  -3  -7   8  620.26    8.53
   3   7  -8  560.78    7.75
  -3   7   8  577.87    9.19
   3  -7  -7   65.41    1.75
  -3  -7   7   67.92    2.89
   3  -7  -7   73.73    3.11
  -3  -7   7   70.06    2.73
   3   7  -7   65.96    3.64
  -3   7   7   63.98    3.12
  -3   7   6  473.12    7.92
  -3  -7   6  486.82    9.86
   3  -7  -6  489.77    8.14
   3  -7  -6  503.18   10.10
  -3  -7   6  507.24    9.49
   3   7  -6  468.85    8.99
  -3   7   6  481.24    9.87
  -3  -7   5  193.78    4.71
   3  -7  -5  202.27    3.31
   3  -7  -5  198.46    4.75
  -3  -7   5  196.71    3.89
   3   7  -5  186.58    4.15
  -3   7   5  190.65    4.58
  -3   7   4   28.94    2.41
  -3  -7   4   29.78    1.91
   3  -7  -4   30.64    1.90
  -3  -7   4   28.97    1.47
   3   7  -4   26.47    1.69
  -3   7   4   27.00    1.82
  -3   7   3  475.17    5.69
  -3  -7   3  459.12    7.08
   3  -7  -3  475.72    7.13
  -3  -7   3  457.48    5.00
   3   7  -3  455.36    6.64
  -3   7   3  503.00    6.95
  -3   7   2   54.47    2.02
  -3  -7   2   54.95    2.46
   3  -7  -2   56.62    2.46
   3   7  -2   51.41    2.29
  -3   7   2   55.58    2.18
  -3   7   1 1067.19   13.90
  -3  -7   1 1068.95   11.12
   3  -7  -1 1119.39   15.37
   3   7  -1 1012.90   10.45
  -3   7   1 1087.23   14.00
  -3   7   0  135.74    3.45
  -3  -7   0  130.75    3.80
   3  -7   0  135.69    3.85
   3   7   0  134.02    3.78
  -3   7   0  140.53    3.09
  -3   7  -1   46.74    2.15
  -3  -7  -1   47.81    2.36
   3  -7   1   48.87    2.37
   3   7   1   44.34    2.30
  -3   7  -1   47.87    1.69
  -3   7  -2    7.67    1.14
  -3  -7  -2    7.67    1.13
   3  -7   2    7.60    1.13
   3   7   2    6.77    1.05
  -3   7  -2    7.05    0.68
  -3   7  -3  569.63   11.01
  -3  -7  -3  551.91   10.88
   3  -7   3  558.03   10.99
   3   7   3  577.28   11.32
  -3   7  -3  540.35    8.42
  -3   7  -4   14.96    1.46
  -3  -7  -4   13.84    1.46
   3  -7   4   14.61    1.49
   3   7   4   11.53    1.41
  -3   7  -5   34.83    2.30
  -3  -7  -5   34.81    2.26
   3  -7   5   31.19    2.18
   3   7   5   36.34    2.32
  -3   7  -6  167.04    4.97
  -3  -7  -6  170.87    4.88
   3  -7   6  176.07    5.15
   3   7   6  167.03    4.99
  -3   7  -7   21.88    2.06
  -3  -7  -7   23.24    2.04
   3  -7   7   22.08    2.20
   3   7   7   21.55    2.04
  -3   7  -8   73.66    3.67
  -3  -7  -8   69.32    3.39
   3  -7   8   67.98    3.50
   3   7   8   70.29    3.59
  -3   7  -9  124.01    4.93
  -3  -7  -9  118.61    4.56
   3  -7   9  114.71    4.71
   3   7   9  116.35    4.54
  -3   7 -10   51.62    3.40
  -3  -7 -10   53.18    3.29
   3  -7  10   51.80    3.37
   3   7  10   53.47    3.25
  -3   7 -11   48.35    3.39
  -3  -7 -11   45.26    3.11
   3  -7  11   43.56    3.40
   3   7  11   48.64    3.29
  -3   7 -12    5.32    1.67
  -3  -7 -12    5.15    1.43
   3  -7  12    4.49    1.38
   3   7  12    4.98    1.53
   3   8 -14  256.27    7.17
   3  -8 -14  248.60    7.30
  -3  -8  14  250.64    7.44
  -3   8  14  254.37    7.76
   3   8 -13    5.72    1.42
   3  -8 -13    4.46    1.37
  -3  -8  13    5.38    1.49
  -3   8  13    4.17    1.36
   3   8 -12   34.36    2.57
   3  -8 -12   34.28    2.65
  -3  -8  12   35.57    2.73
  -3   8  12   34.87    2.89
   3   8 -11   75.10    3.57
   3  -8 -11   79.97    3.78
  -3  -8  11   78.94    3.78
   3   8 -11   68.45    2.82
  -3   8  11   87.34    4.19
   3   8 -10   72.12    3.79
   3  -8 -10   64.91    3.33
  -3  -8  10   66.13    3.38
   3   8 -10   59.69    3.28
  -3   8  10   62.99    3.46
   3   8  -9  250.13    7.36
   3  -8  -9  241.41    7.11
  -3  -8   9  241.46    6.91
   3   8  -9  223.13    6.05
  -3   8   9  235.25    7.27
   3   8  -8   40.90    7.71
  -3  -8   8   42.00    2.55
   3  -8  -8   45.03    2.65
  -3  -8   8   42.15    2.33
   3   8  -8   37.13    1.99
  -3   8   8   35.79    2.68
   3  -8  -7 1933.85   10.29
  -3  -8   7 1953.19   15.79
   3  -8  -7 1962.47   16.50
  -3  -8   7 1969.45   14.25
   3   8  -7 1845.02   13.16
  -3   8   6   20.45    3.48
  -3  -8   6   21.22    1.87
   3  -8  -6   26.89    1.36
   3  -8  -6   26.26    2.02
  -3  -8   6   20.32    1.52
   3   8  -6   20.47    1.51
  -3   8   6   17.25    1.72
  -3   8   5  134.04    7.41
  -3  -8   5  136.67    4.18
   3  -8  -5  138.23    2.99
   3  -8  -5  140.96    4.14
  -3  -8   5  137.73    3.35
   3   8  -5  129.93    3.58
  -3   8   5  130.37    4.00
  -3  -8   4   47.53    2.52
   3  -8  -4   50.07    2.49
   3   8  -4   49.67    2.34
  -3   8   4   49.15    2.43
  -3   8   3  399.03    8.29
  -3  -8   3  414.62    8.94
   3  -8  -3  416.31    8.80
   3   8  -3  385.15    8.10
  -3   8   3  425.52    8.66
  -3   8   2  399.98    7.90
  -3  -8   2  393.18    8.62
   3  -8  -2  408.27    8.68
  -3  -8   2  391.59    6.64
   3   8  -2  377.61    8.08
  -3   8   2  432.67    8.57
  -3   8   1   32.46    1.79
  -3  -8   1   30.55    2.03
   3  -8  -1   31.74    2.01
   3   8  -1   31.87    1.95
  -3   8   1   30.12    1.63
  -3   8   0  646.80   11.68
  -3  -8   0  627.22   12.02
   3  -8   0  628.39   11.93
   3   8   0  574.24   11.15
  -3   8   0  665.76   11.30
  -3   8  -1  781.37   13.77
  -3  -8  -1  793.32   14.43
   3  -8   1  793.62   14.36
   3   8   1  724.95   13.41
  -3   8  -1  778.13   12.53
  -3   8  -2  318.94    7.38
  -3  -8  -2  308.84    7.48
   3  -8   2  318.37    7.61
   3   8   2  318.64    7.60
  -3   8  -2  321.57    5.96
  -3   8  -3  164.42    4.55
  -3  -8  -3  162.49    4.66
   3  -8   3  161.29    4.68
   3   8   3  168.45    4.85
  -3   8  -4   50.87    2.73
  -3  -8  -4   48.43    2.65
   3  -8   4   52.92    2.81
   3   8   4   49.76    2.74
  -3   8  -5  123.48    4.34
  -3  -8  -5  119.77    4.17
   3  -8   5  113.30    4.13
   3   8   5  122.11    4.32
  -3   8  -6   17.71    1.96
  -3  -8  -6   16.21    1.75
   3  -8   6   15.61    1.76
   3   8   6   16.04    1.86
  -3   8  -7    7.15    1.32
  -3  -8  -7    8.06    1.45
   3  -8   7    7.15    1.41
   3   8   7    7.39    1.51
  -3   8  -8   11.06    1.84
  -3  -8  -8   10.13    1.55
   3  -8   8    8.84    1.60
   3   8   8   10.08    1.71
  -3   8  -9   23.16    2.43
  -3  -8  -9   23.63    2.22
   3  -8   9   23.00    2.37
   3   8   9   23.64    2.41
  -3   8 -10   16.99    2.41
  -3  -8 -10   15.92    2.01
   3  -8  10   15.24    2.16
   3   8  10   13.81    1.87
  -3   8 -11   18.05    2.31
  -3  -8 -11   17.89    2.15
   3  -8  11   17.77    2.29
   3   8  11   16.22    2.16
   3   9 -13   21.57    2.33
   3  -9 -13   21.21    2.28
  -3  -9  13   19.26    2.35
  -3   9  13   22.85    2.61
   3   9 -12   49.33    3.23
   3  -9 -12   49.10    3.18
  -3  -9  12   48.63    3.24
  -3   9  12   54.36    3.59
   3   9 -11   16.37    1.97
   3  -9 -11   21.34    2.13
  -3  -9  11   20.83    2.28
  -3   9  11   19.08    2.30
   3   9 -10   46.60   10.84
   3  -9 -10   49.46    2.99
  -3  -9  10   49.94    2.98
   3   9 -10   45.40    2.31
  -3   9  10   51.39    3.24
   3   9  -9  245.78    7.68
   3  -9  -9  245.31    7.45
  -3  -9   9  244.69    7.19
   3   9  -9  228.91    6.19
  -3   9   9  246.24    7.78
   3   9  -8  122.19    5.23
  -3  -9   8  118.42    4.73
   3  -9  -8  125.19    4.81
  -3  -9   8  125.06    4.52
   3   9  -8  116.76    3.96
  -3   9   8  119.24    4.94
   3   9  -7    0.96    0.88
   3  -9  -7    0.41    0.64
  -3  -9   7    1.90    1.09
   3  -9  -7    0.80    0.81
  -3  -9   7    1.98    0.70
   3   9  -7    1.10    0.58
  -3   9   7    0.72    1.12
  -3   9   6  216.64    4.54
  -3  -9   6  229.20    5.79
   3  -9  -6  233.24    4.19
   3  -9  -6  234.55    5.62
   3   9  -6  226.94    4.89
  -3   9   6  242.12    5.88
  -3   9   5   45.97    3.57
  -3  -9   5   49.00    2.83
   3  -9  -5   49.34    2.05
   3  -9  -5   49.79    2.73
   3   9  -5   46.28    2.28
  -3   9   5   49.70    2.64
  -3  -9   4  307.07    6.82
   3  -9  -4  322.38    6.86
  -3  -9   4  311.92    5.25
   3   9  -4  301.38    6.14
  -3   9   4  327.88    6.64
  -3   9   3  118.59    7.44
  -3  -9   3  120.00    4.10
   3  -9  -3  127.83    4.09
  -3  -9   3  112.93    2.63
   3   9  -3  119.13    3.70
  -3   9   3  115.17    3.64
  -3   9   2  565.05    8.39
  -3  -9   2  552.45    9.34
   3  -9  -2  559.93    9.14
  -3  -9   2  523.67    6.17
   3   9  -2  526.95    8.59
  -3   9   2  571.91    8.56
  -3   9   1   96.82    3.24
  -3  -9   1  101.91    3.85
   3  -9  -1   99.83    3.62
   3   9  -1   99.37    3.56
  -3   9   1   96.13    3.08
  -3   9   0 2391.96   23.10
  -3  -9   0 2422.35   17.59
   3  -9   0 2454.16   17.27
   3   9   0 2348.02   16.85
  -3   9   0 2455.38   22.16
  -3   9  -1  199.63    5.09
  -3  -9  -1  194.40    5.35
   3  -9   1  200.39    5.37
   3   9   1  184.77    5.15
  -3   9  -1  200.50    4.05
  -3   9  -2   80.91    3.28
  -3  -9  -2   74.81    3.32
   3  -9   2   77.01    3.29
   3   9   2   76.81    3.37
  -3   9  -2   78.79    2.25
  -3   9  -3    1.59    1.04
  -3  -9  -3    0.21    0.71
   3  -9   3    0.47    1.28
   3   9   3    0.21    0.79
  -3   9  -4  287.70    7.36
  -3  -9  -4  289.37    7.39
   3  -9   4  287.05    7.41
   3   9   4  275.57    7.28
  -3   9  -5   42.50    2.70
  -3  -9  -5   39.47    2.60
   3  -9   5   43.49    2.78
   3   9   5   39.38    2.66
  -3   9  -6  147.88    5.67
  -3  -9  -6  144.36    5.46
   3  -9   6  148.04    5.66
   3   9   6  145.05    5.66
  -3   9  -7   45.51    3.03
  -3  -9  -7   41.68    2.78
   3  -9   7   43.32    3.02
   3   9   7   38.97    2.85
  -3   9  -8   10.70    1.80
  -3  -9  -8   12.08    1.78
   3  -9   8   13.46    2.07
   3   9   8   13.93    2.00
  -3   9  -9  116.16    5.23
  -3  -9  -9  108.71    4.73
   3  -9   9  112.62    5.10
   3   9   9  110.35    5.05
  -3   9 -10   28.40    2.79
  -3  -9 -10   24.75    2.43
   3  -9  10   26.44    2.79
   3   9  10   24.98    2.57
  -3   9 -11    7.14    1.81
  -3  -9 -11    9.05    1.80
   3  -9  11    9.57    1.97
   3   9  11    9.19    1.88
   3  10 -12   10.87    1.76
   3 -10 -12   11.80    1.73
  -3 -10  12   10.30    1.73
  -3  10  12   10.35    1.84
   3  10 -11    9.66    1.83
   3 -10 -11   10.86    1.73
  -3 -10  11    9.78    1.56
  -3  10  11   11.98    1.85
   3  10 -10   27.84    7.91
   3 -10 -10   29.83    2.50
  -3 -10  10   27.70    2.40
  -3  10  10   29.86    2.70
   3  10  -9  110.22    5.33
   3 -10  -9  118.69    4.73
   3  10  -9  109.14    3.74
  -3  10   9  117.13    4.99
   3  10  -8   63.03    3.73
  -3 -10   8   65.62    3.46
   3 -10  -8   63.44    3.24
   3  10  -8   62.50    2.69
  -3  10   8   69.75    3.66
   3  10  -7    0.21    0.77
  -3 -10   7    0.86    0.81
   3 -10  -7    0.70    0.57
   3 -10  -7    0.00    0.78
  -3 -10   7    0.78    0.65
   3  10  -7    0.53    0.52
  -3  10   7   -0.22    3.67
  -3 -10   6  199.89    6.53
   3 -10  -6  201.74    5.32
   3 -10  -6  210.27    6.53
  -3 -10   6  203.93    5.72
   3  10  -6  190.86    5.58
  -3  10   6  193.27    6.21
  -3  10   5   81.89    5.09
  -3 -10   5   82.07    3.66
   3 -10  -5   83.98    2.81
   3 -10  -5   89.37    3.62
  -3 -10   5   82.74    2.85
   3  10  -5   84.95    3.17
  -3  10   5   79.21    3.45
  -3  10   4   93.87    7.49
  -3 -10   4   97.54    3.94
   3 -10  -4   99.46    3.79
  -3 -10   4   99.06    2.84
   3  10  -4   94.39    3.40
  -3  10   4   98.90    3.68
  -3 -10   3    1.15    0.99
   3 -10  -3    0.41    0.77
   3  10  -3    0.90    0.59
  -3  10   3   -0.11    0.63
  -3  10   2   38.18    4.31
  -3 -10   2   37.59    2.49
   3 -10  -2   39.98    2.42
   3  10  -2   41.57    2.48
  -3  10   2   42.46    2.29
  -3  10   1  274.62    5.66
  -3 -10   1  274.54    6.41
   3 -10  -1  283.22    6.25
   3  10  -1  265.66    6.01
  -3  10   1  258.69    5.14
  -3  10   0  675.72    9.13
  -3 -10   0  670.42   10.02
   3 -10   0  686.88    9.80
   3  10   0  639.75    9.46
  -3  10   0  674.48    7.94
  -3  10  -1   78.14    3.30
  -3 -10  -1   73.38    3.39
   3 -10   1   75.02    3.33
   3  10   1   77.19    3.41
  -3  10  -1   75.49    2.52
  -3  10  -2  123.72    4.21
  -3 -10  -2  124.31    4.43
   3 -10   2  122.17    4.26
   3  10   2  124.72    4.39
  -3  10  -2  120.03    2.93
  -3  10  -3   55.91    3.00
  -3 -10  -3   54.83    3.04
   3 -10   3   53.60    2.99
   3  10   3   55.60    3.07
  -3  10  -4  129.03    5.07
  -3 -10  -4  125.73    4.99
   3 -10   4  124.77    4.99
   3  10   4  127.20    5.11
  -3  10  -5   19.54    2.00
  -3 -10  -5   19.67    2.15
   3 -10   5   18.81    2.06
   3  10   5   19.30    2.16
  -3  10  -6   58.93    3.42
  -3 -10  -6   58.31    3.34
   3 -10   6   52.50    3.15
   3  10   6   54.16    3.29
  -3  10  -7   15.11    2.04
  -3 -10  -7   16.23    1.97
   3 -10   7   15.58    1.99
   3  10   7   13.02    1.89
  -3  10  -8   38.55    3.07
  -3 -10  -8   35.06    2.74
   3 -10   8   37.01    3.08
   3  10   8   35.09    2.94
  -3  10  -9   -0.03    0.94
  -3 -10  -9    0.51    0.86
   3 -10   9    0.99    1.39
   3  10   9   -0.46    0.95
  -3  10 -10   97.11    4.94
  -3 -10 -10   85.59    4.32
   3 -10  10   93.21    4.84
   3  10  10   93.42    4.87
   3  11 -11   79.77    4.31
  -3  11  11   75.32    4.76
   3  11 -10    0.66    0.82
   3 -11 -10    0.65    1.13
  -3 -11  10    1.29    0.78
  -3  11  10    0.40    1.17
   3  11  -9   28.05    9.56
   3 -11  -9   30.98    2.61
  -3 -11   9   31.32    2.48
  -3  11   9   31.10    2.70
   3  11  -8    8.56    2.24
  -3 -11   8    8.58    1.64
   3 -11  -8    7.77    1.56
  -3 -11   8    7.23    1.35
   3  11  -8    5.66    1.03
  -3  11   8    6.31    1.48
   3  11  -7  715.96   11.24
  -3 -11   7  724.66   11.42
   3 -11  -7  741.77   10.69
  -3 -11   7  727.07    9.52
   3  11  -7  705.26    9.10
  -3  11   7  732.86   11.39
  -3 -11   6   84.25    4.03
   3 -11  -6   83.08    3.02
   3 -11  -6   86.28    3.76
  -3 -11   6   85.45    3.28
   3  11  -6   86.19    3.35
  -3  11   6   85.40    3.83
  -3  11   5  179.03    8.45
  -3 -11   5  182.88    6.47
   3 -11  -5  182.46    5.40
   3 -11  -5  191.22    6.32
   3  11  -5  174.45    5.58
  -3  11   5  193.17    6.34
  -3  11   4    0.14    0.56
  -3 -11   4    1.19    0.87
   3 -11  -4    1.00    0.87
  -3 -11   4    0.44    0.43
   3  11  -4    1.10    0.59
  -3  11   4    0.53    0.88
  -3 -11   3   24.35    2.21
   3 -11  -3   27.36    2.16
   3  11  -3   23.73    1.89
  -3  11   3   24.87    2.02
  -3  11   2    4.50    1.14
  -3 -11   2    5.33    1.31
   3 -11  -2    5.24    1.21
   3  11  -2    4.94    1.16
  -3  11   2    4.40    0.99
  -3  11   1  192.18    5.88
  -3 -11   1  192.78    6.45
   3 -11  -1  195.47    6.25
   3  11  -1  191.38    6.11
  -3  11   1  186.38    5.66
  -3  11   0    0.48    0.64
  -3 -11   0    1.71    1.10
   3 -11   0    0.46    0.67
   3  11   0    0.80    0.74
  -3  11   0    0.83    0.80
  -3  11  -1  141.85    5.08
  -3 -11  -1  136.80    5.28
   3 -11   1  141.84    5.26
   3  11   1  139.91    5.28
  -3  11  -1  142.66    4.30
  -3  11  -2    0.54    0.74
  -3 -11  -2    0.08    0.70
   3 -11   2   -0.06    0.69
   3  11   2    1.92    1.31
  -3  11  -2    0.80    0.47
  -3  11  -3    0.09    0.77
  -3 -11  -3    1.02    0.90
   3 -11   3    1.30    1.11
   3  11   3    0.36    0.82
  -3  11  -4   86.87    3.95
  -3 -11  -4   88.26    4.05
   3 -11   4   89.59    4.08
   3  11   4   88.03    4.13
  -3  11  -5   48.00    3.08
  -3 -11  -5   48.15    3.14
   3 -11   5   48.17    3.13
   3  11   5   47.84    3.21
  -3  11  -6   50.65    3.33
  -3 -11  -6   55.12    3.46
   3 -11   6   53.26    3.38
   3  11   6   47.88    3.22
  -3  11  -7    1.33    1.35
  -3 -11  -7   -0.21    0.79
   3 -11   7    0.35    0.85
   3  11   7    0.41    0.96
  -3  11  -8   14.90    2.18
  -3 -11  -8   16.44    2.21
   3 -11   8   16.85    2.27
   3  11   8   15.33    2.15
  -3  11  -9  129.29    5.65
  -3 -11  -9  123.52    5.21
   3 -11   9  131.19    5.67
   3  11   9  123.86    5.54
   3  12 -10  106.64    7.53
   3 -12 -10  112.10    4.79
  -3 -12  10  106.28    4.58
  -3  12  10  115.09    5.23
   3  12  -9  306.54    8.61
  -3 -12   9  304.60    7.14
  -3  12   9  300.72    8.09
   3  12  -8   28.69    7.05
  -3 -12   8   31.63    2.92
   3 -12  -8   29.60    2.47
  -3 -12   8   28.08    6.57
  -3  12   8   28.95    2.70
   3  12  -7    7.63    2.16
  -3 -12   7    5.94    1.57
   3 -12  -7    6.50    1.40
   3  12  -7    6.20    1.11
  -3  12   7    4.77    1.48
  -3  12   6    0.45    0.48
  -3 -12   6    0.83    0.73
   3 -12  -6    1.44    0.94
   3 -12  -6    0.21    0.78
  -3 -12   6    0.54    0.62
   3  12  -6    0.88    0.67
  -3  12   6    0.24    0.95
  -3 -12   5   81.28    4.06
   3 -12  -5   80.89    3.23
   3 -12  -5   86.37    3.86
  -3 -12   5   79.02    2.98
   3  12  -5   80.13    3.44
  -3  12   5   85.69    3.81
  -3  12   4  158.11    4.78
  -3 -12   4  163.91    5.65
   3 -12  -4  167.38    5.19
   3  12  -4  163.45    4.85
  -3  12   4  166.52    5.12
  -3  12   3    6.87    2.18
  -3 -12   3    8.47    1.61
   3 -12  -3    8.36    1.41
   3  12  -3    8.87    1.43
  -3  12   3    8.84    1.47
  -3 -12   2  396.96    8.47
   3 -12  -2  414.89    8.10
   3  12  -2  396.84    7.76
  -3  12   2  391.57    7.22
  -3  12   1  202.51    5.49
  -3 -12   1  204.88    6.10
   3 -12  -1  206.68    5.77
   3  12  -1  209.81    5.83
  -3  12   1  202.94    4.98
  -3  12   0   12.41    1.57
  -3 -12   0   12.43    1.79
   3 -12   0   12.81    1.73
   3  12   0   14.13    1.74
  -3  12   0   12.55    1.37
  -3  12  -1    0.24    0.78
  -3 -12  -1    0.64    0.92
   3 -12   1    1.29    1.28
   3  12   1    0.80    0.83
  -3  12  -1    1.00    0.92
  -3  12  -2  257.39    7.27
  -3 -12  -2  250.78    7.41
   3 -12   2  261.55    7.49
   3  12   2  254.23    7.42
  -3  12  -3  230.78    7.03
  -3 -12  -3  229.27    7.10
   3 -12   3  234.64    7.15
   3  12   3  226.70    7.19
  -3  12  -4    0.22    0.86
  -3 -12  -4    0.40    0.84
   3 -12   4    1.42    1.25
   3  12   4    0.77    1.00
  -3  12  -5  107.02    4.95
  -3 -12  -5   97.55    4.63
   3 -12   5  102.25    4.75
   3  12   5   98.35    4.75
  -3  12  -6   74.49    4.23
  -3 -12  -6   75.50    4.19
   3 -12   6   66.19    3.90
   3  12   6   80.98    4.48
  -3  12  -7   60.23    3.85
  -3 -12  -7   61.95    3.78
   3 -12   7   60.50    3.90
   3  12   7   61.89    3.92
   3  13  -8   50.78    9.62
  -3 -13   8   47.02    3.45
   3 -13  -8   46.50    3.10
  -3 -13   8   47.13    3.00
  -3  13   8   51.20    3.50
   3  13  -7   29.48    7.82
  -3 -13   7   27.36    2.69
  -3  13   7   28.46    2.64
  -3 -13   5  317.67    8.88
   3 -13  -5  329.34    8.34
   3  13  -5  311.62    7.58
  -3  13   5  321.98    8.31
  -3  13   4  100.26    4.14
  -3 -13   4  105.97    4.97
   3 -13  -4  112.52    4.64
   3  13  -4  102.44    4.17
  -3  13   4  107.07    4.41
  -3  13   3    6.07    1.76
  -3 -13   3    7.59    1.71
   3 -13  -3    7.93    1.49
   3  13  -3    7.99    1.53
  -3  13   3   10.33    1.53
  -3  13   2    4.95    1.03
  -3 -13   2    4.67    1.58
   3 -13  -2    4.66    1.35
   3  13  -2    4.97    1.28
  -3  13   2    5.00    1.22
  -3 -13   1  597.03   12.28
   3 -13  -1  601.70   11.67
   3  13  -1  596.57   11.59
  -3  13   1  598.13   11.10
  -3  13   0  121.10    4.81
  -3 -13   0  119.71    5.20
   3 -13   0  128.36    5.07
   3  13   0  121.48    4.95
  -3  13   0  115.86    4.03
  -3  13  -1   27.62    2.39
  -3 -13  -1   26.94    2.52
   3 -13   1   27.03    2.41
   3  13   1   25.49    2.44
  -3  13  -2  133.39    5.25
  -3 -13  -2  129.11    5.36
   3 -13   2  138.90    5.39
   3  13   2  131.81    5.37
  -3  13  -3  170.27    6.10
  -3 -13  -3  168.07    6.20
   3 -13   3  170.77    6.14
   3  13   3  162.58    6.11
  -3  13  -4  125.12    5.42
  -3 -13  -4  122.21    5.47
   3 -13   4  124.21    5.39
   3  13   4  122.14    5.47
  -3  13  -5    7.05    1.65
  -3 -13  -5    8.41    1.78
   3 -13   5    9.34    1.83
   3  13   5   10.41    1.92
  -3  13  -6    5.46    1.84
  -3 -13  -6    4.71    1.56
   3 -13   6    6.09    1.70
   3  13   6    5.11    1.41
   3  14  -6   65.51    6.51
  -3 -14   6   68.08    4.14
   3 -14  -6   68.56    3.74
  -3  14   6   67.02    3.81
  -3 -14   5   38.03    3.16
   3 -14  -5   40.16    2.91
   3  14  -5   36.86    2.64
  -3  14   5   38.47    2.90
  -3 -14   4   57.38    3.76
   3  14  -4   57.39    3.24
  -3  14   4   64.06    3.56
  -3  14   3   27.25    6.61
  -3 -14   3   32.17    2.93
   3 -14  -3   34.93    2.84
   3  14  -3   31.63    2.52
  -3  14   3   30.29    2.58
  -3  14   2  100.95   10.76
  -3 -14   2  105.84    5.11
   3 -14  -2  107.08    4.73
   3  14  -2  106.02    4.68
  -3  14   2  104.07    4.36
  -3 -14   1    9.83    1.94
   3 -14  -1   11.47    1.70
   3  14  -1    9.48    2.66
  -3  14   1    8.86    1.49
  -3  14   0  246.49    7.61
  -3 -14   0  250.40    8.27
   3 -14   0  242.17    7.59
   3  14   0  245.64    7.72
  -3  14  -1  106.62    4.72
  -3 -14  -1  100.21    4.83
   3 -14   1  105.17    4.75
   3  14   1   98.09    4.60
  -3  14  -2  827.22   12.88
  -3 -14  -2  827.12   13.50
   3 -14   2  834.46   12.94
   3  14   2  790.16   13.04
  -3  14  -3    0.80    1.06
  -3 -14  -3    1.50    1.40
   3 -14   3    0.22    0.90
   3  14   3    0.91    0.93
   4   0 -16   43.38    7.82
  -4   0  16   52.15    3.22
   4   0 -15    0.05    0.53
  -4   0  15   -0.48    0.76
   4   0 -14  375.13    9.96
  -4   0  14  424.02    9.65
   4   0 -13    0.65    0.56
  -4   0  13    0.16    0.69
   4   0 -12   11.64    3.40
  -4   0  12   12.47    1.53
   4   0 -11    0.19    0.39
  -4   0  11    0.41    0.75
   4   0 -10 1016.15   13.59
  -4   0  10 1055.71   13.36
   4   0  -9    0.49    0.25
   4   0  -9   -0.54    0.62
  -4   0   9    0.01    0.59
   4   0  -8   98.93    1.79
   4   0  -8   97.66    3.31
  -4   0   8   98.91    3.30
   4   0  -7    0.24    0.10
   4   0  -7   -0.37    0.48
  -4   0   7    1.14    0.58
  -4   0   6  658.36    7.83
   4   0  -6  672.78   10.06
  -4   0   6  694.69   10.44
  -4   0   5    0.32    0.20
   4   0  -5    1.28    0.60
  -4   0   5    0.50    0.50
  -4   0   4  360.10    4.39
   4   0  -4  369.75    5.72
  -4   0   4  391.73    6.22
  -4   0   3   -0.04    0.31
   4   0  -3    2.58    0.86
  -4   0   3    0.25    0.45
  -4   0   2 1692.49   15.22
   4   0  -2 1792.91   16.51
  -4   0   2 1727.59   16.68
  -4   0   1    0.87    0.41
  -4   0   1    0.31    0.41
  -4   0   0  296.95    4.92
   4   0   0  286.96    4.44
  -4   0   0  275.14    4.73
  -4   0  -1    0.05    0.79
   4   0   1   -0.18    0.38
   4   0   1    0.16    0.28
  -4   0  -1    0.31    0.26
  -4   0  -2   48.68    2.14
   4   0   2   54.15    1.83
   4   0   2   42.50    2.29
  -4   0  -3    1.77    0.91
   4   0   3    0.48    0.64
   4   0   3    0.11    0.32
  -4   0  -4   95.95    3.18
   4   0   4  103.82    2.81
   4   0   4   91.66    2.58
  -4   0  -5    0.45    0.63
   4   0   5    0.12    0.64
   4   0   5    0.89    0.56
  -4   0  -6   12.47    1.43
   4   0   6   10.09    1.12
   4   0   6   11.19    1.05
  -4   0  -7    3.62    1.56
   4   0   7    0.38    0.68
  -4   0  -8  494.32    8.72
   4   0   8  443.85    7.31
   4   0   8  467.43    6.50
  -4   0  -9    2.34    1.12
   4   0   9   -0.18    0.52
   4   0   9    0.47    0.62
  -4   0 -10  135.48    5.05
   4   0  10  130.60    4.41
  -4   0 -11    0.06    0.98
   4   0  11    0.15    0.74
  -4   0 -12 1257.47   16.43
   4   0  12 1216.73   22.09
  -4   0 -13    1.03    1.54
   4   0  13    0.60    0.91
   4   1 -16    3.01    1.24
   4  -1 -16    1.07    1.08
  -4  -1  16    2.71    1.20
   4   1 -15   21.62    4.66
   4  -1 -15   22.26    2.45
  -4   1  15   24.03    2.29
  -4  -1  15   23.03    2.13
   4   1 -14  562.85   14.27
   4  -1 -14  580.96   12.81
  -4   1  14  637.24   12.72
   4   1 -13  170.85    6.33
   4  -1 -13  180.31    6.54
  -4   1  13  184.71    6.22
  -4  -1  13  191.25    6.17
   4   1 -12  246.25    7.11
   4  -1 -12  262.65    7.24
  -4   1  12  268.11    6.96
  -4  -1  12  268.90    6.79
   4   1 -11   28.91    1.44
   4   1 -11   27.31    4.53
   4  -1 -11   29.78    2.21
  -4   1  11   28.68    2.08
  -4  -1  11   29.90    2.07
   4   1 -10  328.95    4.83
   4   1 -10  313.63    7.00
   4  -1 -10  309.03    6.80
  -4   1  10  344.26    6.96
  -4  -1  10  326.87    6.58
   4   1  -9   25.48    1.19
   4   1  -9   26.26    2.00
   4  -1  -9   26.14    1.95
  -4   1   9   27.35    1.94
  -4  -1   9   25.38    1.79
   4   1  -8    2.31    0.53
   4   1  -8    2.51    0.75
   4  -1  -8    2.46    0.74
  -4   1   8    2.36    0.72
  -4  -1   8    2.49    0.69
   4   1  -7 1112.20   13.02
  -4  -1   7 1101.93   12.91
   4   1  -7 1111.30   15.37
   4  -1  -7 1135.28   15.41
  -4   1   7 1153.08   15.61
  -4  -1   7 1204.77   16.01
  -4  -1   6   96.85    2.03
   4   1  -6   94.93    2.83
   4  -1  -6   95.00    2.96
  -4   1   6  104.41    3.15
  -4  -1   6  104.31    3.09
  -4  -1   5   -0.02    0.27
  -4   1   5    0.02    0.11
   4   1  -5    0.26    0.42
   4  -1  -5    0.05    0.52
  -4   1   5    0.17    0.50
  -4  -1   5    0.44    0.49
  -4   1   4  136.19    2.18
  -4  -1   4  129.95    2.43
   4   1  -4  131.59    3.09
  -4   1   4  135.99    3.46
  -4  -1   4  134.89    3.46
  -4  -1   3 3415.13   27.99
   4   1  -3 3353.43   28.03
   4  -1  -3 3523.38   29.98
  -4   1   3 3664.92   31.31
  -4  -1   3 3640.07   31.24
  -4   1   2   91.23    2.08
  -4  -1   2   92.35    2.27
   4   1  -2   87.21    2.18
   4  -1  -2   93.27    2.80
  -4   1   2   96.20    2.65
  -4  -1   2   88.73    2.63
  -4  -1   1   80.78    2.25
   4   1  -1   83.30    2.11
   4  -1  -1   85.56    2.55
  -4   1   1   81.96    2.37
  -4  -1   1   78.96    2.43
  -4   1   0  136.06    3.28
  -4  -1   0  151.41    3.41
   4   1   0  148.31    2.82
   4  -1   0  151.99    3.38
   4   1   0  147.72    3.52
  -4   1   0  148.01    3.27
  -4  -1   0  152.72    3.51
  -4   1  -1  179.41    4.10
  -4  -1  -1  176.82    3.91
   4  -1   1  182.60    3.70
   4   1   1  195.46    3.35
   4   1   1  170.48    3.81
  -4   1  -1  183.23    3.61
  -4   1  -2    2.00    1.06
  -4  -1  -2    1.29    0.85
   4  -1   2    0.42    0.57
   4   1   2    0.32    0.33
   4  -1   2    1.42    0.40
   4   1   2    1.60    0.54
  -4   1  -2    0.01    0.28
  -4   1  -3    5.86    0.93
  -4  -1  -3    5.08    0.92
   4  -1   3    5.34    0.78
   4   1   3    4.70    0.65
   4  -1   3    5.69    0.74
   4   1   3    4.92    0.73
  -4   1  -4  177.11    4.63
  -4  -1  -4  181.22    4.71
   4  -1   4  179.45    4.27
   4   1   4  169.51    3.75
   4  -1   4  154.11    3.47
   4   1   4  158.75    3.90
  -4   1  -5   29.50    1.89
  -4  -1  -5   34.09    2.09
   4  -1   5   33.07    1.84
   4   1   5   30.07    1.62
   4  -1   5   29.04    1.44
   4   1   5   28.25    1.65
  -4   1  -6  112.64    3.80
  -4  -1  -6  116.44    3.88
   4  -1   6  118.37    3.53
   4   1   6  119.38    3.21
   4   1   6  115.44    3.20
  -4   1  -7  129.27    4.39
  -4  -1  -7  130.25    4.33
   4  -1   7  134.64    3.96
   4   1   7  135.19    3.66
   4   1   7  118.38    3.36
  -4   1  -8   28.23    2.31
  -4  -1  -8   24.80    2.12
   4  -1   8   26.14    2.05
   4   1   8   28.47    1.86
   4  -1   8   22.82    1.43
  -4   1  -9  120.45    4.99
  -4  -1  -9  120.97    4.94
   4  -1   9  125.75    4.79
   4   1   9  119.04    4.29
   4   1   9  124.50    4.26
  -4   1 -10   12.77    1.97
  -4  -1 -10    9.93    1.76
   4  -1  10   10.98    1.69
   4   1  10   11.96    1.57
   4   1  10   10.53    1.37
  -4   1 -11  106.82    4.83
  -4  -1 -11  103.74    4.85
   4  -1  11   97.61    4.21
   4   1  11   97.59    4.07
   4   1  11   88.35    3.40
  -4   1 -12   16.51    2.48
  -4  -1 -12   14.17    2.22
   4  -1  12   15.65    2.05
   4   1  12   14.20    1.88
  -4   1 -13  155.63    6.08
  -4  -1 -13  164.42    6.31
   4  -1  13  152.15    5.73
   4   1  13  152.14    5.36
   4   2 -16  199.91    8.83
   4  -2 -16  218.39    7.12
  -4   2  16  215.27    6.62
   4   2 -15   -0.17    0.95
   4  -2 -15    0.79    1.42
  -4   2  15    0.09    0.69
  -4  -2  15    0.69    0.78
   4   2 -14  534.76   14.45
   4  -2 -14  565.54   12.46
  -4   2  14  614.80   12.61
   4   2 -13   19.49    1.52
   4   2 -13   21.34    3.41
   4  -2 -13   17.91    2.09
  -4   2  13   20.42    2.08
  -4  -2  13   23.74    2.00
   4   2 -12    7.08    0.93
   4   2 -12    9.22    2.37
   4  -2 -12    6.44    1.25
  -4   2  12    9.30    1.43
  -4  -2  12    8.85    1.25
   4   2 -11  189.98    3.84
   4   2 -11  182.14    6.58
   4  -2 -11  183.87    5.31
  -4   2  11  195.45    5.24
  -4  -2  11  195.18    4.92
   4   2 -10   59.09    2.06
   4   2 -10   57.59    2.82
   4  -2 -10   63.71    3.07
  -4   2  10   61.78    2.87
  -4  -2  10   65.13    2.84
   4   2  -9   14.48    1.04
   4   2  -9   14.16    4.74
   4  -2  -9   12.53    1.44
  -4   2   9   13.43    1.41
  -4  -2   9   16.44    1.47
   4   2  -8  167.89    3.52
   4   2  -8  163.64    4.25
   4  -2  -8  166.37    4.41
  -4   2   8  174.29    4.48
  -4  -2   8  171.12    4.22
  -4  -2   7  247.06    4.45
   4   2  -7  245.82    5.47
   4  -2  -7  255.74    5.76
  -4   2   7  291.11    6.20
  -4  -2   7  255.43    5.55
  -4  -2   6  119.94    2.83
   4   2  -6  123.49    3.41
   4  -2  -6  127.82    3.71
  -4   2   6  127.57    3.56
  -4  -2   6  124.34    3.36
  -4  -2   5  331.10    4.83
   4   2  -5  335.87    5.40
   4  -2  -5  330.62    5.90
  -4   2   5  355.07    6.12
  -4  -2   5  351.05    6.02
  -4   2   4 1724.39   14.01
  -4  -2   4 1759.50   16.07
   4   2  -4 1723.77   16.10
   4  -2  -4 1793.89   17.76
  -4   2   4 1852.78   18.14
  -4  -2   4 1844.29   18.10
  -4   2   3    0.75    0.49
  -4  -2   3    0.95    0.60
   4   2  -3    1.84    0.54
  -4   2   3    0.61    0.64
  -4   2   2 2067.62   17.82
  -4  -2   2 2120.81   19.15
   4   2  -2 2057.23   17.77
   4  -2  -2 2095.11   19.59
  -4  -2   2 2091.61   19.78
  -4  -2   1    2.67    0.61
   4   2  -1    4.23    0.56
   4  -2  -1    7.00    1.01
   4   2  -1    3.10    1.07
  -4   2   1    3.15    0.62
  -4  -2   1    2.85    0.69
  -4  -2   0   19.71    1.29
   4   2   0   21.58    0.97
   4  -2   0   19.43    1.30
   4   2   0   19.91    1.35
  -4   2   0   20.09    1.20
  -4   2  -1  293.86    5.20
  -4  -2  -1  305.40    5.42
   4  -2   1  302.72    5.19
   4   2   1  275.75    3.78
   4   2   1  280.96    5.10
  -4   2  -1  294.69    4.65
  -4   2  -2   78.85    2.64
  -4  -2  -2   77.65    2.67
   4  -2   2   79.17    2.55
   4   2   2   80.82    1.86
   4  -2   2   74.87    4.35
   4   2   2   72.67    2.48
  -4   2  -2   76.49    2.11
  -4   2  -3   47.77    2.20
  -4  -2  -3   49.52    2.26
   4  -2   3   49.67    2.09
   4   2   3   47.76    1.58
   4  -2   3   42.61    2.22
   4   2   3   47.76    2.07
  -4   2  -4  694.49    8.69
  -4  -2  -4  704.17    8.89
   4  -2   4  681.13    8.17
   4   2   4  723.99    6.75
   4  -2   4  627.02    6.13
   4   2   4  683.39    8.01
  -4   2  -5   73.78    3.31
  -4  -2  -5   73.82    3.03
   4  -2   5   70.15    2.73
   4   2   5   72.32    2.23
   4   2   5   63.96    2.52
  -4   2  -6  308.68    7.51
  -4  -2  -6  330.85    7.86
   4  -2   6  331.47    7.53
   4   2   6  306.78    6.33
   4   2   6  311.54    6.92
   4  -2   6  288.49    5.58
  -4   2  -7  221.24    5.91
  -4  -2  -7  220.69    5.78
   4  -2   7  209.65    5.33
   4   2   7  231.88    4.79
   4   2   7  220.97    5.04
   4  -2   7  213.01    3.89
  -4   2  -8   82.43    3.69
  -4  -2  -8   79.73    3.53
   4  -2   8   78.21    3.41
   4   2   8   85.66    2.99
   4   2   8   76.64    2.99
  -4   2  -9   29.25    2.58
  -4  -2  -9   23.82    2.20
   4  -2   9   24.99    2.07
   4   2   9   23.54    1.86
  -4   2 -10  143.94    5.29
  -4  -2 -10  144.12    5.16
   4  -2  10  142.71    4.94
   4   2  10  137.77    4.26
   4   2  10  129.62    4.20
  -4   2 -11  411.94    9.94
  -4  -2 -11  402.42    9.75
   4  -2  11  414.95    9.42
   4   2  11  401.63    8.54
  -4   2 -12   51.23    3.53
  -4  -2 -12   51.91    3.47
   4  -2  12   51.35    3.38
   4   2  12   53.56    3.05
   4   2  12   47.69    2.76
  -4   2 -13   17.89    2.42
  -4  -2 -13   16.13    2.26
   4  -2  13   20.73    2.31
   4   2  13   18.27    2.06
   4   3 -16   61.03    6.12
   4  -3 -16   66.32    4.13
  -4  -3  16   64.92    4.10
  -4   3  16   67.83    4.06
   4   3 -15   21.64    4.07
   4  -3 -15   21.68    2.43
  -4  -3  15   22.75    2.52
  -4   3  15   23.59    2.40
   4   3 -14    0.02    0.55
   4   3 -14   -0.34    0.87
   4  -3 -14    0.26    0.94
  -4  -3  14    0.51    0.99
  -4   3  14    2.40    1.06
  -4  -3  14    0.49    1.08
   4   3 -13 1391.96   11.82
   4   3 -13 1305.67   15.73
   4  -3 -13 1359.63   15.47
  -4  -3  13 1342.38   15.32
  -4   3  13 1390.40   15.20
   4   3 -12  103.58    3.61
   4   3 -12   97.79    5.12
   4  -3 -12   96.75    4.39
  -4  -3  12  100.43    4.40
  -4   3  12  109.13    4.59
  -4  -3  12   97.60    3.61
   4   3 -11    9.07    1.01
   4   3 -11   10.11    3.67
   4  -3 -11   10.05    1.52
  -4  -3  11    9.69    1.49
  -4   3  11   12.60    1.55
  -4  -3  11   11.56    1.40
   4   3 -10    3.25    0.68
   4   3 -10    3.62    1.38
   4  -3 -10    4.47    1.14
  -4  -3  10    4.35    1.12
  -4   3  10    1.67    0.86
  -4  -3  10    3.54    0.85
   4   3  -9  851.90   14.29
   4   3  -9  810.57   15.33
   4  -3  -9  846.44   15.31
  -4  -3   9  839.86   14.94
  -4   3   9  857.11   15.43
  -4  -3   9  870.93   15.07
   4   3  -8    4.85    1.07
  -4  -3   8    4.19    0.68
   4   3  -8    4.37    1.73
   4  -3  -8    3.56    0.85
  -4  -3   8    4.33    0.82
  -4   3   8    3.72    0.88
  -4  -3   8    3.60    0.73
  -4  -3   7   72.00    2.29
   4   3  -7   71.06    2.67
   4  -3  -7   73.12    2.86
  -4   3   7   74.92    2.93
  -4  -3   7   74.72    2.76
  -4  -3   6    0.92    0.45
   4   3  -6    2.41    0.72
   4  -3  -6    2.87    0.71
  -4   3   6    1.43    0.59
  -4  -3   6    1.55    0.55
  -4  -3   5   63.04    2.08
   4   3  -5   63.51    2.17
   4  -3  -5   63.26    2.50
  -4   3   5   65.68    2.50
  -4  -3   5   64.87    2.45
  -4   3   4    9.00    0.53
  -4  -3   4    7.17    0.99
   4   3  -4    7.62    0.76
   4  -3  -4    8.31    1.10
  -4   3   4    8.45    1.01
  -4  -3   4    7.73    0.96
  -4   3   3  125.55    2.15
  -4  -3   3  124.99    2.94
   4   3  -3  124.50    2.46
   4  -3  -3  124.84    3.33
  -4   3   3  126.87    3.16
  -4  -3   3  129.58    3.34
  -4   3   2   57.05    1.72
  -4  -3   2   59.69    2.10
   4   3  -2   64.01    1.70
   4  -3  -2   57.55    2.33
   4   3  -2   52.95    2.22
  -4   3   2   61.18    2.15
  -4  -3   2   58.29    2.26
  -4   3   1    5.32    0.81
  -4  -3   1    6.53    0.87
   4   3  -1    6.20    0.56
   4  -3  -1    6.18    0.86
   4   3  -1    5.64    1.96
  -4   3   1    6.33    0.76
  -4   3   0  923.79   10.27
  -4  -3   0  919.88   10.82
   4  -3   0  922.76   10.88
   4   3   0  914.84    8.32
   4   3   0  850.59   10.89
  -4   3   0  945.99   10.17
  -4   3  -1    7.55    0.98
  -4  -3  -1    6.12    0.95
   4  -3   1    6.28    1.10
   4   3   1    6.26    0.48
   4   3   1    5.29    0.86
  -4   3  -1    7.20    0.77
  -4   3  -2   60.33    2.30
  -4  -3  -2   65.20    2.56
   4  -3   2   57.37    2.26
   4   3   2   65.07    1.44
   4   3   2   60.19    2.37
  -4   3  -2   65.50    1.92
  -4   3  -3 1124.83   15.20
  -4  -3  -3 1144.78   15.62
   4  -3   3 1109.69   14.99
   4   3   3 1125.71   12.95
   4  -3   3 1018.23   12.46
   4   3   3 1057.64   14.38
  -4   3  -3 1136.86   13.53
  -4   3  -4    9.28    1.26
  -4  -3  -4   10.79    1.23
   4  -3   4    9.45    1.17
   4   3   4   10.02    0.77
   4   3   4    8.91    1.09
  -4   3  -5    5.42    0.97
  -4  -3  -5    5.85    1.08
   4  -3   5    6.69    1.04
   4   3   5    6.21    0.68
   4  -3   5    5.30    0.60
   4   3   5    5.94    0.97
  -4   3  -6   10.55    1.46
  -4  -3  -6    8.42    1.28
   4  -3   6   10.91    1.33
   4   3   6   10.09    0.92
   4  -3   6    8.00    0.71
   4   3   6   10.27    1.30
  -4   3  -7  163.22    5.01
  -4  -3  -7  163.60    5.42
   4  -3   7  168.24    4.80
   4   3   7  162.12    3.63
   4   3   7  151.62    4.27
  -4   3  -8  302.35    7.88
  -4  -3  -8  294.33    7.60
   4  -3   8  302.40    7.56
   4   3   8  286.48    6.16
   4   3   8  275.71    6.71
  -4   3  -9   14.05    1.86
  -4  -3  -9   10.95    1.65
   4  -3   9   11.57    1.57
   4   3   9   12.10    1.33
   4   3   9   11.42    1.46
  -4   3 -10   70.98    3.82
  -4  -3 -10   65.35    3.56
   4  -3  10   67.42    3.57
   4   3  10   64.01    2.88
  -4   3 -11    2.40    1.42
  -4  -3 -11    2.91    1.37
   4  -3  11    2.33    1.05
   4   3  11    1.41    0.82
   4   3  11    1.53    0.88
  -4   3 -12   13.77    2.02
  -4  -3 -12   13.02    2.01
   4  -3  12   11.58    1.88
   4   3  12   13.35    1.69
   4   4 -15   62.35    4.46
   4  -4 -15   70.18    4.20
  -4  -4  15   64.66    4.06
  -4   4  15   69.46    4.04
  -4  -4  15   62.59    3.29
   4   4 -14   29.65    2.13
   4   4 -14   31.64    6.52
   4  -4 -14   28.57    2.59
  -4  -4  14   29.33    2.63
  -4   4  14   30.50    2.63
  -4  -4  14   31.73    2.34
   4   4 -13   10.05    1.32
   4   4 -13   11.42    3.94
   4  -4 -13   12.04    1.69
  -4  -4  13   11.30    1.66
  -4   4  13   10.52    1.73
  -4  -4  13   11.38    1.51
   4   4 -12  126.39    4.33
   4   4 -12  117.12    4.97
   4  -4 -12  115.26    4.92
  -4  -4  12  114.42    4.83
  -4   4  12  117.21    4.96
   4   4 -11  296.65    6.51
   4   4 -11  289.95    7.49
   4  -4 -11  295.24    7.65
  -4  -4  11  304.74    7.65
  -4   4  11  308.22    7.83
  -4  -4  11  306.22    7.04
   4   4 -10   98.31    3.35
   4   4 -10   97.16    3.74
   4  -4 -10  101.97    3.92
  -4  -4  10   94.33    3.60
  -4   4  10   95.46    3.72
  -4  -4  10   99.16    3.41
   4   4  -9   20.99    5.38
   4   4  -9   19.81    3.87
   4  -4  -9   20.48    1.81
  -4  -4   9   22.06    1.76
  -4   4   9   18.72    1.73
  -4  -4   9   21.09    1.59
   4   4  -8    4.58    1.28
  -4  -4   8    3.93    0.71
   4   4  -8    5.18    1.69
   4  -4  -8    4.99    0.98
  -4  -4   8    4.85    0.92
  -4   4   8    5.10    1.00
  -4  -4   8    4.71    0.85
  -4  -4   7   12.53    1.12
   4   4  -7   13.40    3.21
   4  -4  -7   13.49    1.40
  -4  -4   7   12.68    1.26
  -4   4   7   12.06    1.33
  -4  -4   7   13.47    1.27
  -4  -4   6  115.72    3.10
   4   4  -6  116.33    3.17
   4  -4  -6  123.81    3.73
  -4  -4   6  121.38    3.18
  -4   4   6  126.32    3.73
  -4  -4   6  119.69    3.43
  -4  -4   5 1326.05   16.58
   4   4  -5 1279.97   15.87
   4  -4  -5 1343.96   17.60
  -4   4   5 1464.33   18.73
  -4  -4   5 1311.90   16.99
  -4   4   4  179.22    2.87
  -4  -4   4  179.15    4.16
   4   4  -4  174.14    3.60
   4  -4  -4  185.38    4.60
   4   4  -4  167.37    4.23
  -4   4   4  187.57    4.52
  -4  -4   4  174.98    4.35
  -4   4   3    4.29    0.55
  -4  -4   3    3.97    0.73
   4   4  -3    3.53    0.49
   4  -4  -3    5.17    0.94
   4   4  -3    3.68    1.37
  -4   4   3    3.64    0.68
  -4  -4   3    4.53    0.74
  -4   4   2   81.67    2.06
  -4  -4   2   75.14    2.50
   4   4  -2   76.32    1.65
   4  -4  -2   81.28    2.76
   4   4  -2   72.36    3.76
  -4   4   2   81.21    2.48
  -4   4   1  123.11    2.70
  -4  -4   1  126.31    3.30
   4   4  -1  122.97    1.75
   4  -4  -1  122.46    3.37
   4   4  -1  116.56    3.95
  -4   4   1  123.76    2.95
  -4   4   0  475.56    7.39
  -4  -4   0  494.27    8.22
   4  -4   0  498.70    8.31
   4   4   0  459.92    5.33
   4   4   0  440.54    7.68
  -4   4   0  527.86    7.72
  -4   4  -1  996.14   13.26
  -4  -4  -1 1033.07   14.17
   4  -4   1 1041.07   14.23
   4   4   1 1003.42   13.87
  -4   4  -1 1082.02   13.26
  -4   4  -2   80.06    2.74
  -4  -4  -2   82.26    2.93
   4  -4   2   75.31    2.72
   4   4   2   76.70    2.82
  -4   4  -2   82.78    2.08
  -4   4  -3   22.09    1.62
  -4  -4  -3   23.35    1.72
   4  -4   3   22.43    2.16
   4   4   3   22.10    0.81
   4   4   3   20.16    1.54
  -4   4  -3   21.25    1.06
  -4   4  -4  103.99    3.53
  -4  -4  -4  104.38    3.54
   4  -4   4  100.71    3.41
   4   4   4  101.76    1.97
   4  -4   4   91.46    1.98
   4   4   4   99.46    3.35
  -4   4  -5    3.92    0.97
  -4  -4  -5    4.74    1.13
   4  -4   5    4.02    0.98
   4   4   5    4.28    0.62
   4   4   5    4.97    0.98
  -4   4  -6  504.71    8.99
  -4  -4  -6  488.37    8.79
   4  -4   6  492.94    8.69
   4   4   6  470.11    6.18
   4   4   6  484.29    8.33
  -4   4  -7   76.59    3.50
  -4  -4  -7   73.91    3.43
   4  -4   7   78.27    3.44
   4   4   7   68.66    2.28
   4   4   7   71.45    3.13
  -4   4  -8    2.23    0.99
  -4  -4  -8    3.47    1.20
   4  -4   8    3.26    1.07
   4   4   8    1.87    0.67
   4   4   8    4.04    1.14
  -4   4  -9   30.34    2.59
  -4  -4  -9   30.05    2.40
   4  -4   9   28.16    2.33
   4   4   9   27.41    1.79
   4   4   9   28.14    2.16
  -4   4 -10   20.09    2.18
  -4  -4 -10   19.26    2.13
   4  -4  10   21.69    2.24
   4   4  10   17.15    1.60
   4   4  10   17.29    1.78
  -4   4 -12   17.01    2.32
  -4  -4 -12   15.36    2.13
   4  -4  12   15.09    2.15
   4   4  12   14.58    1.97
   4   5 -15   11.93    1.58
   4   5 -15   14.32    5.45
   4  -5 -15   14.69    2.12
  -4  -5  15   13.47    2.12
  -4   5  15   14.08    1.91
   4   5 -14   21.95    1.96
   4   5 -14   20.85    6.96
   4  -5 -14   23.47    2.40
  -4  -5  14   22.86    2.41
  -4   5  14   22.10    2.37
   4   5 -13    1.95    0.85
   4   5 -13    3.41    1.25
   4  -5 -13    4.49    1.38
  -4  -5  13    2.80    1.08
  -4   5  13    3.58    1.18
  -4  -5  13    2.20    0.72
   4   5 -12   64.42    2.92
   4   5 -12   64.46    3.43
   4  -5 -12   65.65    3.52
  -4  -5  12   63.50    3.36
  -4   5  12   65.40    3.52
  -4  -5  12   64.63    2.94
   4   5 -11   18.55    1.61
   4   5 -11   17.87    1.80
   4  -5 -11   19.95    2.00
  -4  -5  11   15.50    1.63
  -4   5  11   17.63    1.92
   4   5 -10  109.90    3.69
   4   5 -10  104.06    3.83
   4  -5 -10  103.86    3.98
  -4  -5  10  109.61    3.95
  -4   5  10  109.85    4.18
  -4  -5  10  110.69    3.58
   4   5  -9    1.78    0.48
  -4  -5   9    2.01    0.75
   4   5  -9    2.10    0.88
   4  -5  -9    1.80    0.82
  -4  -5   9    1.20    0.76
  -4   5   9    0.77    0.79
  -4  -5   9    1.98    0.69
   4   5  -8  219.38    4.89
  -4  -5   8  223.56    4.96
   4   5  -8  216.18    5.01
   4  -5  -8  222.63    5.60
  -4  -5   8  225.80    5.15
  -4   5   8  225.77    5.62
  -4  -5   8  235.13    5.22
  -4  -5   7  197.92    5.10
   4   5  -7  194.15    4.97
   4  -5  -7  202.49    5.66
  -4  -5   7  200.34    5.09
  -4   5   7  214.68    5.85
  -4  -5   7  204.53    5.34
  -4  -5   6   -0.07    0.54
   4   5  -6    0.47    0.29
   4  -5  -6    0.44    0.63
  -4  -5   6    0.24    0.41
   4   5  -6    0.34    0.26
  -4   5   6    0.71    0.59
  -4  -5   6    0.04    0.55
  -4   5   5    4.75    0.42
  -4  -5   5    5.04    0.87
   4   5  -5    4.40    1.64
   4  -5  -5    4.29    0.87
  -4  -5   5    4.62    0.73
   4   5  -5    4.39    1.69
  -4   5   5    3.95    0.96
  -4  -5   5    3.99    0.81
  -4  -5   4  182.17    4.46
   4   5  -4  172.03    3.71
   4  -5  -4  184.32    4.76
   4   5  -4  176.17    4.55
  -4   5   4  173.94    4.43
  -4  -5   4  183.47    4.61
  -4   5   3  209.13    3.75
  -4  -5   3  214.45    4.91
   4   5  -3  200.67    3.57
   4  -5  -3  209.37    5.05
   4   5  -3  192.98    5.14
  -4   5   3  217.55    4.86
  -4   5   2 1064.79   13.09
  -4  -5   2 1064.02   14.40
   4   5  -2 1034.06   11.74
   4  -5  -2 1083.42   14.87
   4   5  -2 1041.76   14.73
  -4   5   2 1106.69   14.38
  -4   5   1    0.25    3.30
  -4  -5   1    2.78    0.75
   4   5  -1    2.41    0.27
   4  -5  -1    2.78    0.72
   4   5  -1    3.40    0.76
  -4   5   1    3.27    0.58
  -4   5   0   30.16    1.64
  -4  -5   0   28.61    1.81
   4  -5   0   27.89    1.77
   4   5   0   26.64    1.74
  -4   5   0   30.61    1.46
  -4   5  -1  497.91    8.18
  -4  -5  -1  482.82    8.51
   4  -5   1  523.57    8.99
   4   5   1  447.48    8.10
  -4   5  -1  512.34    7.42
  -4   5  -2   62.57    2.54
  -4  -5  -2   59.84    2.64
   4  -5   2   62.35    2.65
   4   5   2   61.80    2.68
  -4   5  -2   63.91    1.83
  -4   5  -3  213.54    4.86
  -4  -5  -3  207.82    5.00
   4  -5   3  206.15    4.91
   4   5   3  189.03    4.74
  -4   5  -3  206.10    3.07
  -4   5  -4    7.30    1.08
  -4  -5  -4    8.71    1.18
   4  -5   4    9.45    1.28
   4   5   4    9.47    1.25
  -4   5  -5    0.80    0.68
  -4  -5  -5    1.10    0.92
   4  -5   5    1.24    0.86
   4   5   5    0.82    0.68
  -4   5  -6   38.52    2.49
  -4  -5  -6   36.28    2.40
   4  -5   6   34.62    2.36
   4   5   6   36.73    2.34
  -4   5  -7    3.31    1.04
  -4  -5  -7    7.07    1.27
   4  -5   7    3.11    1.11
   4   5   7    1.92    0.52
   4   5   7    1.96    0.84
  -4   5  -8    5.74    1.38
  -4  -5  -8    3.28    1.15
   4  -5   8    5.16    1.31
   4   5   8    3.60    0.74
   4   5   8    5.58    1.33
  -4   5  -9   63.44    3.64
  -4  -5  -9   55.36    3.29
   4  -5   9   59.05    3.42
   4   5   9   54.75    3.13
  -4   5 -10  219.97    7.05
  -4  -5 -10  225.62    6.96
   4  -5  10  233.39    7.14
   4   5  10  225.99    6.62
  -4   5 -11    2.60    1.58
  -4  -5 -11    2.18    1.40
   4  -5  11    1.42    1.39
   4   5  11    1.61    0.92
  -4   5 -12    2.74    1.32
  -4  -5 -12    3.44    1.41
   4  -5  12    2.15    1.21
   4   5  12    3.21    1.18
   4   6 -15   15.58    1.92
   4   6 -15   11.29    4.93
   4  -6 -15   17.06    2.24
  -4  -6  15   18.20    2.40
  -4   6  15   16.64    2.23
   4   6 -14    2.17    0.94
   4   6 -14    3.09    1.28
   4  -6 -14    2.61    1.15
  -4  -6  14    2.51    1.29
  -4   6  14    2.13    1.11
   4   6 -13    9.67    1.39
   4  -6 -13    8.68    1.69
  -4  -6  13    9.25    1.64
  -4   6  13    8.94    1.76
   4   6 -12  106.48    3.93
   4  -6 -12  103.58    4.43
  -4  -6  12  103.40    4.27
  -4   6  12  116.19    4.72
  -4  -6  12  102.90    3.64
   4   6 -11    9.28    1.25
   4  -6 -11    7.71    1.31
  -4  -6  11    9.58    1.48
  -4   6  11    9.53    1.59
  -4  -6  11    9.25    1.30
   4   6 -10    7.28    2.13
   4  -6 -10    7.71    1.31
  -4  -6  10    7.45    1.27
  -4   6  10    7.50    1.38
  -4  -6  10    7.62    1.08
   4   6  -9  101.81    4.99
  -4  -6   9  106.57    3.62
   4  -6  -9  106.35    4.04
  -4  -6   9  105.62    3.65
  -4   6   9   99.32    3.84
  -4  -6   9  105.36    3.49
  -4  -6   8  447.72    7.71
   4  -6  -8  444.73    8.35
  -4  -6   8  460.91    7.75
   4   6  -8  412.39    8.22
  -4   6   8  451.58    8.45
  -4  -6   8  459.90    7.71
  -4  -6   7   11.08    1.26
   4  -6  -7   10.92    1.39
  -4  -6   7   10.75    1.17
   4   6  -7   11.28    3.64
  -4   6   7   10.46    1.52
  -4  -6   7   12.07    1.26
  -4  -6   6  581.49   11.01
   4  -6  -6  599.34   11.67
  -4  -6   6  581.78   10.39
   4   6  -6  551.90   10.64
  -4   6   6  546.52   10.88
  -4  -6   6  590.68   11.14
  -4  -6   5 1188.94   11.64
   4   6  -5 1138.47   10.02
   4  -6  -5 1213.84   12.37
  -4  -6   5 1178.04    9.77
   4   6  -5 1112.03   11.57
  -4  -6   4  536.42    7.57
   4   6  -4  520.18    5.92
   4  -6  -4  559.61    8.06
   4   6  -4  495.39    7.61
  -4   6   3    1.91    0.46
  -4  -6   3    1.03    0.80
   4   6  -3    1.28    0.39
   4  -6  -3    0.87    0.61
   4   6  -3    1.15    0.61
  -4   6   3    0.75    0.50
  -4   6   2   34.70    1.58
  -4  -6   2   35.50    2.00
   4   6  -2   31.33    1.00
   4  -6  -2   34.56    2.06
   4   6  -2   34.06    1.99
  -4   6   2   36.51    1.84
  -4   6   1   98.45    2.75
  -4  -6   1   99.76    3.35
   4  -6  -1  103.48    3.45
   4   6  -1   90.32    3.16
  -4   6   1  103.31    2.85
  -4   6   0    0.18    0.53
  -4  -6   0    1.60    0.84
   4  -6   0    0.37    0.43
   4   6   0    0.35    0.41
  -4   6   0    0.71    0.51
  -4   6  -1    1.26    0.57
  -4  -6  -1    1.79    0.81
   4  -6   1    1.02    0.54
   4   6   1    3.48    0.83
  -4   6  -1    3.19    0.53
  -4   6  -2  136.68    3.81
  -4  -6  -2  130.15    3.97
   4  -6   2  129.65    3.94
   4   6   2  122.78    3.87
  -4   6  -2  131.94    2.64
  -4   6  -3   19.37    1.64
  -4  -6  -3   18.26    1.72
   4  -6   3   17.46    1.95
   4   6   3   18.54    1.68
  -4   6  -3   16.94    0.94
  -4   6  -4    0.17    0.64
  -4  -6  -4    0.13    0.61
   4  -6   4   -0.92    0.65
   4   6   4    0.95    0.94
  -4   6  -5    3.35    0.96
  -4  -6  -5    0.13    0.69
   4  -6   5    0.48    0.69
   4   6   5    0.09    0.65
  -4   6  -6   54.98    3.02
  -4  -6  -6   56.60    3.02
   4  -6   6   57.17    3.03
   4   6   6   52.40    2.88
  -4   6  -7    3.22    1.27
  -4  -6  -7    2.21    1.10
   4  -6   7    2.66    1.08
   4   6   7    2.83    0.97
  -4   6  -8   40.86    2.88
  -4  -6  -8   42.03    2.88
   4  -6   8   46.51    3.09
   4   6   8   37.63    2.66
  -4   6  -9    2.95    1.26
  -4  -6  -9    4.01    1.40
   4  -6   9    4.14    1.48
   4   6   9    4.39    1.34
  -4   6 -10  118.66    5.33
  -4  -6 -10  116.82    5.04
   4  -6  10  111.53    4.98
   4   6  10  111.54    4.73
  -4   6 -11   10.23    2.01
  -4  -6 -11    8.54    1.75
   4  -6  11   11.42    1.93
   4   6  11    9.86    1.70
   4   7 -14  135.68    4.92
   4  -7 -14  126.89    5.38
  -4  -7  14  134.80    5.46
  -4   7  14  126.99    5.51
   4   7 -13   88.34    4.03
   4  -7 -13   84.25    4.33
  -4  -7  13   81.39    4.12
   4   7 -13   73.88    4.76
  -4   7  13   89.50    4.59
   4   7 -12  253.38    6.71
   4  -7 -12  240.10    7.18
  -4  -7  12  257.95    7.21
   4   7 -12  220.62    6.05
  -4   7  12  258.10    7.54
   4   7 -11   22.47    6.08
   4  -7 -11   19.92    2.00
  -4  -7  11   24.11    2.15
   4   7 -11   18.84    6.21
  -4   7  11   23.70    2.39
  -4  -7  11   20.98    1.73
   4   7 -10   30.05    5.60
   4  -7 -10   31.95    2.53
  -4  -7  10   29.69    2.17
   4   7 -10   27.20    1.95
  -4   7  10   33.13    2.55
  -4  -7  10   30.59    2.01
   4   7  -9   16.49    4.87
  -4  -7   9   15.93    1.60
   4  -7  -9   15.54    1.79
  -4  -7   9   16.87    1.58
   4   7  -9   14.33    3.67
  -4   7   9   16.50    1.80
  -4  -7   9   16.88    1.49
  -4  -7   8    4.69    1.06
   4  -7  -8    5.17    1.19
  -4  -7   8    5.55    0.97
   4   7  -8    4.97    1.72
  -4   7   8    4.17    1.04
  -4  -7   7  115.85    3.87
   4  -7  -7  119.46    4.12
  -4  -7   7  118.33    3.46
   4   7  -7  107.50    3.64
  -4   7   7  118.44    4.09
  -4  -7   6   19.16    1.68
   4  -7  -6   17.73    1.80
  -4  -7   6   20.02    1.41
   4   7  -6   18.51    4.45
  -4   7   6   18.48    1.71
  -4   7   5    6.52    0.66
  -4  -7   5    6.40    1.12
   4  -7  -5    7.24    1.25
   4   7  -5    6.15    2.34
  -4   7   5    7.15    1.09
  -4   7   4  740.51   11.83
  -4  -7   4  754.84   13.71
   4   7  -4  739.44   12.03
   4  -7  -4  790.38   14.36
   4   7  -4  761.84   13.66
  -4   7   4  740.41   13.31
  -4  -7   3  321.50    7.49
   4   7  -3  295.77    5.61
   4  -7  -3  319.04    7.51
  -4  -7   3  301.17    5.44
   4   7  -3  310.61    7.22
  -4   7   3  341.13    7.40
  -4   7   2   67.07    2.28
  -4  -7   2   66.92    2.88
   4  -7  -2   67.84    2.95
   4   7  -2   64.10    2.84
  -4   7   2   70.08    2.65
  -4   7   1  339.90    7.00
  -4  -7   1  344.99    7.88
   4  -7  -1  343.38    7.90
   4   7  -1  315.88    7.41
  -4   7   1  352.23    7.16
  -4   7   0 1071.33   17.44
  -4  -7   0 1055.21   18.02
   4  -7   0 1098.18   18.62
   4   7   0  992.85   17.13
  -4   7   0 1086.24   17.05
  -4   7  -1   99.67    3.28
  -4  -7  -1  102.56    3.62
   4  -7   1  106.23    3.71
   4   7   1   99.95    3.61
  -4   7  -1  106.63    2.66
  -4   7  -2  231.18    6.04
  -4  -7  -2  232.22    6.35
   4  -7   2  232.77    6.33
   4   7   2  225.81    6.19
  -4   7  -2  235.40    4.79
  -4   7  -3    3.79    0.98
  -4  -7  -3    4.41    1.18
   4  -7   3    3.17    0.95
   4   7   3    3.67    0.95
  -4   7  -3    2.71    0.45
  -4   7  -4  307.96    6.55
  -4  -7  -4  303.57    6.66
   4  -7   4  290.16    6.44
   4   7   4  285.27    6.44
  -4   7  -5   92.43    3.82
  -4  -7  -5   93.12    3.82
   4  -7   5   89.78    3.77
   4   7   5   95.27    3.91
  -4   7  -6   70.82    3.48
  -4  -7  -6   68.21    3.40
   4  -7   6   70.49    3.54
   4   7   6   78.50    3.61
  -4   7  -7    6.61    1.47
  -4  -7  -7    6.27    1.29
   4  -7   7    6.78    1.49
   4   7   7    6.55    1.30
  -4   7  -8  107.12    4.66
  -4  -7  -8  103.39    4.47
   4  -7   8   99.49    4.44
   4   7   8  102.00    4.39
  -4   7  -9  296.57    8.32
  -4  -7  -9  286.66    7.97
   4  -7   9  280.18    7.99
   4   7   9  275.71    7.73
  -4   7 -10   25.13    2.63
  -4  -7 -10   25.49    2.55
   4  -7  10   28.10    2.76
   4   7  10   25.38    2.51
  -4   7 -11    1.10    1.44
  -4  -7 -11    0.26    0.91
   4  -7  11    0.70    1.01
   4   8 -13    3.70    1.25
   4  -8 -13    3.13    1.17
  -4  -8  13    3.36    1.36
  -4   8  13    4.16    1.36
   4   8 -12   27.08    2.36
   4  -8 -12   31.90    2.69
  -4  -8  12   24.88    2.38
   4   8 -12   19.48    5.98
  -4   8  12   29.83    2.71
   4   8 -11  439.74   10.08
   4  -8 -11  436.21   10.26
  -4  -8  11  427.69    9.80
   4   8 -11  397.68    8.75
  -4   8  11  436.21   10.57
   4   8 -10    0.34    0.43
   4  -8 -10    0.74    1.05
  -4  -8  10    0.35    0.62
   4   8 -10    0.10    0.33
  -4   8  10   -0.05    0.80
   4   8  -9    7.78    2.45
  -4  -8   9    6.97    1.32
   4  -8  -9    9.18    1.53
  -4  -8   9    6.68    1.09
   4   8  -9    6.10    2.02
  -4   8   9    7.20    2.04
  -4  -8   8   84.13    3.56
   4  -8  -8   88.97    3.80
  -4  -8   8   84.87    3.19
   4   8  -8   79.49    3.30
  -4   8   8   83.76    3.65
  -4  -8   7  217.21    6.09
   4  -8  -7  227.86    6.41
   4   8  -7  216.73    5.67
  -4   8   7  213.82    6.23
  -4  -8   6  749.85   10.10
   4  -8  -6  739.06   10.23
   4   8  -6  703.51    9.17
  -4   8   6  731.87   10.09
  -4   8   5   74.85    2.24
  -4  -8   5   75.53    3.26
   4  -8  -5   85.01    3.62
  -4  -8   5   76.00    2.47
   4   8  -5   78.74    3.16
  -4   8   5   76.61    3.26
  -4   8   4 1091.29   11.48
  -4  -8   4 1084.93   13.98
   4  -8  -4 1148.24   14.60
  -4  -8   4 1080.20   11.03
   4   8  -4 1063.55   13.39
  -4   8   4 1049.24   13.17
  -4  -8   3    9.73    1.38
   4   8  -3    7.92    2.12
   4  -8  -3   15.79    1.84
  -4  -8   3    9.70    0.79
   4   8  -3   12.83    1.48
  -4   8   3   11.71    1.34
  -4   8   2  722.27    9.26
  -4  -8   2  738.78   10.97
   4  -8  -2  761.96   11.19
   4   8  -2  721.91   10.63
  -4   8   2  768.72   10.14
  -4   8   1    6.12    0.98
  -4  -8   1    6.59    1.21
   4  -8  -1    6.43    1.24
   4   8  -1    4.77    1.04
  -4   8   1    5.06    0.84
  -4   8   0    1.48    0.64
  -4  -8   0    1.36    0.78
   4  -8   0    0.81    0.72
   4   8   0    1.50    0.78
  -4   8   0    0.68    0.66
  -4   8  -1  596.40    9.21
  -4  -8  -1  595.13    9.90
   4  -8   1  612.56   10.06
   4   8   1  588.30    9.77
  -4   8  -1  617.48    7.81
  -4   8  -2  540.69    8.26
  -4  -8  -2  537.34    8.79
   4  -8   2  520.97    8.65
   4   8   2  527.28    8.76
  -4   8  -2  556.06    5.85
  -4   8  -3    3.16    0.92
  -4  -8  -3    4.39    1.16
   4  -8   3    3.74    1.18
   4   8   3    4.26    1.08
  -4   8  -4  237.33    6.60
  -4  -8  -4  216.40    6.34
   4  -8   4  211.58    6.27
   4   8   4  210.34    6.32
  -4   8  -5  294.37    8.33
  -4  -8  -5  282.65    8.16
   4  -8   5  276.30    8.06
   4   8   5  273.09    8.05
  -4   8  -6  485.91   12.25
  -4  -8  -6  466.92   11.86
   4  -8   6  450.66   11.66
   4   8   6  436.70   11.38
  -4   8  -7   17.93    2.02
  -4  -8  -7   17.67    2.09
   4  -8   7   18.26    2.11
   4   8   7   17.99    2.04
  -4   8  -8   16.50    2.08
  -4  -8  -8   15.91    2.04
   4  -8   8   14.69    2.06
   4   8   8   14.15    1.96
  -4   8  -9  105.26    5.12
  -4  -8  -9  100.95    4.68
   4  -8   9   98.11    4.79
   4   8   9   90.17    4.49
  -4   8 -10   18.39    2.37
  -4  -8 -10   16.41    2.13
   4  -8  10   17.63    2.32
   4   8  10   17.49    2.27
   4   9 -13  267.73    7.34
   4  -9 -13  273.67   22.91
  -4  -9  13  270.24    7.55
  -4   9  13  261.43    7.92
   4   9 -12    9.35    1.58
   4  -9 -12    8.48    1.66
  -4  -9  12   10.48    1.74
  -4   9  12   10.09    1.91
   4   9 -11   17.01    5.23
   4  -9 -11   18.72    2.16
  -4  -9  11   18.57    2.10
   4   9 -11   15.04    3.52
  -4   9  11   16.48    2.07
   4   9 -10    5.52    2.02
   4  -9 -10    5.62    1.43
   4   9 -10    4.72    1.02
  -4   9  10    5.39    1.34
   4   9  -9  110.12    4.42
  -4  -9   9  104.91    4.24
   4  -9  -9  114.40    4.52
   4   9  -9  105.48    3.67
  -4   9   9  111.23    4.54
  -4  -9   8   17.60    1.89
   4  -9  -8   18.98    1.99
  -4  -9   8   19.17    1.72
   4   9  -8   18.65    1.67
  -4   9   8   18.57    1.93
  -4  -9   7    9.90    1.47
   4  -9  -7   12.81    1.71
  -4  -9   7    8.78    1.11
   4   9  -7   10.41    1.32
  -4   9   7    8.41    1.44
  -4  -9   6  340.90    8.23
   4  -9  -6  349.30    8.35
  -4  -9   6  337.27    6.90
   4   9  -6  323.19    7.40
  -4   9   6  357.63    8.41
  -4  -9   5  312.17    7.73
   4  -9  -5  310.91    7.68
  -4  -9   5  309.50    6.15
   4   9  -5  291.85    6.98
  -4   9   5  336.26    7.87
  -4   9   4  171.29    3.76
  -4  -9   4  175.50    5.12
   4  -9  -4  183.44    5.86
   4   9  -4  168.82    4.68
  -4   9   4  188.37    4.99
  -4   9   3  375.15    5.83
  -4  -9   3  380.95    7.52
   4  -9  -3  400.92    7.61
   4   9  -3  369.80    7.01
  -4   9   3  384.65    6.74
  -4  -9   2   37.36    2.47
   4  -9  -2   35.31    2.41
   4   9  -2   38.30    2.42
  -4   9   2   34.62    2.06
  -4   9   1  389.67    6.44
  -4  -9   1  379.26    7.45
   4  -9  -1  404.39    7.62
   4   9  -1  353.39    7.04
  -4   9   1  401.56    6.28
  -4   9   0   46.64    2.39
  -4  -9   0   47.07    2.83
   4  -9   0   45.78    2.69
   4   9   0   42.17    2.57
  -4   9   0   44.46    2.05
  -4   9  -1   48.42    2.56
  -4  -9  -1   45.58    2.79
   4  -9   1   49.63    2.82
   4   9   1   47.96    2.75
  -4   9  -1   47.40    2.00
  -4   9  -2  318.14    7.62
  -4  -9  -2  311.20    7.91
   4  -9   2  314.02    7.91
   4   9   2  287.12    7.51
  -4   9  -2  299.45    5.67
  -4   9  -3 1207.34   23.71
  -4  -9  -3 1185.26   23.30
   4  -9   3 1194.47   23.45
   4   9   3 1224.82   13.85
  -4   9  -4   90.54    3.88
  -4  -9  -4   87.91    3.91
   4  -9   4   89.68    4.06
   4   9   4   80.37    3.85
  -4   9  -5   12.15    1.77
  -4  -9  -5   12.25    1.90
   4  -9   5   11.53    1.79
   4   9   5   13.68    1.85
  -4   9  -6   13.65    1.93
  -4  -9  -6   16.01    2.02
   4  -9   6   14.16    1.93
   4   9   6   11.40    5.18
  -4   9  -7  205.32    6.71
  -4  -9  -7  198.69    6.50
   4  -9   7  208.55    6.83
   4   9   7  185.81    6.41
  -4   9  -8   27.37    2.72
  -4  -9  -8   26.87    2.55
   4  -9   8   29.64    2.86
   4   9   8   26.54    2.59
  -4   9  -9    8.41    1.79
  -4  -9  -9    5.28    1.56
   4  -9   9    7.15    1.88
   4   9   9    8.57    1.85
   4  10 -12   19.77    2.23
   4 -10 -12   16.72    2.19
  -4  10  12   16.12    2.24
   4  10 -11   76.84    4.20
   4 -10 -11   77.12    4.17
  -4 -10  11   75.56    3.85
  -4  10  11   76.90    4.37
   4  10 -10  104.19    5.29
   4 -10 -10  110.10    4.82
  -4 -10  10  101.92    4.26
   4  10 -10   98.21    3.89
  -4  10  10  119.82    5.19
   4  10  -9    9.89    3.21
  -4 -10   9   10.40    1.74
   4 -10  -9   11.40    1.67
  -4 -10   9    9.53    1.38
   4  10  -9    8.60    1.24
  -4  10   9   11.47    1.81
   4  10  -8    9.12    1.57
  -4 -10   8    7.74    1.42
   4 -10  -8    8.94    1.57
  -4 -10   8    8.17    1.28
   4  10  -8    7.12    1.13
  -4  10   8   12.56    1.93
  -4 -10   7    0.04    0.72
   4 -10  -7    0.07    0.79
  -4 -10   7    0.35    0.48
   4  10  -7    0.00    0.54
  -4  10   7   -0.25    0.81
  -4 -10   6   16.41    1.86
   4 -10  -6   16.40    1.81
   4  10  -6   14.10    1.50
  -4  10   6   16.33    1.85
  -4 -10   5  118.87    4.88
   4 -10  -5  128.66    5.06
   4  10  -5  116.66    4.44
  -4  10   5  130.77    4.92
  -4  10   4    9.76    1.14
  -4 -10   4   10.84    1.59
   4 -10  -4   13.41    1.74
   4  10  -4    9.80    1.36
  -4  10   4   10.83    1.46
  -4  10   3   14.68    1.40
  -4 -10   3   15.92    1.85
   4 -10  -3   16.40    1.79
   4  10  -3   15.47    1.68
  -4  10   3   15.80    1.56
  -4 -10   2   86.66    3.79
   4 -10  -2   84.84    3.70
   4  10  -2   88.61    3.70
  -4  10   2   86.32    3.21
  -4  10   1   92.80    3.37
  -4 -10   1   88.74    3.85
   4 -10  -1   94.10    3.92
   4  10  -1   81.27    3.57
  -4  10   1   91.98    3.17
  -4  10   0    0.26    0.56
  -4 -10   0    1.43    1.01
   4 -10   0   -0.11    0.70
   4  10   0    0.61    0.55
  -4  10   0    0.04    0.49
  -4  10  -1   45.86    2.60
  -4 -10  -1   46.10    2.90
   4 -10   1   44.90    2.85
   4  10   1   43.01    2.76
  -4  10  -1   42.50    2.03
  -4  10  -2   14.42    1.87
  -4 -10  -2   15.91    1.98
   4 -10   2   14.51    1.71
   4  10   2   15.28    1.84
  -4  10  -3  542.05   12.94
  -4 -10  -3  507.83   12.64
   4 -10   3  540.11   13.29
   4  10   3  472.02   12.09
  -4  10  -4    5.21    1.18
  -4 -10  -4    5.94    1.47
   4 -10   4    5.46    1.30
   4  10   4    4.52    1.24
  -4  10  -5   49.30    3.14
  -4 -10  -5   45.92    3.08
   4 -10   5   48.79    3.19
   4  10   5   49.19    3.23
  -4  10  -6   60.40    3.66
  -4 -10  -6   59.66    3.62
   4 -10   6   63.51    3.74
   4  10   6   52.19    3.34
  -4  10  -7  163.00    6.26
  -4 -10  -7  153.99    5.94
   4 -10   7  150.61    5.93
   4  10   7  149.56    5.96
  -4  10  -8    2.55    1.40
  -4 -10  -8    3.63    1.65
   4 -10   8    1.66    0.90
   4  10   8    1.75    1.46
  -4 -10  -9    0.84    0.93
   4 -10   9    0.86    1.22
   4  10   9    0.84    1.14
   4  11 -11    9.99    3.26
   4 -11 -11   12.02    1.96
  -4 -11  11   10.54    1.76
  -4  11  11   12.41    2.16
   4  11 -10    8.90    2.46
   4 -11 -10   10.48    1.80
  -4 -11  10    7.85    1.46
  -4  11  10   11.40    2.07
   4  11  -9    1.68    0.77
  -4 -11   9    2.13    1.21
   4 -11  -9    2.10    1.15
  -4 -11   9    0.38    0.72
   4  11  -9    0.49    0.59
  -4  11   9    1.53    1.10
   4  11  -8   75.80    4.07
  -4 -11   8   67.40    3.79
   4 -11  -8   73.24    3.83
   4  11  -8   68.36    3.23
  -4  11   8   70.73    3.89
  -4 -11   7    5.82    1.32
   4 -11  -7    4.79    1.19
  -4 -11   7    4.13    0.89
   4  11  -7    5.69    1.22
  -4  11   7    6.80    1.47
  -4 -11   6  135.82    5.33
   4 -11  -6  138.97    5.24
   4  11  -6  137.16    4.79
  -4  11   6  145.39    5.32
  -4  11   5    1.75    0.71
  -4 -11   5    3.33    1.38
   4 -11  -5    2.21    0.99
   4  11  -5    2.48    0.91
  -4  11   5    2.16    0.96
  -4 -11   4  264.31    6.93
   4 -11  -4  273.89    6.80
   4  11  -4  270.03    6.36
  -4  11   4  253.04    6.09
  -4  11   3  166.96    5.29
  -4 -11   3  164.91    6.14
   4 -11  -3  171.30    6.15
   4  11  -3  154.25    5.60
  -4  11   3  157.13    5.36
  -4  11   2  136.54    4.75
  -4 -11   2  136.10    5.47
   4 -11  -2  143.04    5.49
   4  11  -2  131.15    5.12
  -4  11   2  142.19    4.90
  -4 -11   1    2.70    1.08
   4 -11  -1    2.74    0.96
   4  11  -1    2.54    0.93
  -4  11   1    3.06    0.81
  -4  11   0   57.47    2.92
  -4 -11   0   52.08    3.19
   4 -11   0   53.71    3.11
   4  11   0   52.59    3.11
  -4  11   0   55.59    2.49
  -4  11  -1   34.53    2.47
  -4 -11  -1   32.96    2.63
   4 -11   1   29.83    2.46
   4  11   1   34.90    2.64
  -4  11  -1   30.41    1.81
  -4  11  -2  167.25    5.28
  -4 -11  -2  164.50    5.60
   4 -11   2  162.15    5.52
   4  11   2  147.13    5.24
  -4  11  -3  139.27    5.19
  -4 -11  -3  132.94    5.40
   4 -11   3  130.31    5.28
   4  11   3  135.86    5.42
  -4  11  -4    0.67    0.92
  -4 -11  -4    0.72    0.91
   4 -11   4    0.54    1.16
   4  11   4    0.09    0.83
  -4  11  -5   -0.35    0.78
  -4 -11  -5   -0.13    0.83
   4 -11   5    0.61    0.91
   4  11   5    0.99    0.81
  -4  11  -6   76.62    4.31
  -4 -11  -6   73.73    4.20
   4 -11   6   74.73    4.31
   4  11   6   70.18    4.13
  -4  11  -7    0.39    1.01
  -4 -11  -7    0.14    0.89
   4 -11   7    0.71    0.94
   4  11   7    0.13    0.88
   4  12  -9    3.10    0.92
  -4 -12   9    3.93    1.44
   4 -12  -9    3.94    1.41
  -4 -12   9    2.11    1.06
  -4  12   9    4.94    1.56
   4  12  -8   15.82    4.32
  -4 -12   8   18.04    2.27
   4 -12  -8   17.88    2.09
   4  12  -8   15.12    1.71
  -4  12   8   17.38    2.16
  -4 -12   7    1.56    1.33
   4 -12  -7    2.33    1.13
   4  12  -7    2.39    0.97
  -4  12   7    0.41    0.91
  -4 -12   6  248.98    7.58
   4 -12  -6  263.71    7.55
   4  12  -6  240.69    6.66
  -4  12   6  247.91    7.28
  -4 -12   5   58.59    3.58
   4 -12  -5   64.99    3.64
   4  12  -5   59.06    3.30
  -4  12   5   60.81    3.38
  -4 -12   4  356.39    9.02
   4 -12  -4  355.18    8.66
   4  12  -4  349.64    8.23
  -4  12   4  365.96    8.34
  -4  12   3   33.75    2.22
  -4 -12   3   37.73    2.97
   4 -12  -3   36.89    2.73
   4  12  -3   35.94    2.68
  -4  12   3   38.09    2.59
  -4  12   2  125.01    4.53
  -4 -12   2  126.15    5.30
   4 -12  -2  125.48    5.03
   4  12  -2  119.06    4.83
  -4  12   2  124.08    4.46
  -4 -12   1  158.12    5.94
   4 -12  -1  167.15    5.92
   4  12  -1  172.42    5.94
  -4  12   1  154.79    4.82
  -4 -12   0    1.31    1.33
   4 -12   0    0.40    0.81
   4  12   0    0.45    0.83
  -4  12   0    0.44    0.60
  -4  12  -1  324.13    8.04
  -4 -12  -1  309.38    8.48
   4 -12   1  331.67    8.56
   4  12   1  319.98    8.39
  -4  12  -2  494.38   10.44
  -4 -12  -2  476.65   10.80
   4 -12   2  493.92   10.80
   4  12   2  464.33   10.57
  -4  12  -3    1.04    1.27
  -4 -12  -3    0.53    0.91
   4 -12   3   -0.01    0.82
   4  12   3    1.82    1.46
  -4  12  -4   27.95    2.58
  -4 -12  -4   26.83    2.62
   4 -12   4   26.22    2.68
   4  12   4   24.68    2.47
  -4  12  -5   61.58    3.84
  -4 -12  -5   58.76    3.76
   4 -12   5   61.46    3.89
   4  12   5   56.35    3.72
  -4  12  -6   24.80    2.69
  -4 -12  -6   19.59    2.30
   4 -12   6   22.26    2.54
   4  12   6   22.14    2.53
  -4 -13   7  143.19    5.89
   4 -13  -7  143.21    5.52
   4  13  -7  136.65    4.81
  -4  13   7  140.70    5.41
  -4 -13   6   15.86    2.29
   4 -13  -6   16.44    2.03
   4  13  -6   15.38    1.84
  -4  13   6   13.53    1.76
  -4 -13   5    0.63    1.01
   4 -13  -5    0.13    0.72
   4  13  -5    0.41    0.69
  -4  13   5    0.13    0.74
  -4  13   4   32.56    2.39
  -4 -13   4   36.80    3.03
   4 -13  -4   36.88    2.85
   4  13  -4   37.89    2.87
  -4  13   4   36.75    2.77
  -4 -13   3  132.34    5.60
   4 -13  -3  137.37    5.36
   4  13  -3  134.20    5.19
  -4  13   3  141.77    5.07
  -4  13   2   91.94    3.96
  -4 -13   2   99.07    4.86
   4 -13  -2  103.27    4.74
   4  13  -2   98.25    4.49
  -4  13   2  102.37    4.15
  -4  13   1   15.93    1.93
  -4 -13   1   17.69    2.30
   4 -13  -1   17.05    2.09
   4  13  -1   14.82    1.92
  -4  13   1   14.73    1.70
  -4 -13   0  145.55    6.05
   4 -13   0  148.98    5.88
   4  13   0  148.08    5.80
  -4  13  -1   11.61    1.82
  -4 -13  -1   11.84    2.08
   4 -13   1   12.23    1.79
   4  13   1   10.39    1.93
  -4  13  -2   69.29    3.88
  -4 -13  -2   69.48    4.19
   4 -13   2   76.53    4.33
   4  13   2   72.07    4.16
  -4  13  -3  104.91    4.73
  -4 -13  -3  104.15    5.95
   4 -13   3  111.41    5.07
   4  13   3  106.07    5.03
  -4  13  -4  255.18    7.44
  -4 -13  -4  254.64    7.75
   4 -13   4  260.17    7.87
   4  13   4  259.89    7.83
  -4 -14   4   -0.10    0.82
   4 -14  -4    1.20    1.20
   4  14  -4    0.42    0.75
  -4  14   4    0.36    0.79
  -4  14   3  118.75    4.51
  -4 -14   3  125.84    5.54
   4 -14  -3  128.12    5.32
   4  14  -3  124.42    5.02
  -4  14   3  122.54    4.63
  -4 -14   2  108.93    5.11
   4 -14  -2  109.22    4.83
   4  14  -2  112.10    4.79
  -4  14   2  109.34    4.29
  -4  14   1    9.81    1.68
  -4 -14   1    8.17    1.75
   4 -14  -1    8.55    1.66
   4  14  -1    7.20    1.57
  -4  14   0    1.13    1.44
  -4 -14   0    0.87    1.36
   4 -14   0    0.87    0.88
   4  14   0    1.54    1.22
  -4 -14  -1  222.27    7.25
   4 -14   1  229.33    7.18
   4  14   1  218.57    7.02
   5   0 -16    0.20    0.88
   5   0 -15   13.67    2.06
  -5   0  15   10.07    1.65
   5   0 -14    0.28    0.83
  -5   0  14    1.00    0.83
   5   0 -13   38.53    2.78
  -5   0  13   42.48    2.75
   5   0 -12    1.14    0.82
  -5   0  12    0.74    0.92
   5   0 -11    1.46    0.99
  -5   0  11    0.90    0.72
   5   0 -10    0.65    0.73
  -5   0  10    1.87    0.90
   5   0  -9    1.60    0.72
  -5   0   9    1.82    0.75
   5   0  -8    0.25    0.20
   5   0  -8    0.39    0.50
  -5   0   8    0.16    0.63
  -5   0   7   25.45    1.01
   5   0  -7   24.10    1.68
  -5   0   7   26.52    1.85
   5   0  -6    0.65    0.64
  -5   0   6    0.39    0.75
  -5   0   5 1107.13   12.99
   5   0  -5 1077.72   14.41
  -5   0   5 1190.56   16.08
  -5   0   4    0.00    0.28
   5   0  -4    0.02    0.41
  -5   0   4    1.33    1.09
  -5   0   3    7.17    0.74
   5   0  -3    7.57    0.91
  -5   0   3    7.55    0.97
  -5   0   2    0.17    0.41
   5   0  -2    1.14    0.70
  -5   0   2    0.23    0.49
  -5   0   1 1654.57   19.75
   5   0  -1 1532.44   18.39
  -5   0   1 1621.50   19.98
  -5   0   0    0.89    0.69
   5   0   0   -2.90    0.60
   5   0   0    0.31    0.39
  -5   0   0    0.01    0.44
  -5   0  -1    4.75    0.85
   5   0   1    4.37    0.70
   5   0   1    4.23    1.01
  -5   0  -1    4.83    0.81
  -5   0  -2   -0.19    0.56
   5   0   2    0.24    0.31
  -5   0  -3  372.88    6.56
   5   0   3  377.31    5.60
   5   0   3  342.29    5.50
  -5   0  -4    0.38    0.71
   5   0   4    0.26    0.57
   5   0   4    0.43    0.39
  -5   0  -5    2.63    1.02
   5   0   5    1.67    0.60
   5   0   5    1.47    0.57
  -5   0  -6    0.19    0.79
   5   0   6    0.35    0.65
  -5   0  -7   88.19    3.86
   5   0   7   92.63    3.36
   5   0   7   85.03    2.98
  -5   0  -8    1.09    1.01
   5   0   8    0.41    0.54
   5   0   8    1.00    0.71
  -5   0  -9    2.11    1.35
   5   0   9    0.96    0.88
   5   0   9    0.14    0.43
  -5   0 -10    0.23    0.95
   5   0  10    0.56    0.71
  -5   0 -11  174.95    6.84
   5   0  11  173.77    6.01
  -5   0 -12   -0.65    1.06
   5   0  12   -0.03    0.74
   5   1 -16   37.77    6.23
   5  -1 -16   32.19    2.95
  -5   1  16   32.63    2.81
  -5  -1  16   35.60    2.90
   5   1 -15    0.42    0.70
   5  -1 -15   -0.54    0.84
  -5   1  15    1.11    1.10
  -5  -1  15    0.31    0.44
   5   1 -14   36.15    8.72
   5  -1 -14   31.88    2.64
  -5   1  14   38.10    2.77
  -5  -1  14   41.76    2.94
   5   1 -13   38.06    7.50
   5  -1 -13   34.50    2.70
  -5   1  13   34.01    2.55
  -5  -1  13   39.55    4.73
   5   1 -12   65.02    3.39
   5  -1 -12   63.85    3.40
  -5   1  12   64.84    3.29
  -5  -1  12   63.12    3.22
   5   1 -11  439.64    9.66
   5  -1 -11  436.01    9.70
  -5   1  11  447.67    9.71
  -5  -1  11  459.94    9.74
   5   1 -10  416.23    7.63
   5  -1 -10  420.34    7.84
  -5   1  10  457.86    8.07
  -5  -1  10  438.07    7.69
   5   1  -9  235.43    4.02
   5   1  -9  242.64    5.79
   5  -1  -9  249.30    5.98
  -5   1   9  248.34    5.98
  -5  -1   9  252.91    5.99
   5   1  -8   97.62    2.88
  -5  -1   8   98.88    2.21
   5   1  -8  101.64    3.43
   5  -1  -8  106.13    3.66
  -5   1   8  110.82    3.81
  -5  -1   8  108.99    3.67
   5   1  -7  534.21    7.53
   5  -1  -7  520.56    7.70
  -5   1   7  524.21    7.91
  -5  -1   7  534.63    7.89
  -5  -1   6    2.40    0.52
  -5   1   6    1.62    0.29
   5   1  -6    2.90    0.73
   5  -1  -6    2.11    0.66
  -5   1   6    2.27    0.78
  -5  -1   6    2.05    0.68
  -5  -1   5    4.91    0.66
   5   1  -5    4.96    0.79
   5  -1  -5    4.90    0.81
  -5   1   5    5.46    0.96
  -5  -1   5    5.25    0.93
  -5   1   4  709.70    8.95
  -5  -1   4  669.06    9.09
   5   1  -4  681.93    9.82
   5  -1  -4  714.10   10.61
  -5   1   4  736.43   11.11
  -5  -1   4  737.56   11.19
  -5   1   3  146.91    3.14
  -5  -1   3  151.63    3.49
   5   1  -3  155.65    3.66
   5  -1  -3  159.14    4.04
  -5   1   3  161.03    4.18
  -5  -1   3  160.35    4.26
  -5   1   2  457.04    6.95
  -5  -1   2  447.75    7.14
   5   1  -2  450.31    6.98
   5  -1  -2  461.33    7.59
  -5   1   2  462.03    7.81
  -5  -1   2  446.86    7.78
  -5   1   1  274.92    5.20
  -5  -1   1  269.84    5.30
   5  -1  -1  285.13    5.51
   5   1  -1  278.65    5.47
  -5   1   1  276.51    5.57
  -5  -1   1  267.46    5.62
  -5   1   0  990.86   13.22
  -5  -1   0  967.20   13.19
   5  -1   0  969.19   12.93
   5   1   0  980.90   12.39
   5   1   0  870.52   12.94
  -5   1   0 1019.08   13.59
  -5  -1   0  981.94   13.51
  -5   1  -1  626.80    9.71
  -5  -1  -1  619.03    9.76
   5  -1   1  583.84    8.95
   5   1   1  626.30    8.77
   5  -1   1  598.64    9.27
   5   1   1  568.81    9.94
  -5   1  -1  617.42    9.29
  -5   1  -2  172.25    4.23
  -5  -1  -2  165.92    4.24
   5  -1   2  169.35    3.87
   5   1   2  167.46    3.35
   5  -1   2  155.85    3.75
   5   1   2  166.87    3.98
  -5   1  -3   53.56    2.61
  -5  -1  -3   52.81    2.55
   5  -1   3   53.11    2.26
   5   1   3   52.43    1.95
   5  -1   3   48.84    2.02
   5   1   3   50.49    2.23
  -5   1  -4   20.71    1.77
  -5  -1  -4   20.06    1.76
   5  -1   4   17.28    1.38
   5   1   4   19.36    1.30
   5  -1   4   18.00    1.28
   5   1   4   18.30    1.44
  -5   1  -5    0.74    0.81
  -5  -1  -5    0.97    0.80
   5  -1   5    0.64    0.59
   5   1   5   -0.06    0.46
  -5   1  -6   56.15    3.02
  -5  -1  -6   54.67    3.04
   5  -1   6   57.30    2.68
   5   1   6   56.83    2.41
   5  -1   6   51.88    2.16
   5   1   6   55.86    2.47
  -5   1  -7   82.87    3.77
  -5  -1  -7   72.04    3.53
   5  -1   7   70.18    3.06
   5   1   7   72.06    2.84
   5  -1   7   65.48    2.47
  -5   1  -8    5.20    1.51
  -5  -1  -8    4.88    1.42
   5  -1   8    3.30    0.92
   5   1   8    5.01    0.99
   5  -1   8    4.13    0.86
   5   1   8    3.41    0.88
  -5   1  -9    9.24    1.73
  -5  -1  -9    8.99    1.78
   5  -1   9    7.91    1.41
   5   1   9    9.74    1.38
   5   1   9    8.31    1.18
  -5   1 -10    0.68    1.06
  -5  -1 -10    1.58    1.51
   5  -1  10    1.87    0.98
   5   1  10    1.33    0.78
   5   1  10    1.13    0.76
  -5   1 -11   39.17    3.27
  -5  -1 -11   40.70    3.23
   5  -1  11   37.78    2.91
   5   1  11   36.03    2.67
  -5   1 -12    3.73    1.61
  -5  -1 -12    3.89    1.54
   5  -1  12    5.25    1.80
   5   1  12    4.11    1.24
   5   2 -15   50.46   10.02
   5  -2 -15   45.63    3.36
  -5   2  15   48.47    3.39
   5   2 -14    7.43    2.75
   5  -2 -14    7.93    1.73
  -5   2  14    9.06    1.66
  -5  -2  14    7.26    1.32
   5   2 -13  342.76    8.34
   5  -2 -13  350.08    8.12
  -5   2  13  371.13    8.06
  -5  -2  13  358.63    7.49
   5   2 -12   22.31    6.67
   5  -2 -12   22.29    2.26
  -5   2  12   17.34    1.87
  -5  -2  12   23.24    2.09
   5   2 -11 1804.79   24.14
   5   2 -11 1806.69   17.50
   5  -2 -11 1853.23   16.94
  -5   2  11 1859.30   27.68
  -5  -2  11 1880.30   27.49
   5   2 -10  534.91    6.04
   5   2 -10  538.88    8.82
   5  -2 -10  543.03    9.04
  -5   2  10  525.13    9.17
  -5  -2  10  557.77    8.71
   5   2  -9  181.16    4.01
   5   2  -9  190.84    5.05
   5  -2  -9  186.78    5.23
  -5   2   9  186.31    5.05
  -5  -2   9  194.86    5.17
  -5  -2   8  142.46    2.99
   5   2  -8  142.87    4.00
   5  -2  -8  143.77    4.27
  -5   2   8  152.35    4.42
  -5  -2   8  155.44    4.36
   5   2  -7  226.26    4.80
   5  -2  -7  233.36    5.28
  -5   2   7  234.36    5.34
  -5  -2   7  234.33    5.23
  -5  -2   6  242.02    3.96
   5   2  -6  243.71    4.74
   5  -2  -6  243.17    5.19
  -5   2   6  262.57    5.48
  -5  -2   6  254.19    5.33
  -5   2   5    1.92    0.33
  -5  -2   5    1.72    0.52
   5   2  -5    2.39    0.63
   5  -2  -5    2.64    0.84
  -5   2   5    2.99    0.75
  -5  -2   5    2.22    0.74
  -5   2   4  186.99    3.29
  -5  -2   4  180.83    3.95
   5   2  -4  175.45    3.93
   5  -2  -4  180.71    4.53
  -5   2   4  194.25    4.79
  -5  -2   4  188.65    4.78
  -5   2   3   42.51    1.52
  -5  -2   3   42.90    1.83
   5   2  -3   43.76    1.70
   5  -2  -3   42.26    2.09
  -5   2   3   38.75    1.96
  -5  -2   3   42.81    2.14
  -5   2   2    3.29    0.57
  -5  -2   2    3.18    0.65
   5   2  -2    3.79    0.72
   5  -2  -2    4.35    0.81
  -5   2   2    3.53    0.74
  -5  -2   2    3.62    0.86
  -5   2   1 1410.72   17.14
  -5  -2   1 1478.80   18.40
   5   2  -1 1459.22   16.96
   5  -2  -1 1387.72   17.57
   5   2  -1 1338.29   17.88
  -5   2   1 1522.44   18.81
  -5  -2   1 1421.09   18.27
  -5   2   0  238.40    5.00
  -5  -2   0  240.26    5.27
   5  -2   0  227.02    5.06
   5   2   0  222.26    4.03
   5   2   0  216.23    5.15
  -5   2   0  251.82    5.14
  -5   2  -1 1129.00   10.60
  -5  -2  -1 1139.64   11.15
   5   2   1 1064.80   11.71
  -5   2  -1 1113.39    9.84
  -5   2  -2    2.64    0.90
  -5  -2  -2    3.09    0.77
   5  -2   2    3.08    0.80
   5   2   2    2.73    0.50
   5  -2   2    3.14    0.70
   5   2   2    2.85    0.77
  -5   2  -2    4.03    0.68
  -5   2  -3   41.96    2.24
  -5  -2  -3   43.20    2.38
   5  -2   3   39.11    2.04
   5   2   3   43.28    1.65
   5  -2   3   37.13    3.26
   5   2   3   39.00    2.12
  -5   2  -4  111.14    3.70
  -5  -2  -4  115.46    3.91
   5  -2   4  124.93    3.73
   5   2   4  114.02    2.79
   5   2   4  100.60    3.30
  -5   2  -5   94.55    3.60
  -5  -2  -5   86.62    3.60
   5  -2   5   85.48    3.19
   5   2   5   92.43    2.68
   5  -2   5   85.15    2.52
   5   2   5   91.18    3.25
  -5   2  -6  142.65    4.67
  -5  -2  -6  138.19    4.61
   5  -2   6  144.79    4.32
   5   2   6  147.24    3.55
   5  -2   6  128.19    3.11
   5   2   6  129.70    3.91
  -5   2  -7   19.45    2.12
  -5  -2  -7   21.16    2.11
   5  -2   7   22.39    1.89
   5   2   7   23.20    1.61
   5   2   7   19.96    1.68
  -5   2  -8   69.52    3.77
  -5  -2  -8   66.51    3.57
   5  -2   8   69.38    3.33
   5   2   8   64.56    2.72
  -5   2  -9  248.60    7.53
  -5  -2  -9  238.74    7.31
   5  -2   9  249.71    7.06
   5   2   9  234.49    6.07
   5   2   9  228.44    6.20
  -5   2 -10   80.64    4.34
  -5  -2 -10   81.62    4.24
   5  -2  10   80.25    3.93
   5   2  10   75.87    3.53
   5   2  10   71.91    3.40
  -5   2 -11  222.06    7.79
  -5  -2 -11  223.15    7.84
   5  -2  11  228.95    7.38
   5   2  11  211.60    6.43
   5   3 -15    0.59    1.09
   5  -3 -15    2.10    1.15
  -5   3  15    2.22    1.30
   5   3 -14    5.21    2.57
   5  -3 -14    4.05    1.49
  -5   3  14    4.43    1.45
   5   3 -13   54.16    3.61
   5  -3 -13   55.36    3.39
  -5   3  13   56.36    3.37
  -5  -3  13   56.60    3.11
   5   3 -12   14.21    1.28
   5   3 -12   16.29    5.61
   5  -3 -12   15.63    1.84
  -5   3  12   14.94    1.83
  -5  -3  12   18.89    1.92
   5   3 -11   37.20    1.88
   5   3 -11   35.15    4.39
   5  -3 -11   38.11    2.63
  -5   3  11   37.06    2.66
  -5  -3  11   39.78    2.51
   5   3 -10  818.71   13.04
   5   3 -10  814.83   14.98
   5  -3 -10  837.28   15.05
  -5   3  10  855.87   15.09
  -5  -3  10  822.63   14.24
   5   3  -9  272.90    5.60
  -5  -3   9  267.59    4.95
   5   3  -9  264.90    6.56
   5  -3  -9  265.39    6.44
  -5   3   9  271.94    6.77
  -5  -3   9  277.42    6.23
   5   3  -8  551.10    8.66
   5  -3  -8  549.03    9.22
  -5   3   8  560.74    9.37
  -5  -3   8  575.58    9.17
  -5  -3   7   17.46    1.22
   5   3  -7   19.16    1.47
   5  -3  -7   19.64    1.70
  -5   3   7   22.10    1.82
  -5  -3   7   22.36    1.78
  -5  -3   6  193.34    3.86
   5   3  -6  194.16    4.15
   5  -3  -6  195.54    4.78
  -5   3   6  216.67    5.01
  -5  -3   6  202.34    4.82
  -5  -3   5   63.92    2.26
   5   3  -5   63.74    2.24
   5  -3  -5   63.04    2.67
  -5   3   5   65.54    2.71
  -5  -3   5   69.42    2.86
  -5  -3   4  202.60    4.05
   5   3  -4  211.36    3.78
   5  -3  -4  213.42    4.74
  -5   3   4  223.09    4.79
  -5  -3   4  209.09    4.76
  -5   3   3  150.22    3.13
  -5  -3   3  145.51    3.77
   5   3  -3  145.35    3.23
   5  -3  -3  153.77    4.22
   5   3  -3  138.48    4.27
  -5   3   3  155.15    4.14
  -5  -3   3  153.22    4.30
  -5   3   2  110.35    2.62
  -5  -3   2  105.10    3.06
   5   3  -2  107.29    2.34
   5  -3  -2  105.34    3.24
   5   3  -2   98.06    3.48
  -5   3   2  104.94    3.05
  -5  -3   2  107.50    3.38
  -5   3   1    5.52    0.77
  -5  -3   1    5.03    0.83
   5   3  -1    4.96    0.54
   5  -3  -1    5.58    0.88
   5   3  -1    7.12    1.99
  -5   3   1    5.50    0.82
  -5   3   0  246.27    4.55
  -5  -3   0  232.83    4.85
   5  -3   0  230.44    4.80
   5   3   0  241.51    3.23
   5   3   0  209.18    4.88
  -5   3   0  242.23    4.43
  -5   3  -1   75.25    2.70
  -5  -3  -1   76.24    2.90
   5  -3   1   71.93    5.94
   5   3   1   76.38    1.82
   5   3   1   69.08    2.76
  -5   3  -1   77.72    2.44
  -5   3  -2   32.46    1.96
  -5  -3  -2   30.95    2.07
   5  -3   2   31.77    1.92
   5   3   2   30.08    1.23
   5  -3   2   27.01    1.90
   5   3   2   29.69    1.88
  -5   3  -2   31.82    1.58
  -5   3  -3   40.51    2.23
  -5  -3  -3   43.64    2.42
   5  -3   3   42.43    2.31
   5   3   3   43.82    1.55
   5   3   3   42.57    2.25
  -5   3  -4  361.22    7.21
  -5  -3  -4  373.76    7.49
   5  -3   4  372.88    7.09
   5   3   4  383.25    5.32
   5  -3   4  344.45    5.30
   5   3   4  356.87    6.88
  -5   3  -5   98.32    4.06
  -5  -3  -5  105.98    3.95
   5  -3   5  107.74    3.73
   5   3   5  107.08    2.65
   5  -3   5   96.62    2.53
   5   3   5   99.02    3.51
  -5   3  -6  290.33    7.48
  -5  -3  -6  290.10    7.53
   5  -3   6  290.17    7.21
   5   3   6  301.60    5.96
   5   3   6  290.40    6.97
  -5   3  -7   17.15    2.01
  -5  -3  -7   16.76    1.94
   5  -3   7   16.04    1.78
   5   3   7   16.65    1.41
   5   3   7   17.31    1.70
  -5   3  -8   46.73    3.09
  -5  -3  -8   45.85    3.02
   5  -3   8   45.00    2.78
   5   3   8   43.72    2.23
   5   3   8   43.27    2.57
  -5   3  -9   16.43    2.15
  -5  -3  -9   14.03    2.02
   5  -3   9   13.10    1.87
   5   3   9   14.77    1.52
   5   3   9   11.86    1.53
  -5   3 -10  130.29    5.60
  -5  -3 -10  120.41    5.29
   5  -3  10  126.42    5.24
   5   3  10  118.55    4.63
  -5   3 -11   18.48    2.28
  -5  -3 -11   16.33    2.29
   5  -3  11   17.96    2.17
   5   4 -15    0.43    0.36
   5  -4 -15    0.81    0.94
  -5   4  15    0.02    0.81
  -5  -4  15    0.60    1.05
   5   4 -14   75.32    5.04
   5  -4 -14   78.88    4.27
  -5   4  14   82.09    4.20
  -5  -4  14   73.74    3.54
   5   4 -13  105.08    3.72
   5   4 -13  107.62    4.78
   5  -4 -13  109.43    4.87
  -5   4  13  114.55    4.95
   5   4 -12  281.64    5.46
   5   4 -12  269.51    7.07
   5  -4 -12  282.14    7.20
  -5   4  12  279.27    7.03
  -5  -4  12  283.73    6.47
   5   4 -11  248.14    6.58
   5   4 -11  251.61    7.88
   5  -4 -11  260.08    7.87
  -5   4  11  252.00    7.59
  -5  -4  11  267.33    7.46
   5   4 -10   75.41    2.96
   5   4 -10   76.85    3.30
   5  -4 -10   77.10    3.56
  -5   4  10   78.61    3.56
  -5  -4  10   79.39    3.35
   5   4  -9    1.04    0.56
   5   4  -9    0.15    0.23
   5  -4  -9   -0.12    0.69
  -5   4   9    0.74    0.81
  -5  -4   9   -0.03    0.60
  -5  -4   8  329.97    5.88
   5   4  -8  326.26    6.34
   5  -4  -8  340.21    7.21
  -5   4   8  362.82    7.46
  -5  -4   8  353.36    7.04
  -5  -4   7  178.31    4.61
   5   4  -7  182.34    4.90
   5  -4  -7  191.26    5.62
  -5   4   7  192.97    5.60
  -5  -4   7  199.16    5.55
  -5  -4   6   14.19    1.20
   5   4  -6   13.53    1.19
   5  -4  -6   13.77    1.47
  -5   4   6   15.39    1.53
  -5  -4   6   15.77    1.52
  -5  -4   5   11.99    1.15
   5   4  -5   12.11    1.04
   5  -4  -5   13.51    1.42
  -5   4   5   14.47    1.43
  -5  -4   5   12.89    1.36
  -5   4   4   11.10    0.77
  -5  -4   4   10.53    1.09
   5   4  -4   11.00    0.92
   5  -4  -4    9.62    1.14
   5   4  -4   10.49    3.83
  -5   4   4   10.63    1.18
  -5  -4   4   11.34    1.28
  -5   4   3    0.27    0.26
  -5  -4   3    0.89    0.59
   5   4  -3    0.52    0.29
   5  -4  -3    0.36    0.39
   5   4  -3    0.39    0.55
  -5   4   3    0.25    0.48
  -5  -4   3    1.63    0.73
  -5   4   2  747.36    7.25
  -5  -4   2  770.45    8.86
   5   4  -2  753.04    6.16
   5  -4  -2  779.52    9.34
   5   4  -2  693.50    9.22
  -5   4   2  795.05    8.75
  -5   4   1  125.21    3.11
  -5  -4   1  118.09    3.54
   5   4  -1  120.84    2.12
   5  -4  -1  125.41    3.77
   5   4  -1  114.63    3.87
  -5   4   1  136.12    3.44
  -5   4   0   76.28    2.62
  -5  -4   0   73.60    2.90
   5  -4   0   76.35    2.97
   5   4   0   71.36    1.49
   5   4   0   76.06    2.97
  -5   4   0   73.61    2.47
  -5   4  -1    8.16    1.08
  -5  -4  -1    9.06    1.34
   5  -4   1    8.34    1.08
   5   4   1    7.35    0.53
   5   4   1    7.28    1.13
  -5   4  -1    8.16    0.91
  -5   4  -2   32.19    1.94
  -5  -4  -2   31.93    2.05
   5  -4   2   34.70    2.06
   5   4   2   34.00    2.06
  -5   4  -2   34.55    1.60
  -5   4  -3  261.24    6.56
  -5  -4  -3  266.17    6.86
   5  -4   3  269.50    6.74
   5  -4   3  245.59    5.50
   5   4   3  255.27    6.52
  -5   4  -3  271.43    5.49
  -5   4  -4   23.77    2.06
  -5  -4  -4   21.71    1.93
   5  -4   4   22.54    1.86
   5  -4   4   19.45    1.18
   5   4   4   23.28    1.89
  -5   4  -5  103.63    4.07
  -5  -4  -5  101.56    3.97
   5  -4   5  108.08    3.96
   5   4   5   95.12    3.61
  -5   4  -6   76.16    3.61
  -5  -4  -6   76.35    3.55
   5  -4   6   79.36    3.52
   5   4   6   73.09    3.27
  -5   4  -7    5.83    1.64
  -5  -4  -7    4.58    1.24
   5  -4   7    2.14    1.00
   5   4   7    0.45    0.53
   5   4   7    2.78    1.05
  -5   4  -8    0.64    0.92
  -5  -4  -8    1.01    0.89
   5  -4   8    0.32    0.69
   5   4   8    0.28    0.63
  -5   4  -9  161.47    5.99
  -5  -4  -9  159.21    6.01
   5  -4   9  160.89    5.70
   5   4   9  158.08    5.39
  -5   4 -10    0.85    1.40
  -5  -4 -10    1.77    1.43
   5  -4  10    1.82    1.27
   5   4  10    1.54    1.13
  -5   4 -11    1.68    1.35
  -5  -4 -11    2.17    1.17
   5  -4  11    1.42    0.96
   5   4  11    0.64    0.80
   5   5 -15   80.77    5.49
   5  -5 -15   85.97    4.63
  -5   5  15   89.60    4.61
  -5  -5  15   80.72    3.88
   5   5 -14  124.61    5.50
   5  -5 -14  138.52    5.86
  -5   5  14  141.01    5.91
  -5  -5  14  128.16    4.90
   5   5 -13    8.85    1.35
   5   5 -13    8.93    3.32
   5  -5 -13   11.08    1.87
  -5  -5  13    9.92    1.75
  -5   5  13   12.03    1.94
  -5  -5  13    9.65    1.45
   5   5 -12    4.26    0.96
   5   5 -12    4.74    1.57
   5  -5 -12    3.45    1.33
  -5  -5  12    2.95    1.09
  -5   5  12    4.90    1.29
   5   5 -11   32.53    5.62
   5   5 -11   32.76    2.66
   5  -5 -11   36.82    2.74
  -5   5  11   40.62    2.87
  -5  -5  11   38.77    2.39
   5   5 -10    0.54    0.45
   5   5 -10    0.97    0.45
   5  -5 -10    0.06    0.68
  -5   5  10    0.21    0.73
  -5  -5  10    1.28    0.66
   5   5  -9    3.68    0.85
  -5  -5   9    3.50    0.85
   5   5  -9    3.69    1.24
   5  -5  -9    3.77    1.18
  -5   5   9    3.69    1.01
  -5  -5   9    3.62    0.97
  -5  -5   8   26.93    1.79
   5   5  -8   24.71    2.64
   5  -5  -8   28.02    2.13
  -5   5   8   28.36    2.11
  -5  -5   8   28.55    2.01
  -5  -5   7   79.70    2.87
   5   5  -7   81.56    2.86
   5  -5  -7   82.88    3.40
  -5   5   7   87.74    3.47
  -5  -5   7   85.47    3.29
  -5  -5   6   -0.06    0.53
   5   5  -6   -0.01    0.31
   5  -5  -6   -0.05    0.64
   5   5  -6    0.04    0.37
  -5   5   6   -0.20    0.57
  -5  -5   6    0.53    0.56
  -5  -5   5   17.44    1.44
   5   5  -5   17.14    1.21
   5  -5  -5   15.93    1.51
   5   5  -5   17.40    5.36
  -5   5   5   19.37    1.72
  -5  -5   5   17.68    1.56
  -5   5   4  146.42    2.59
  -5  -5   4  147.24    3.96
   5   5  -4  138.18    2.86
   5  -5  -4  144.58    4.21
   5   5  -4  142.64    4.12
  -5   5   4  150.83    4.08
  -5  -5   4  147.38    4.18
  -5  -5   3  389.73    6.43
   5   5  -3  386.12    4.45
   5  -5  -3  401.65    6.93
   5   5  -3  379.48    6.97
  -5   5   3  434.65    6.70
  -5   5   2    0.08    0.45
  -5  -5   2    2.23    0.70
   5   5  -2    0.74    0.43
   5  -5  -2    0.43    0.82
   5   5  -2    0.90    0.46
  -5   5   2    0.38    0.67
  -5   5   1   10.16    1.00
  -5  -5   1    9.76    1.25
   5  -5  -1    9.46    1.19
   5   5  -1    9.47    1.24
  -5   5   1   10.63    1.07
  -5   5   0    6.54    0.88
  -5  -5   0    7.00    1.09
   5  -5   0    8.55    1.24
   5   5   0    8.00    1.21
  -5   5   0    8.69    0.96
  -5   5  -1  715.85   12.76
  -5  -5  -1  715.78   13.33
   5  -5   1  731.17   13.51
   5   5   1  660.32   12.57
  -5   5  -1  768.22   12.68
  -5   5  -2    0.99    0.90
  -5  -5  -2    2.24    0.78
   5  -5   2    2.41    0.89
   5   5   2    2.08    0.80
  -5   5  -2    1.77    0.49
  -5   5  -3   52.34    2.67
  -5  -5  -3   49.87    2.71
   5  -5   3   43.71    2.46
   5  -5   3   41.58    2.91
   5   5   3   47.46    2.58
  -5   5  -3   49.26    1.78
  -5   5  -4  153.26    4.62
  -5  -5  -4  156.23    4.79
   5  -5   4  163.34    4.79
   5   5   4  158.55    4.70
  -5   5  -5  117.79    4.29
  -5  -5  -5  111.32    4.26
   5  -5   5  106.52    4.06
   5   5   5  102.44    3.91
  -5   5  -6   16.16    1.90
  -5  -5  -6   18.09    1.93
   5  -5   6   18.01    1.88
   5   5   6   19.29    2.01
  -5   5  -7    4.86    1.42
  -5  -5  -7    5.85    1.45
   5  -5   7    5.72    1.48
   5   5   7    6.20    1.27
  -5   5  -8   76.39    3.91
  -5  -5  -8   72.67    3.90
   5  -5   8   74.91    3.77
   5   5   8   65.93    3.50
  -5   5  -9    0.86    0.80
  -5  -5  -9    1.51    0.87
   5  -5   9    1.13    0.94
   5   5   9    1.64    0.79
  -5   5 -10   26.51    2.69
  -5  -5 -10   25.35    2.56
   5  -5  10   26.64    2.58
  -5   5 -11    0.50    1.01
  -5  -5 -11    1.48    1.46
   5  -5  11    1.39    1.27
   5   5  11    1.42    1.22
   5   6 -14   82.80    3.71
   5   6 -14   82.22    4.31
   5  -6 -14   88.72    4.69
  -5  -6  14   83.21    4.36
  -5   6  14   87.47    4.53
   5   6 -13   11.63    1.45
   5   6 -13   12.29    4.19
   5  -6 -13   14.66    2.10
  -5  -6  13   12.95    1.88
  -5   6  13   12.82    2.02
  -5  -6  13   13.29    1.69
   5   6 -12   36.70    2.35
   5   6 -12   32.62    3.02
   5  -6 -12   33.65    2.79
  -5  -6  12   33.86    2.57
  -5   6  12   37.61    2.91
  -5  -6  12   37.08    2.47
   5   6 -11    9.18    2.56
   5   6 -11    9.51    3.88
   5  -6 -11   10.37    1.70
  -5  -6  11   11.05    1.59
  -5   6  11   10.48    1.73
  -5  -6  11   11.03    1.42
   5   6 -10  117.14    4.50
   5   6 -10  116.37    4.83
   5  -6 -10  118.37    4.96
  -5  -6  10  122.37    4.66
  -5   6  10  112.85    4.80
  -5  -6  10  116.88    4.51
  -5  -6   9  131.33    4.53
   5   6  -9  126.86    4.49
   5  -6  -9  132.56    5.16
  -5  -6   9  128.60    4.54
  -5   6   9  141.34    5.30
  -5  -6   9  133.50    4.76
  -5  -6   8   17.26    1.54
   5   6  -8   16.41    3.97
   5  -6  -8   17.19    1.86
   5   6  -8   16.55    3.38
  -5   6   8   15.59    1.76
  -5  -6   8   16.50    1.60
  -5  -6   7   25.23    1.86
   5   6  -7   23.14    2.29
   5  -6  -7   26.11    2.13
   5   6  -7   26.61    2.08
  -5   6   7   28.56    2.18
  -5  -6   7   28.09    2.05
  -5  -6   6  210.75    5.14
   5   6  -6  203.28    4.71
   5  -6  -6  215.43    5.67
   5   6  -6  206.12    5.42
  -5   6   6  229.45    5.76
  -5  -6   6  218.96    5.50
  -5  -6   5  726.48   10.36
   5   6  -5  699.80    8.47
   5  -6  -5  756.78   11.23
   5   6  -5  680.98   10.57
  -5   6   5  758.88   10.88
  -5   6   4    0.43    0.33
  -5  -6   4    0.26    0.65
   5   6  -4    0.25    0.26
   5  -6  -4    0.63    0.75
   5   6  -4    0.26    0.35
  -5   6   4    0.21    0.58
  -5  -6   3  379.34    8.56
   5   6  -3  344.71    6.02
   5  -6  -3  383.61    8.66
   5   6  -3  345.75    8.03
  -5   6   3  396.75    8.35
  -5   6   2  468.05    8.61
  -5  -6   2  469.90    9.71
   5  -6  -2  493.00   10.25
   5   6  -2  472.50    9.92
  -5   6   2  506.48    9.73
  -5   6   1 1111.49   17.74
  -5  -6   1 1125.27   18.99
   5  -6  -1 1134.55   19.27
   5   6  -1 1119.43   19.06
  -5   6   1 1189.26   18.92
  -5   6   0   62.82    2.49
  -5  -6   0   65.10    2.97
   5  -6   0   64.91    3.02
   5   6   0   63.33    2.98
  -5   6   0   69.12    2.43
  -5   6  -1  123.96    3.71
  -5  -6  -1  118.23    4.01
   5  -6   1  124.65    4.14
   5   6   1  116.54    3.99
  -5   6  -1  126.53    3.09
  -5   6  -2   42.58    2.38
  -5  -6  -2   38.31    2.42
   5  -6   2   40.09    2.52
   5   6   2   38.66    2.37
  -5   6  -2   42.98    1.76
  -5   6  -3   68.08    3.08
  -5  -6  -3   65.75    3.19
   5  -6   3   64.13    3.10
   5   6   3   59.87    3.00
  -5   6  -3   64.59    1.99
  -5  -6  -4    5.26    1.16
   5  -6   4    5.92    1.33
   5   6   4    4.59    1.18
  -5   6  -5   17.95    1.94
  -5  -6  -5   15.96    1.84
   5  -6   5   17.62    1.90
   5   6   5   16.90    1.90
  -5  -6  -6    0.00    0.78
   5  -6   6    0.70    1.07
   5   6   6    0.13    0.70
  -5   6  -7    1.55    0.82
  -5  -6  -7    3.36    1.27
   5  -6   7    2.34    1.06
   5   6   7    2.82    1.14
  -5   6  -8    8.82    1.85
  -5  -6  -8    7.78    1.47
   5  -6   8    9.35    1.80
   5   6   8    6.37    2.47
  -5   6  -9    9.79    1.94
  -5  -6  -9    5.38    1.46
   5  -6   9    7.31    1.66
   5   6   9    6.43    1.39
  -5   6 -10   -0.06    0.93
  -5  -6 -10    1.29    1.29
   5  -6  10    0.39    0.93
   5   6  10    1.00    1.23
   5   7 -14  131.21    4.84
   5   7 -14  124.11    5.49
   5  -7 -14  131.61    5.61
  -5  -7  14  125.80    5.26
  -5   7  14  122.38    5.47
   5   7 -13  298.73    8.00
   5   7 -13  278.41    9.45
   5  -7 -13  292.06    8.93
  -5  -7  13  285.06    8.37
   5   7 -13  261.87    8.10
  -5   7  13  294.20    9.02
   5   7 -12    5.79    1.41
   5   7 -12    4.66    1.72
   5  -7 -12    5.48    1.48
  -5  -7  12    5.47    1.43
   5   7 -12    4.69    1.88
  -5   7  12    5.20    1.54
  -5  -7  12    5.88    1.24
   5   7 -11   14.82    4.34
   5   7 -11   13.57    5.55
   5  -7 -11   18.09    2.10
  -5  -7  11   16.60    1.89
   5   7 -11   13.28    4.84
  -5   7  11   14.56    2.00
  -5  -7  11   14.72    1.64
   5   7 -10   71.63    3.25
  -5  -7  10   70.31    3.26
   5   7 -10   72.28    3.50
   5  -7 -10   74.06    3.73
  -5  -7  10   70.73    3.23
   5   7 -10   66.19    4.85
  -5   7  10   69.82    3.62
  -5  -7  10   74.66    3.35
  -5  -7   9  524.00   12.18
   5   7  -9  504.53   12.02
   5  -7  -9  533.73   13.05
   5   7  -9  497.21   11.85
  -5   7   9  518.45   12.77
  -5  -7   9  523.24   12.18
  -5  -7   8    0.99    0.91
   5   7  -8    1.07    0.36
   5  -7  -8    0.24    0.73
   5   7  -8    0.63    0.45
  -5   7   8    0.39    0.75
  -5  -7   8    0.89    0.74
  -5  -7   7    0.54    0.67
   5   7  -7    1.05    0.47
   5  -7  -7    1.09    0.81
   5   7  -7    1.71    0.86
  -5   7   7    0.74    0.55
  -5  -7   6   11.38    1.43
   5   7  -6    9.58    2.98
   5  -7  -6   12.73    1.65
   5   7  -6   11.66    3.90
  -5   7   6   12.34    1.53
  -5  -7   5  164.46    4.64
   5   7  -5  150.77    3.74
   5  -7  -5  166.90    4.92
   5   7  -5  152.91    4.49
  -5   7   5  166.76    4.70
  -5   7   4   15.05    1.08
  -5  -7   4   14.75    1.54
   5   7  -4   15.16    1.00
   5  -7  -4   17.90    1.81
   5   7  -4   15.19    1.53
  -5   7   4   16.25    1.60
  -5   7   3  123.60    3.02
  -5  -7   3  124.35    4.09
   5  -7  -3  124.82    4.27
   5   7  -3  116.88    3.99
  -5   7   3  129.28    3.85
  -5  -7   2  488.65    8.63
   5  -7  -2  502.04    9.01
   5   7  -2  466.78    8.51
  -5   7   2  524.71    8.15
  -5   7   1  758.27    9.85
  -5  -7   1  759.78   11.32
   5  -7  -1  810.26   11.89
   5   7  -1  746.44   11.25
  -5   7   1  798.29   10.20
  -5   7   0   30.12    3.67
  -5  -7   0   32.49    2.27
   5  -7   0   32.75    2.28
   5   7   0   29.34    2.15
  -5   7   0   31.11    1.72
  -5   7  -1    0.26    0.69
  -5  -7  -1    0.99    1.05
   5  -7   1    0.24    0.73
   5   7   1    1.45    0.86
  -5   7  -1    0.85    0.71
  -5   7  -2  245.38    5.64
  -5  -7  -2  243.96    6.07
   5  -7   2  239.68    5.99
   5   7   2  251.82    6.21
  -5   7  -2  253.38    4.20
  -5   7  -3  499.76   10.26
  -5  -7  -3  491.86   10.50
   5  -7   3  496.59   10.49
   5   7   3  451.32    9.89
  -5   7  -4   56.89    3.14
  -5  -7  -4   56.83    3.18
   5  -7   4   58.65    3.19
   5   7   4   56.10    3.11
  -5   7  -5    7.32    1.35
  -5  -7  -5    7.02    1.38
   5  -7   5    5.84    1.22
   5   7   5    7.10    1.40
  -5   7  -6    1.41    0.98
  -5  -7  -6    0.71    0.85
   5  -7   6    0.24    0.93
   5   7   6    1.86    0.96
  -5   7  -7  323.38    8.85
  -5  -7  -7  304.00    8.48
   5  -7   7  297.84    8.41
   5   7   7  287.95    8.10
  -5   7  -8   42.52    3.29
  -5  -7  -8   42.29    3.11
   5  -7   8   43.89    3.21
   5   7   8   41.02    3.02
  -5   7  -9    1.39    1.10
  -5  -7  -9    1.50    1.33
   5  -7   9    0.75    1.32
   5   7   9    1.72    1.64
  -5   7 -10    0.56    0.98
  -5  -7 -10    0.88    1.02
   5  -7  10    0.00    0.94
   5   7  10    0.10    0.95
   5   8 -13   34.93    2.61
   5   8 -13   29.69   10.30
   5  -8 -13   37.81    3.12
  -5  -8  13   35.97    2.89
   5   8 -13   23.40    7.69
  -5   8  13   39.09    3.24
   5   8 -12  135.33    5.61
   5   8 -12  125.62    5.30
   5  -8 -12  138.63    5.83
  -5  -8  12  124.93    5.12
   5   8 -12  123.33    6.13
  -5   8  12  136.46    5.88
   5   8 -11  387.75    9.72
   5   8 -11  394.89    9.00
   5  -8 -11  419.23    9.95
   5   8 -11  378.65    8.50
  -5   8  11  426.01   10.23
   5   8 -10   19.00    4.87
  -5  -8  10   15.44    1.78
   5   8 -10   17.57    6.31
   5  -8 -10   22.24    2.27
   5   8 -10   17.67    5.30
  -5   8  10   18.65    2.16
  -5  -8   9   23.91    2.13
   5   8  -9   22.92    6.12
   5  -8  -9   24.87    2.40
  -5  -8   9   22.35    1.86
   5   8  -9   19.90    6.64
  -5   8   9   27.76    2.49
  -5  -8   8  159.71    5.63
   5   8  -8  159.01    5.07
   5  -8  -8  170.65    6.19
  -5  -8   8  163.83    5.21
   5   8  -8  157.17    5.62
  -5   8   8  168.65    6.05
  -5  -8   7   33.49    2.46
   5   8  -7   27.57    3.17
   5  -8  -7   36.50    2.66
  -5  -8   7   30.57    1.87
   5   8  -7   30.27    2.47
  -5   8   7   29.78    2.31
  -5  -8   6    4.24    1.07
   5   8  -6    2.98    0.90
   5  -8  -6    3.84    1.10
   5   8  -6    4.23    1.01
  -5   8   6    3.64    1.09
  -5  -8   5   51.52    2.83
   5   8  -5   50.74    2.17
   5  -8  -5   60.07    3.16
   5   8  -5   53.35    2.82
  -5   8   5   61.57    3.10
  -5   8   4  162.23    3.99
  -5  -8   4  163.62    5.21
   5  -8  -4  166.58    5.48
   5   8  -4  161.78    5.21
  -5   8   4  161.73    5.00
  -5   8   3  792.20    8.25
  -5  -8   3  806.95   11.06
   5  -8  -3  832.93   11.20
   5   8  -3  774.98   10.55
  -5   8   3  836.68   10.05
  -5  -8   2  291.14    6.56
   5  -8  -2  304.88    6.78
   5   8  -2  275.31    6.33
  -5   8   2  317.74    5.91
  -5   8   1   31.72    1.93
  -5  -8   1   30.55    2.28
   5  -8  -1   32.88    2.35
   5   8  -1   29.70    2.24
  -5   8   1   31.04    1.88
  -5   8   0   89.38    3.28
  -5  -8   0   88.27    3.74
   5  -8   0   94.54    3.89
   5   8   0   92.67    3.84
  -5   8   0   96.36    2.99
  -5   8  -1  676.24   12.15
  -5  -8  -1  676.18   12.93
   5  -8   1  663.79   12.81
   5   8   1  617.01   12.13
  -5   8  -1  691.44   11.04
  -5   8  -2   57.81    3.02
  -5  -8  -2   55.43    3.11
   5  -8   2   55.01    3.06
   5   8   2   52.38    3.05
  -5   8  -2   58.67    2.15
  -5   8  -3  226.82    6.88
  -5  -8  -3  221.69    7.12
   5  -8   3  220.78    7.11
   5   8   3  218.24    7.03
  -5   8  -4  187.81    6.43
  -5  -8  -4  188.34    6.63
   5  -8   4  182.34    6.46
   5   8   4  185.71    6.55
  -5   8  -5  315.03    7.44
  -5  -8  -5  308.88    7.52
   5  -8   5  309.99    7.55
   5   8   5  306.57    7.47
  -5   8  -6  297.57    8.35
  -5  -8  -6  295.48    8.40
   5  -8   6  299.08    8.42
   5   8   6  300.00    8.39
  -5   8  -7    1.60    1.31
  -5  -8  -7    2.65    1.16
   5  -8   7    2.17    1.55
   5   8   7    2.08    1.09
  -5   8  -8   96.53    4.90
  -5  -8  -8   94.57    4.85
   5  -8   8   95.00    4.84
   5   8   8   91.02    4.73
  -5   8  -9  242.06    7.67
  -5  -8  -9  239.48    7.51
   5  -8   9  253.29    7.76
   5   8   9  242.43    7.49
   5   9 -12   97.98    6.11
   5   9 -12  101.20    4.52
   5  -9 -12  102.90    4.88
  -5  -9  12  102.58    4.51
   5   9 -12   89.50    4.46
  -5   9  12  113.28    5.21
   5   9 -11   47.60    9.19
   5   9 -11   47.66    2.94
   5  -9 -11   53.06    3.50
  -5  -9  11   48.79    3.03
   5   9 -11   44.20    3.89
  -5   9  11   46.87    3.39
   5   9 -10  421.34   10.95
  -5  -9  10  428.32    9.81
   5   9 -10  421.99    9.63
   5  -9 -10  449.28   10.56
  -5  -9  10  430.21    9.25
   5   9 -10  407.36    8.89
  -5   9  10  440.61   10.55
  -5  -9   9   21.53    2.30
   5   9  -9   17.92    6.21
   5  -9  -9   25.57    2.43
  -5  -9   9   21.88    1.89
   5   9  -9   21.94    1.93
  -5   9   9   23.26    2.35
  -5  -9   8  303.74    7.12
   5   9  -8  294.23    6.90
   5  -9  -8  317.81    7.57
  -5  -9   8  302.21    6.01
   5   9  -8  289.86    6.56
  -5   9   8  312.18    7.51
  -5  -9   7  111.68    4.32
   5   9  -7  110.10    3.52
   5  -9  -7  117.89    4.65
   5   9  -7  111.17    4.08
  -5   9   7  125.36    4.67
  -5  -9   6   78.61    3.67
   5   9  -6   71.20    2.67
   5  -9  -6   82.18    3.86
  -5  -9   6   70.98    2.61
   5   9  -6   78.03    3.52
  -5   9   6   79.65    3.62
  -5  -9   5   22.05    2.02
   5  -9  -5   29.37    2.54
   5   9  -5   21.06    1.89
  -5   9   5   25.31    2.09
  -5  -9   4   21.05    2.02
   5  -9  -4   24.06    2.22
   5   9  -4   19.98    1.88
  -5   9   4   24.69    2.06
  -5   9   3   44.67    2.14
  -5  -9   3   46.13    2.90
   5  -9  -3   49.46    2.99
   5   9  -3   42.78    2.63
  -5   9   3   44.58    2.48
  -5   9   2  188.82    5.41
  -5  -9   2  185.57    6.23
   5  -9  -2  192.13    6.39
   5   9  -2  174.55    5.91
  -5   9   2  198.33    5.76
  -5  -9   1  155.52    5.63
   5  -9  -1  166.50    5.92
   5   9  -1  154.57    5.61
  -5   9   1  157.54    4.86
  -5   9   0  178.44    5.53
  -5  -9   0  172.17    6.09
   5  -9   0  174.16    6.04
   5   9   0  168.18    5.92
  -5   9   0  182.09    5.11
  -5   9  -1  255.84    7.19
  -5  -9  -1  240.62    7.44
   5  -9   1  252.55    7.65
   5   9   1  246.11    7.54
  -5   9  -1  251.89    6.14
  -5   9  -2   84.41    3.60
  -5  -9  -2   84.82    3.94
   5  -9   2   83.46    3.92
   5   9   2   83.91    3.93
  -5   9  -3   -0.45    0.82
  -5  -9  -3    0.18    0.77
   5  -9   3   -0.23    0.72
   5   9   3    0.74    0.92
  -5   9  -4   64.45    3.43
  -5  -9  -4   65.17    3.71
   5  -9   4   63.54    3.61
   5   9   4   61.25    3.49
  -5   9  -5  148.16    5.56
  -5  -9  -5  147.58    5.74
   5  -9   5  148.92    5.76
   5   9   5  157.07    5.94
  -5   9  -6  142.94    5.78
  -5  -9  -6  132.62    5.52
   5  -9   6  125.34    5.27
   5   9   6  125.09    5.33
  -5   9  -7   15.58    2.31
  -5  -9  -7   15.14    2.16
   5  -9   7   15.12    2.14
   5   9   7   12.32    2.08
  -5   9  -8   75.30    4.35
  -5  -9  -8   79.70    4.51
   5  -9   8   79.84    4.46
   5   9   8   74.62    4.21
   5  10 -11   89.56    5.10
   5  10 -11   84.24    3.86
   5 -10 -11   90.78    4.59
  -5 -10  11   86.44    4.03
   5  10 -11   84.88    3.88
  -5  10  11   87.36    4.60
   5  10 -10   -0.71    0.73
  -5 -10  10    0.73    0.88
   5  10 -10    0.06    0.62
   5 -10 -10    0.06    0.82
   5  10 -10    0.42    0.60
  -5  10  10    0.33    0.94
   5  10  -9    2.21    0.97
  -5 -10   9    3.93    1.29
   5  10  -9    4.23    1.00
   5 -10  -9    4.07    1.37
   5  10  -9    3.47    1.01
  -5  10   9    3.61    1.23
  -5 -10   8   64.21    3.65
   5  10  -8   57.18    3.65
   5 -10  -8   68.92    3.79
  -5 -10   8   61.37    2.91
   5  10  -8   62.54    3.31
  -5  10   8   66.99    3.72
  -5 -10   7   89.72    4.17
   5  10  -7   83.51    3.78
   5 -10  -7   92.95    4.24
   5  10  -7   86.97    3.73
  -5  10   7  101.03    4.54
  -5 -10   6    3.98    1.31
   5 -10  -6    4.48    1.40
   5  10  -6    3.23    0.95
  -5  10   6    2.86    1.06
  -5 -10   5    4.32    1.14
   5 -10  -5    6.08    1.55
   5  10  -5    5.16    1.23
  -5  10   5    6.92    1.33
  -5  10   4   15.95    1.46
  -5 -10   4   17.24    1.94
   5 -10  -4   17.79    1.98
   5  10  -4   16.51    1.78
  -5  10   4   15.60    1.67
  -5  10   3    2.35    0.75
  -5 -10   3    2.95    1.23
   5 -10  -3    3.21    1.12
   5  10  -3    1.36    0.79
  -5  10   3    1.95    0.72
  -5  10   2  133.89    4.60
  -5 -10   2  129.27    5.33
   5 -10  -2  131.37    5.28
   5  10  -2  124.83    5.05
  -5  10   2  132.61    4.66
  -5  10   1    2.47    0.79
  -5 -10   1    2.90    1.14
   5 -10  -1    3.68    1.27
   5  10  -1    2.42    0.97
  -5  10   1    3.65    0.85
  -5 -10   0  221.24    6.39
   5 -10   0  223.81    6.39
   5  10   0  216.44    6.17
  -5  10   0  224.35    4.81
  -5  10  -1    0.46    0.47
  -5 -10  -1    0.99    0.92
   5 -10   1    0.34    0.77
   5  10   1    1.02    0.91
  -5  10  -1    2.03    0.99
  -5  10  -2   60.91    3.35
  -5 -10  -2   60.09    3.49
   5 -10   2   60.69    3.52
   5  10   2   58.35    3.44
  -5  10  -3    6.35    1.38
  -5 -10  -3    8.28    1.72
   5 -10   3    7.77    1.52
   5  10   3    7.42    1.48
  -5  10  -4   80.73    4.04
  -5 -10  -4   76.92    4.11
   5 -10   4   81.02    4.20
   5  10   4   81.40    4.22
  -5  10  -5  273.95    7.95
  -5 -10  -5  276.59    8.26
   5 -10   5  275.79    8.23
   5  10   5  273.94    8.25
  -5  10  -6  141.98    5.96
  -5 -10  -6  139.43    5.97
   5 -10   6  132.70    5.75
   5  10   6  131.56    5.92
  -5  10  -7   21.75    2.58
  -5 -10  -7   20.34    2.61
   5 -10   7   21.57    2.48
   5  10   7   22.83    2.61
   5  11 -10   10.24    3.10
  -5 -11  10    9.18    1.72
   5 -11 -10    8.91    1.85
   5  11 -10    7.72    1.46
  -5  11  10   10.59    1.94
   5  11  -9   20.06    2.29
  -5 -11   9   20.35    2.30
   5 -11  -9   23.09    2.47
   5  11  -9   17.88    1.88
  -5  11   9   24.52    2.47
  -5 -11   8    0.89    0.93
   5 -11  -8    0.37    0.81
   5  11  -8    1.91    1.17
  -5  11   8    0.15    0.85
  -5 -11   7    7.90    1.61
   5 -11  -7    7.46    1.53
   5  11  -7    7.24    1.37
  -5  11   7    7.62    1.59
  -5 -11   6   36.01    2.91
   5 -11  -6   32.17    2.67
   5  11  -6   30.21    2.37
  -5  11   6   37.67    2.91
  -5 -11   5   54.53    3.42
   5 -11  -5   53.66    3.33
   5  11  -5   52.13    3.10
  -5  11   5   54.94    3.10
  -5 -11   4   30.92    2.59
   5 -11  -4   34.20    2.70
   5  11  -4   32.92    2.53
  -5  11   4   33.43    2.51
  -5 -11   3  224.21    7.12
   5 -11  -3  228.57    7.14
   5  11  -3  219.88    6.74
  -5  11   3  219.99    6.24
  -5  11   2   18.65    1.78
  -5 -11   2   19.17    2.20
   5 -11  -2   19.61    2.23
   5  11  -2   20.13    2.13
  -5  11   2   19.03    1.75
  -5  11   1    0.30    0.45
  -5 -11   1    0.13    0.78
   5 -11  -1    1.18    0.96
   5  11  -1    2.33    1.05
  -5  11   1    0.17    0.53
  -5 -11   0   96.06    4.40
   5 -11   0  100.89    4.65
   5  11   0   99.55    4.64
  -5  11   0   95.96    3.36
  -5  11  -1   63.34    3.44
  -5 -11  -1   61.91    3.83
   5 -11   1   65.26    3.75
   5  11   1   70.88    3.92
  -5  11  -2    0.69    0.95
  -5 -11  -2    0.35    0.85
   5 -11   2    0.72    0.93
   5  11   2    1.66    1.42
  -5  11  -3  115.22    4.87
  -5 -11  -3  107.78    5.04
   5 -11   3  113.58    5.16
   5  11   3  109.98    5.05
  -5  11  -4   80.24    4.26
  -5 -11  -4   78.79    4.41
   5 -11   4   79.25    4.42
   5  11   4   75.74    4.32
  -5  11  -5   29.54    2.86
  -5 -11  -5   30.13    2.79
   5 -11   5   32.17    2.92
   5  11   5   30.81    2.87
  -5  11  -6  131.80    5.50
  -5 -11  -6  125.37    5.56
   5 -11   6  136.78    5.76
   5  11   6  125.63    5.55
  -5 -12   8   67.93    4.00
   5 -12  -8   73.61    4.18
   5  12  -8   68.92    3.55
  -5  12   8   69.19    4.02
  -5 -12   7   10.27    1.85
   5 -12  -7   10.83    1.88
   5  12  -7    9.20    1.53
  -5  12   7   11.18    1.75
  -5 -12   6   37.71    3.06
   5 -12  -6   41.02    3.04
   5  12  -6   40.91    2.82
  -5  12   6   40.51    2.89
  -5 -12   5    3.89    1.49
   5 -12  -5    3.10    1.14
   5  12  -5    2.60    0.98
  -5  12   5    2.44    0.95
  -5 -12   4   67.01    3.88
   5 -12  -4   67.29    3.81
   5  12  -4   63.14    3.51
  -5  12   4   65.53    3.54
  -5  12   3   50.76    2.76
  -5 -12   3   53.34    3.51
   5 -12  -3   53.94    3.49
   5  12  -3   53.45    3.32
  -5  12   3   54.05    3.15
  -5 -12   2   17.30    2.29
   5 -12  -2   20.24    2.29
   5  12  -2   18.45    2.14
  -5  12   2   17.98    1.91
  -5  12   1  567.94   11.11
  -5 -12   1  568.96   12.44
   5 -12  -1  597.52   12.66
   5  12  -1  562.87   12.20
  -5  12   1  584.02   10.72
  -5  12   0   74.67    3.66
  -5 -12   0   69.51    4.00
   5 -12   0   76.92    4.10
   5  12   0   72.83    3.98
  -5 -12  -1   28.21    2.70
   5 -12   1   31.24    2.74
   5  12   1   30.86    2.76
  -5  12  -2   29.91    2.69
  -5 -12  -2   29.86    2.78
   5 -12   2   31.06    2.73
   5  12   2   26.14    2.71
  -5  12  -3    1.01    1.01
  -5 -12  -3    2.21    1.52
   5 -12   3    0.61    0.96
   5  12   3    1.43    1.12
  -5  12  -4   52.25    3.53
  -5 -12  -4   55.00    3.79
   5 -12   4   52.44    3.61
   5  12   4   54.64    3.69
  -5 -13   5  528.41   10.97
   5 -13  -5  533.90   10.66
   5  13  -5  502.42    9.80
  -5  13   5  564.50   10.33
  -5 -13   4  148.29    5.92
   5 -13  -4  150.20    5.78
   5  13  -4  138.87    5.30
  -5  13   4  148.06    5.28
  -5 -13   3    7.45    1.74
   5 -13  -3    7.54    1.53
   5  13  -3    6.62    1.40
  -5  13   3    7.71    1.54
  -5  13   2   78.12    3.72
  -5 -13   2   77.60    4.28
   5 -13  -2   78.58    4.23
   5  13  -2   82.06    4.27
  -5  13   2   79.64    3.62
  -5  13   1    2.62    1.12
  -5 -13   1    2.21    1.16
   5 -13  -1    2.38    1.15
   5  13  -1    3.89    1.45
  -5  13   0   93.75    4.20
  -5 -13   0   96.96    4.73
   5 -13   0   97.46    4.73
   5  13   0   97.63    4.69
  -5  13  -1    6.85    1.63
  -5 -13  -1    7.37    1.60
   5 -13   1    9.11    1.89
   5  13   1    8.81    1.91
   6   0 -15    0.26    0.96
  -6   0  15    0.43    0.85
   6   0 -14  176.54    6.48
  -6   0  14  159.86    5.89
   6   0 -13    0.90    0.83
  -6   0  13    0.32    0.77
   6   0 -12   16.30    1.94
  -6   0  12   16.22    1.91
   6   0 -11    0.03    0.71
  -6   0  11   -0.04    0.68
   6   0 -10   72.88    3.36
  -6   0  10   79.69    3.58
   6   0  -9   -0.12    0.59
  -6   0   9    0.08    0.64
   6   0  -8  417.17    7.81
  -6   0   8  442.79    8.43
   6   0  -7    0.24    0.54
  -6   0   7    0.38    0.66
  -6   0   6    0.47    0.31
   6   0  -6    0.40    0.69
  -6   0   6    0.39    0.47
   6   0  -5    0.48    0.51
  -6   0   5    0.69    0.69
   6   0  -4  713.80   12.59
  -6   0   4  737.97   13.50
  -6   0   3    0.14    0.44
   6   0  -3    0.05    0.44
  -6   0   3    0.52    0.63
  -6   0   2 1398.64   11.60
   6   0  -2 1363.09   11.68
  -6   0   2 1433.43   13.28
  -6   0   1    0.16    0.44
   6   0  -1   -0.05    0.53
  -6   0   1    0.55    0.61
  -6   0   0  471.93    9.34
   6   0   0  465.14    8.83
   6   0   0  427.94    9.05
  -6   0   0  468.36    9.43
  -6   0  -1    0.45    0.84
   6   0   1    0.21    0.53
   6   0   1    2.72    0.99
  -6   0  -2 1251.20   15.00
   6   0   2 1319.61   14.18
   6   0   2 1164.92   14.71
  -6   0  -3   -0.05    0.78
   6   0   3    1.40    0.99
   6   0   3    0.99    0.70
  -6   0  -4  497.32    8.55
   6   0   4  487.07    7.11
   6   0   4  464.52    7.12
  -6   0  -5   -0.46    0.94
   6   0   5    0.29    0.70
  -6   0  -6  163.15    6.02
   6   0   6  156.36    5.08
   6   0   6  145.54    4.71
  -6   0  -7   -0.08    0.82
   6   0   7    0.79    0.45
   6   0   7    0.29    0.51
  -6   0  -8    4.14    1.35
   6   0   8    3.53    1.08
   6   0   8    2.19    0.83
  -6   0  -9    1.57    1.42
   6   0   9   -0.14    0.55
  -6   0 -10   16.33    2.28
   6   0  10   15.36    1.91
   6   1 -15  158.52    6.10
   6  -1 -15  156.07    5.97
  -6   1  15  161.92    5.93
  -6  -1  15  161.38    5.78
   6   1 -14   16.68    2.12
   6  -1 -14   16.96    2.22
  -6   1  14   18.48    2.17
  -6  -1  14   17.94    2.06
   6   1 -13    1.72    1.20
   6  -1 -13    0.77    0.85
  -6   1  13    0.62    0.84
  -6  -1  13    0.49    0.73
   6   1 -12    4.27    1.26
   6  -1 -12    4.73    1.20
  -6   1  12    4.46    1.25
  -6  -1  12    6.17    1.55
   6   1 -11    7.42    1.35
   6  -1 -11    8.22    1.44
  -6   1  11    9.48    1.47
  -6  -1  11    8.37    1.42
   6   1 -10  106.85    4.05
   6  -1 -10  108.38    4.17
  -6   1  10  114.64    4.34
  -6  -1  10  114.91    4.33
   6   1  -9  586.38    8.98
   6  -1  -9  600.42    9.33
  -6   1   9  615.61    9.60
  -6  -1   9  609.70    9.45
   6  -1  -8    0.85    1.03
  -6   1   8    1.27    1.13
  -6  -1   8    1.28    1.04
  -6  -1   7  214.98    3.82
   6   1  -7  231.31    5.40
   6  -1  -7  242.74    5.78
  -6   1   7  244.87    6.00
  -6  -1   7  254.24    6.09
  -6  -1   6   49.11    1.81
   6   1  -6   47.83    2.32
   6  -1  -6   54.20    2.58
  -6   1   6   57.21    2.84
  -6  -1   6   53.77    2.71
  -6   1   5   13.25    0.93
   6   1  -5   11.77    1.19
   6  -1  -5   12.36    1.32
  -6   1   5   13.89    1.47
  -6  -1   5   13.66    1.47
  -6  -1   4  108.75    2.88
   6   1  -4  114.84    3.27
   6  -1  -4  112.97    3.46
  -6   1   4  114.26    3.69
  -6  -1   4  104.92    3.58
  -6   1   3   63.91    2.19
  -6  -1   3   66.18    2.39
   6   1  -3   62.27    2.33
   6  -1  -3   65.34    2.61
  -6   1   3   66.26    2.82
  -6  -1   3   65.75    2.82
  -6   1   2  111.25    3.01
  -6  -1   2  108.36    3.18
   6  -1  -2  102.65    3.22
   6   1  -2  108.46    2.99
  -6   1   2  111.22    3.54
  -6  -1   2  117.04    3.70
  -6   1   1   80.96    2.73
  -6  -1   1   82.02    2.88
   6  -1  -1   77.40    2.80
   6   1  -1   80.68    2.51
   6   1  -1   77.10    3.00
  -6   1   1   85.89    3.05
  -6  -1   1   79.69    3.07
  -6   1   0   28.65    1.77
  -6  -1   0   30.27    1.93
   6  -1   0   28.79    1.70
   6   1   0   27.69    1.55
   6   1   0   24.07    2.80
  -6   1   0   28.04    1.81
  -6  -1   0   27.06    1.84
  -6   1  -1  433.18    8.99
  -6  -1  -1  447.15    9.31
   6  -1   1  465.17    9.15
   6   1   1  433.66    8.15
   6  -1   1  419.70    8.95
   6   1   1  431.49    9.32
  -6   1  -1  455.21    9.09
  -6   1  -2  101.36    3.67
  -6  -1  -2   93.90    3.49
   6  -1   2   95.60    3.20
   6   1   2   87.82    2.70
   6  -1   2   91.65    3.10
   6   1   2   87.70    3.24
  -6   1  -3    0.15    0.77
  -6  -1  -3    1.11    1.00
   6  -1   3    1.27    0.66
   6   1   3    0.46    0.63
   6  -1   3    0.98    0.49
   6   1   3    1.78    0.75
  -6   1  -4  436.03    8.02
  -6  -1  -4  428.67    8.01
   6  -1   4  454.50    7.19
   6   1   4  438.01    6.36
   6   1   4  386.42    6.73
  -6   1  -5  129.12    4.66
  -6  -1  -5  132.72    4.64
   6  -1   5  135.83    4.11
   6   1   5  137.79    3.73
   6  -1   5  124.85    3.60
   6   1   5  130.95    3.99
  -6   1  -6    6.57    1.47
  -6  -1  -6    7.86    1.62
   6  -1   6    5.77    1.07
   6   1   6    7.51    1.09
   6  -1   6    6.50    1.09
  -6   1  -7    2.74    1.19
  -6  -1  -7    1.72    1.19
   6  -1   7    1.45    0.91
   6   1   7    1.61    0.70
   6   1   7    3.00    0.91
   6  -1   7    1.89    0.75
  -6   1  -8    4.23    1.32
  -6  -1  -8    4.09    1.47
   6  -1   8    4.32    1.21
   6   1   8    3.91    0.96
   6   1   8    2.68    0.86
  -6   1  -9   44.81    3.33
  -6  -1  -9   41.20    3.19
   6  -1   9   42.14    2.83
   6   1   9   42.11    2.66
   6   1   9   39.06    2.48
  -6   1 -10    7.10    1.73
  -6  -1 -10    5.09    1.40
   6  -1  10    6.47    1.37
   6   1  10    6.46    1.29
   6   2 -15    0.75    0.99
   6  -2 -15    1.13    1.01
  -6   2  15    0.23    0.85
  -6  -2  15    0.63    0.77
   6   2 -14    0.10    0.83
   6  -2 -14    0.27    0.91
  -6   2  14    0.34    0.85
  -6  -2  14    1.04    0.99
   6   2 -13  121.74    5.02
   6  -2 -13  120.87    5.17
  -6   2  13  125.73    5.20
  -6  -2  13  131.44    5.04
   6   2 -12   53.22    3.27
   6  -2 -12   55.52    3.34
  -6   2  12   54.33    3.29
  -6  -2  12   55.06    3.30
   6   2 -11    9.59    1.50
   6  -2 -11    8.96    1.50
  -6   2  11    9.71    1.60
  -6  -2  11    8.99    1.53
   6   2 -10  223.19    6.75
   6  -2 -10  220.10    6.92
  -6   2  10  236.71    7.25
  -6  -2  10  228.20    6.95
   6   2  -9    4.47    1.19
   6  -2  -9    4.18    1.24
  -6   2   9    3.13    1.08
  -6  -2   9    2.79    1.14
  -6  -2   8 1865.15   12.12
   6   2  -8 1939.47   15.00
   6  -2  -8 1899.51   16.65
  -6   2   8 2070.27   16.97
  -6  -2   8 2051.72   16.63
  -6  -2   7 1376.67   13.69
   6   2  -7 1420.63   16.07
   6  -2  -7 1448.31   16.89
  -6   2   7 1474.83   17.54
  -6  -2   7 1417.34   16.86
   6   2  -6  293.85    6.70
   6  -2  -6  291.31    7.14
  -6   2   6  322.34    7.75
  -6  -2   6  300.28    7.43
  -6   2   5    1.47    0.43
  -6  -2   5    1.22    0.50
   6   2  -5    0.94    0.48
   6  -2  -5    1.12    0.64
  -6   2   5    1.44    0.75
  -6  -2   5    1.45    0.71
  -6   2   4  127.84    2.69
  -6  -2   4  130.66    3.32
   6   2  -4  127.64    3.27
   6  -2  -4  127.24    3.77
  -6   2   4  132.66    3.96
  -6  -2   4  138.73    4.18
  -6  -2   3  136.63    3.49
   6   2  -3  138.55    3.26
   6  -2  -3  138.98    3.89
  -6   2   3  137.73    3.98
  -6  -2   3  140.91    4.16
  -6   2   2   99.06    2.80
  -6  -2   2   99.87    3.14
   6   2  -2  101.10    2.68
   6  -2  -2  109.15    3.42
   6   2  -2   92.25    3.53
  -6   2   2   98.60    3.29
  -6  -2   2   96.32    3.45
  -6   2   1   55.81    2.27
  -6  -2   1   54.39    2.46
   6   2  -1   51.40    1.90
   6  -2  -1   55.57    2.50
   6   2  -1   51.44    2.87
  -6   2   1   55.25    2.46
  -6  -2   1   53.93    2.63
  -6   2   0   56.24    2.49
  -6  -2   0   57.58    2.60
   6  -2   0   55.77    2.48
   6   2   0   51.95    1.88
   6   2   0   53.21    3.12
  -6   2   0   55.25    2.39
  -6   2  -1   22.62    1.72
  -6  -2  -1   23.09    1.81
   6  -2   1   22.36    1.65
   6   2   1   23.18    1.30
   6  -2   1   22.66    4.49
   6   2   1   22.99    5.59
  -6   2  -1   23.57    1.64
  -6   2  -2  286.68    6.32
  -6  -2  -2  288.18    6.43
   6  -2   2  289.42    6.06
   6   2   2  285.92    4.83
   6  -2   2  266.25    5.67
   6   2   2  288.29    6.18
  -6   2  -2  303.99    5.76
  -6   2  -3  302.65    6.40
  -6  -2  -3  311.92    6.59
   6   2   3  284.10    5.98
  -6   2  -4  305.96    7.62
  -6  -2  -4  322.79    7.98
   6  -2   4  343.69    7.70
   6   2   4  319.50    6.32
   6  -2   4  297.76    6.33
   6   2   4  291.02    6.94
  -6   2  -5    0.31    0.99
  -6  -2  -5    0.83    0.89
   6  -2   5    1.36    0.72
   6   2   5    1.49    0.70
   6  -2   5    1.09    0.53
  -6   2  -6   93.89    4.54
  -6  -2  -6   87.86    4.00
   6  -2   6   91.39    3.97
   6   2   6   85.06    2.94
   6   2   6   88.19    3.85
  -6   2  -7    7.26    1.50
  -6  -2  -7    7.34    1.65
   6  -2   7    7.23    1.27
   6   2   7    6.54    1.13
  -6   2  -8   40.66    3.09
  -6  -2  -8   38.77    3.00
   6  -2   8   39.40    2.63
   6   2   8   35.14    2.48
  -6   2  -9   76.92    4.29
  -6  -2  -9   79.88    4.38
   6  -2   9   79.69    3.90
  -6   2 -10   10.96    1.97
  -6  -2 -10    9.17    1.90
   6  -2  10    8.68    1.84
   6   3 -15    7.02    1.58
   6  -3 -15    6.37    1.51
  -6   3  15    6.92    1.64
   6   3 -14   18.89    2.20
   6  -3 -14   18.74    2.30
  -6   3  14   18.12    2.24
  -6  -3  14   18.97    2.07
   6   3 -13   76.47    3.95
   6  -3 -13   82.98    4.40
  -6   3  13   81.03    4.22
  -6  -3  13   78.26    3.89
   6   3 -12   26.09    2.41
   6  -3 -12   28.19    2.47
  -6   3  12   29.44    2.51
  -6  -3  12   26.48    2.29
   6   3 -11    0.11    0.19
   6   3 -11    0.18    0.61
   6  -3 -11    0.50    0.81
  -6   3  11    0.77    0.86
  -6  -3  11    0.14    0.65
   6   3 -10    1.06    0.39
   6   3 -10    0.64    0.68
   6  -3 -10    0.77    0.83
  -6   3  10   -0.11    0.71
  -6  -3  10    0.93    0.75
  -6  -3   9  199.18    4.73
   6   3  -9  202.12    5.70
   6  -3  -9  198.51    6.10
  -6   3   9  211.18    6.31
  -6  -3   9  206.85    6.08
  -6  -3   8  259.93    4.71
   6   3  -8  275.28    5.75
   6  -3  -8  286.85    6.49
  -6   3   8  272.74    6.42
  -6  -3   8  291.49    6.46
  -6  -3   7   13.09    1.22
   6   3  -7   15.89    1.44
   6  -3  -7   16.41    1.69
  -6   3   7   17.34    1.81
  -6  -3   7   16.60    1.73
  -6  -3   6  140.19    3.49
   6   3  -6  143.44    3.72
   6  -3  -6  141.68    4.36
  -6   3   6  152.07    4.54
  -6  -3   6  148.79    4.51
  -6  -3   5 1025.40   16.65
   6   3  -5 1018.50   16.47
   6  -3  -5 1084.34   18.47
  -6   3   5 1079.78   18.43
  -6  -3   5 1042.11   18.05
  -6   3   4   20.30    1.14
  -6  -3   4   20.15    1.46
   6   3  -4   21.36    1.37
   6  -3  -4   20.10    1.66
  -6   3   4   21.77    1.87
  -6  -3   4   22.13    1.86
  -6  -3   3   17.24    1.46
   6   3  -3   14.71    1.07
   6  -3  -3   15.66    1.52
   6   3  -3   15.39    2.85
  -6   3   3   16.61    1.47
  -6  -3   3   14.96    1.52
  -6   3   2  103.97    2.86
  -6  -3   2  100.35    3.27
   6   3  -2   97.03    2.47
   6  -3  -2  113.00    3.65
   6   3  -2   95.32    4.50
  -6   3   2  104.37    3.39
  -6  -3   2  101.16    3.62
  -6   3   1   99.48    2.98
  -6  -3   1   95.02    3.29
   6   3  -1   99.10    2.39
   6  -3  -1  100.54    3.40
   6   3  -1   91.87    3.42
  -6   3   1  102.61    3.28
  -6   3   0   63.82    2.58
  -6  -3   0   63.07    2.85
   6  -3   0   65.68    2.84
   6   3   0   58.35    1.83
   6   3   0   59.26    6.13
  -6   3   0   66.90    2.63
  -6   3  -1   27.82    1.98
  -6  -3  -1   24.67    1.89
   6  -3   1   22.58    1.74
   6   3   1   26.56    1.27
   6   3   1   23.61    1.85
  -6   3  -1   24.93    1.62
  -6   3  -2    4.35    1.13
  -6  -3  -2    2.30    0.91
   6  -3   2    0.85    0.83
   6   3   2    1.57    0.47
   6  -3   2    1.84    0.64
   6   3   2    1.67    0.72
  -6   3  -2    4.89    0.89
  -6   3  -3  132.55    4.26
  -6  -3  -3  139.92    4.56
   6  -3   3  127.87    4.17
   6   3   3  133.85    2.89
   6  -3   3  116.78    3.90
   6   3   3  121.91    4.10
  -6   3  -4   87.54    3.70
  -6  -3  -4   87.85    3.80
   6  -3   4   92.54    3.60
   6   3   4   84.45    2.48
   6  -3   4   84.03    2.70
   6   3   4   93.02    3.65
  -6   3  -5   16.84    1.84
  -6  -3  -5   20.30    2.01
   6  -3   5   17.65    1.76
   6   3   5   17.40    1.32
   6   3   5   19.94    1.85
  -6   3  -6   45.16    3.07
  -6  -3  -6   40.21    2.83
   6  -3   6   44.09    2.73
   6   3   6   43.28    2.64
  -6   3  -7  308.19    8.53
  -6  -3  -7  301.80    8.41
   6  -3   7  306.01    7.99
   6   3   7  293.02    7.54
  -6   3  -8   40.10    3.03
  -6  -3  -8   40.49    3.07
   6  -3   8   37.90    2.74
   6   3   8   35.94    2.56
  -6   3  -9    3.35    1.39
  -6  -3  -9    1.76    1.16
   6  -3   9    2.18    1.06
   6   3   9    2.66    0.96
  -6   3 -10    0.66    1.03
  -6  -3 -10    0.71    0.97
   6  -3  10   -0.13    0.74
   6   4 -14    9.40    3.20
   6  -4 -14   12.04    1.99
  -6   4  14    9.24    1.69
   6   4 -13   68.13    3.71
   6  -4 -13   76.54    4.17
  -6   4  13   78.25    4.16
  -6  -4  13   75.68    3.79
   6   4 -12    7.04    3.40
   6  -4 -12    7.76    1.69
  -6   4  12    8.13    1.64
  -6  -4  12    7.82    1.74
   6   4 -11    1.60    0.57
   6   4 -11    1.10    0.83
   6  -4 -11    1.34    0.99
  -6   4  11    0.46    0.80
  -6  -4  11    1.80    1.03
   6   4 -10   -0.04    0.31
  -6  -4  10    0.40    0.70
   6   4 -10    0.41    0.62
   6  -4 -10    0.14    0.78
  -6   4  10    0.17    0.78
  -6  -4  10   -0.10    0.65
  -6  -4   9  317.85    7.54
   6   4  -9  318.57    8.17
   6  -4  -9  327.28    8.94
  -6   4   9  343.14    9.25
  -6  -4   9  338.67    8.91
  -6  -4   8  677.38   11.36
   6   4  -8  693.43   12.09
   6  -4  -8  729.29   13.57
  -6   4   8  735.69   13.63
  -6  -4   8  725.06   13.29
   6   4  -7  164.48    4.14
   6  -4  -7  171.55    5.05
  -6   4   7  179.35    5.13
  -6  -4   7  161.72    4.83
  -6  -4   6  225.64    4.98
   6   4  -6  232.94    4.89
   6  -4  -6  232.09    5.96
  -6   4   6  230.42    5.83
  -6  -4   6  241.08    6.01
  -6  -4   5   90.58    3.14
   6   4  -5   88.74    2.73
   6  -4  -5   97.48    3.67
   6   4  -5   88.62    3.57
  -6   4   5   94.12    3.55
  -6  -4   5   96.15    3.63
  -6   4   4  106.29    2.46
  -6  -4   4  101.02    3.28
   6   4  -4  103.11    2.73
   6  -4  -4  108.80    3.78
   6   4  -4  104.75    4.19
  -6   4   4  112.77    3.73
  -6  -4   4  107.85    3.84
  -6   4   3   84.96    2.48
  -6  -4   3   83.23    3.06
   6   4  -3   81.95    2.26
   6  -4  -3   86.08    3.40
   6   4  -3   82.19    3.33
  -6   4   3   97.37    3.38
  -6  -4   3   85.61    3.43
  -6   4   2    1.79    0.61
  -6  -4   2    2.76    0.91
   6   4  -2    1.31    0.38
   6  -4  -2    1.21    0.66
   6   4  -2    1.52    0.79
  -6   4   2    1.82    0.78
  -6   4   1   51.13    2.34
  -6  -4   1   46.08    2.43
   6   4  -1   44.50    1.50
   6  -4  -1   48.10    2.59
   6   4  -1   45.37    3.33
  -6   4   1   49.66    2.34
  -6   4   0    3.90    0.92
  -6  -4   0    1.09    1.16
   6  -4   0    0.04    0.65
   6   4   0   -0.11    0.62
  -6   4   0    0.07    0.50
  -6   4  -1  128.03    3.91
  -6  -4  -1  127.98    4.20
   6  -4   1  135.58    4.21
   6   4   1  129.88    4.18
  -6   4  -1  129.18    3.45
  -6   4  -2   41.31    2.41
  -6  -4  -2   45.33    2.65
   6  -4   2   47.02    2.55
   6  -4   2   37.92    2.95
   6   4   2   44.81    2.58
  -6   4  -2   44.24    2.03
  -6   4  -3  206.02    5.88
  -6  -4  -3  202.14    6.09
   6  -4   3  200.04    5.75
   6  -4   3  185.91    4.69
   6   4   3  188.15    5.66
  -6   4  -4    1.39    1.33
  -6  -4  -4    2.96    1.00
   6  -4   4    2.84    0.89
   6   4   4    3.31    1.04
  -6   4  -5    4.96    1.26
  -6  -4  -5    3.41    1.21
   6  -4   5    3.49    1.09
   6   4   5    3.22    1.05
  -6   4  -6   17.68    2.09
  -6  -4  -6   17.51    2.04
   6  -4   6   16.43    1.83
   6   4   6   15.35    1.87
  -6   4  -7   91.17    4.36
  -6  -4  -7   83.39    4.17
   6  -4   7   85.26    3.91
   6   4   7   87.63    3.97
  -6   4  -8   66.01    3.94
  -6  -4  -8   68.70    3.95
   6  -4   8   62.59    3.59
   6   4   8   64.44    3.57
  -6   4  -9   52.05    3.65
  -6  -4  -9   54.75    3.68
   6  -4   9   54.74    3.48
   6   4   9   51.04    3.13
  -6   4 -10   -0.02    0.98
  -6  -4 -10    0.30    0.86
   6  -4  10    0.75    1.15
   6   4  10    0.14    0.81
   6   5 -14   14.95    3.93
   6  -5 -14   16.24    2.19
  -6   5  14   16.36    2.27
  -6  -5  14   15.38    1.90
   6   5 -13    3.27    1.19
   6  -5 -13    2.37    1.20
  -6   5  13    3.50    1.32
  -6  -5  13    2.56    1.07
   6   5 -12  115.44    4.54
   6   5 -12  123.72    5.34
   6  -5 -12  124.55    5.23
  -6   5  12  128.93    5.23
  -6  -5  12  130.94    5.00
   6   5 -11  591.95   11.13
   6   5 -11  577.06   13.08
   6  -5 -11  597.19   12.71
  -6   5  11  643.55   13.27
  -6  -5  11  612.90   12.32
   6   5 -10   46.53    2.48
  -6  -5  10   46.96    2.51
   6   5 -10   47.97    4.00
   6  -5 -10   49.41    3.15
  -6   5  10   47.96    3.09
  -6  -5  10   52.79    3.03
  -6  -5   9    1.50    0.70
   6   5  -9    0.34    0.53
   6  -5  -9    0.65    0.84
  -6   5   9    2.00    1.02
  -6  -5   9    2.51    1.05
   6   5  -8    3.75    0.88
   6  -5  -8    3.71    1.21
  -6   5   8    3.52    1.12
  -6  -5   8    4.58    1.11
  -6  -5   7    1.09    0.52
   6   5  -7    1.36    0.60
   6  -5  -7    3.14    1.09
   6   5  -7    2.14    0.90
  -6   5   7    2.53    1.14
  -6  -5   7    1.79    0.84
  -6  -5   6  125.94    3.76
   6   5  -6  124.06    3.34
   6  -5  -6  138.46    4.51
   6   5  -6  119.31    4.45
  -6   5   6  133.05    4.35
  -6  -5   6  133.13    4.41
  -6  -5   5    9.36    1.19
   6   5  -5    8.74    0.99
   6  -5  -5    8.29    1.38
   6   5  -5    8.26    3.41
  -6   5   5    9.76    1.27
  -6  -5   5   11.84    1.53
  -6   5   4   19.48    1.22
  -6  -5   4   20.40    1.65
   6   5  -4   19.18    1.19
   6  -5  -4   22.27    1.86
   6   5  -4   20.66    5.87
  -6   5   4   21.63    1.87
  -6   5   3    3.08    0.65
  -6  -5   3    2.88    0.88
   6   5  -3    2.81    0.50
   6  -5  -3    5.25    1.19
   6   5  -3    3.89    1.01
  -6   5   3    2.41    0.82
  -6  -5   2  436.23    7.91
   6  -5  -2  462.92    8.55
   6   5  -2  421.96    8.35
  -6   5   2  457.59    7.72
  -6   5   1   46.14    2.22
  -6  -5   1   48.52    2.64
   6  -5  -1   47.20    2.63
   6   5  -1   53.93    2.90
  -6   5   1   47.51    2.29
  -6   5   0  691.68    8.65
  -6  -5   0  710.47    9.85
   6  -5   0  712.10    9.89
   6   5   0  652.11    9.76
  -6   5   0  725.32    8.45
  -6   5  -1   35.20    2.18
  -6  -5  -1   37.48    2.58
   6  -5   1   35.94    2.40
   6   5   1   31.05    2.27
  -6   5  -1   37.54    1.95
  -6   5  -2   78.44    3.27
  -6  -5  -2   75.10    3.47
   6  -5   2   74.00    3.41
   6   5   2   70.59    3.31
  -6   5  -2   76.61    2.59
  -6   5  -3   -0.13    0.88
  -6  -5  -3    1.11    0.80
   6  -5   3    0.77    0.77
   6   5   3    1.58    0.78
  -6   5  -3    1.30    0.59
  -6   5  -4  158.67    5.70
  -6  -5  -4  151.99    5.67
   6  -5   4  139.24    5.14
   6   5   4  136.97    5.18
  -6   5  -5    1.30    1.08
  -6  -5  -5    1.75    1.15
   6  -5   5    1.06    1.05
  -6   5  -6   17.87    2.08
  -6  -5  -6   17.32    2.08
   6  -5   6   17.94    2.02
   6   5   6   19.16    1.99
  -6   5  -7   17.07    2.19
   6  -5   7   18.88    2.11
   6   5   7   17.20    1.95
  -6   5  -8   61.84    3.88
  -6  -5  -8   61.84    3.82
   6  -5   8   61.80    3.67
   6   5   8   57.84    3.46
  -6   5  -9   -0.19    0.93
  -6  -5  -9    0.94    1.06
   6  -5   9    0.91    0.90
   6   6 -13    4.44    1.08
   6   6 -13    4.15    1.46
   6  -6 -13    4.47    1.40
  -6   6  13    4.65    1.38
  -6  -6  13    4.35    1.22
   6   6 -12   37.79    4.07
   6   6 -12   37.87    3.43
   6  -6 -12   44.02    3.23
  -6   6  12   43.03    3.22
   6   6 -11   96.05    4.07
  -6  -6  11  101.60    3.93
   6   6 -11  100.05    4.61
   6  -6 -11  108.94    4.89
  -6   6  11  104.29    4.74
  -6  -6  11  102.91    4.38
   6   6 -10   96.96    3.90
  -6  -6  10   97.69    3.67
   6   6 -10   95.94    6.07
   6  -6 -10  108.90    4.60
  -6   6  10  103.22    4.45
  -6  -6  10  103.32    4.21
  -6  -6   9    9.25    1.37
   6   6  -9    8.45    2.58
   6  -6  -9    9.94    1.70
   6   6  -9    9.41    3.59
  -6   6   9    8.36    1.45
  -6  -6   9    9.68    1.50
  -6  -6   8    5.36    1.07
   6   6  -8    6.88    1.09
   6  -6  -8    9.01    1.56
   6   6  -8    7.37    3.11
  -6   6   8    7.68    1.40
  -6  -6   8    6.75    1.25
  -6  -6   7  233.47    6.57
   6   6  -7  227.85    6.01
   6  -6  -7  242.74    7.41
   6   6  -7  219.72    6.73
  -6   6   7  242.82    7.24
  -6  -6   7  231.60    6.98
  -6  -6   6   83.81    3.29
   6   6  -6   85.78    2.77
   6  -6  -6   85.29    3.74
   6   6  -6   82.85    4.54
  -6   6   6   89.47    3.71
  -6  -6   6   86.03    3.68
  -6  -6   5   60.08    2.82
   6   6  -5   60.68    2.20
   6  -6  -5   63.73    3.25
   6   6  -5   55.95    3.30
  -6   6   5   66.29    3.14
  -6  -6   4   12.05    1.44
   6   6  -4   10.49    0.91
   6  -6  -4   12.31    1.61
   6   6  -4   10.73    4.44
  -6   6   4   12.15    1.44
  -6   6   3   43.43    1.92
  -6  -6   3   46.91    2.58
   6  -6  -3   45.06    2.69
   6   6  -3   40.68    2.65
  -6   6   3   48.92    2.65
  -6   6   2  203.63    4.30
  -6  -6   2  200.24    5.21
   6  -6  -2  189.92    5.33
   6   6  -2  183.82    5.27
  -6   6   2  206.71    4.85
  -6  -6   1    0.30    0.76
   6  -6  -1    0.00    0.73
   6   6  -1    0.67    0.74
  -6   6   1    0.14    0.51
  -6   6   0   36.39    2.17
  -6  -6   0   33.56    2.37
   6  -6   0   35.95    2.46
   6   6   0   30.59    2.29
  -6   6   0   34.77    1.95
  -6   6  -1   -0.84    1.04
  -6  -6  -1    1.81    0.89
   6  -6   1    2.24    1.05
   6   6   1    2.74    1.09
  -6   6  -1    2.13    0.66
  -6   6  -2  989.97   19.53
  -6  -6  -2  991.40   20.15
   6  -6   2  981.29   19.89
   6   6   2  910.82   18.80
  -6   6  -2 1026.83   18.75
  -6   6  -3  113.69    4.68
  -6  -6  -3  121.59    5.08
   6  -6   3  123.47    4.99
   6   6   3  116.58    4.79
  -6   6  -4  185.47    6.36
  -6  -6  -4  191.53    6.77
   6  -6   4  190.39    6.56
   6   6   4  173.12    6.20
  -6   6  -5  188.67    5.80
  -6  -6  -5  182.12    5.90
   6  -6   5  191.45    5.94
   6   6   5  184.08    5.75
  -6   6  -6   68.66    3.73
  -6  -6  -6   64.53    3.70
   6  -6   6   65.76    3.70
   6   6   6   66.15    3.71
  -6   6  -7    5.17    1.39
  -6  -6  -7    6.64    1.69
   6  -6   7    5.53    1.35
   6   6   7    5.44    1.44
  -6   6  -8   -0.09    1.01
  -6  -6  -8    0.65    1.40
   6  -6   8    0.50    0.90
   6   6   8    0.34    0.89
  -6   6  -9    3.03    1.28
  -6  -6  -9    3.00    1.42
   6  -6   9    2.68    1.13
   6   6   9    2.36    1.33
   6   7 -13    0.16    0.63
   6   7 -13    0.44    0.54
   6  -7 -13    0.07    0.96
   6   7 -13    0.33    0.45
  -6   7  13   -0.07    0.82
  -6  -7  13   -0.31    0.75
   6   7 -12    2.89    1.25
   6   7 -12    3.14    1.33
   6  -7 -12    3.52    1.31
   6   7 -12    2.80    0.94
  -6   7  12    3.85    1.33
  -6  -7  12    4.03    1.06
   6   7 -11  112.01    4.57
  -6  -7  11  101.69    4.19
   6   7 -11  107.71    4.49
   6  -7 -11  116.94    5.18
   6   7 -11  101.69    4.42
  -6   7  11  114.90    5.08
  -6  -7  11  109.00    4.51
   6   7 -10  359.45    8.38
  -6  -7  10  353.37    8.37
   6   7 -10  350.53    8.32
   6  -7 -10  366.10    9.50
   6   7 -10  339.06    9.36
  -6   7  10  356.71    9.29
  -6  -7  10  361.52    8.87
   6   7  -9    7.85    2.71
   6  -7  -9    9.28    1.67
   6   7  -9    7.38    2.55
  -6   7   9    7.76    1.67
  -6  -7   9    8.92    1.55
  -6  -7   8   64.99    3.09
   6   7  -8   69.30    2.85
   6  -7  -8   72.69    4.01
   6   7  -8   65.76    3.85
  -6   7   8   74.61    3.73
  -6  -7   8   70.81    3.44
  -6  -7   7    1.11    0.67
   6   7  -7    1.20    0.63
   6  -7  -7    3.33    1.30
   6   7  -7    1.32    0.86
  -6   7   7    0.71    0.59
  -6  -7   6  406.94    9.93
   6   7  -6  408.00    8.76
   6  -7  -6  436.19   11.02
   6   7  -6  388.89   10.17
  -6   7   6  447.67   10.91
  -6  -7   5    1.06    0.72
   6   7  -5    0.66    0.58
   6  -7  -5    0.64    0.86
   6   7  -5    0.78    0.70
  -6   7   5    0.82    0.69
  -6  -7   4   49.08    2.80
   6  -7  -4   49.30    2.93
   6   7  -4   49.32    2.88
  -6   7   4   56.33    2.84
  -6   7   3  141.67    3.47
  -6  -7   3  144.46    4.63
   6  -7  -3  148.74    4.89
   6   7  -3  136.09    4.60
  -6   7   3  159.87    4.90
  -6   7   2  363.41    7.29
  -6  -7   2  362.86    8.47
   6  -7  -2  393.41    9.11
   6   7  -2  366.22    8.66
  -6   7   2  379.41    8.00
   6  -7  -1    0.60    0.78
   6   7  -1    0.41    0.81
  -6   7   1    0.43    0.56
  -6   7   0  206.52    5.93
  -6  -7   0  214.68    6.78
   6  -7   0  216.64    6.89
   6   7   0  212.97    6.81
  -6   7   0  211.17    5.71
  -6   7  -1  940.27   18.57
  -6  -7  -1  950.96   19.54
   6  -7   1 1030.87   20.88
   6   7   1  914.69   19.00
  -6   7  -1  953.22   17.80
  -6   7  -2  102.03    4.26
  -6  -7  -2  105.28    4.68
   6  -7   2  103.73    4.61
   6   7   2   96.15    4.54
  -6   7  -2   95.95    3.30
  -6   7  -3   23.98    2.18
  -6  -7  -3   25.68    2.34
   6  -7   3   25.00    2.34
   6   7   3   24.74    2.28
  -6   7  -4   17.94    1.99
  -6  -7  -4   19.20    2.26
   6  -7   4   17.11    2.05
   6   7   4   17.52    2.05
  -6   7  -5   18.00    2.14
  -6  -7  -5   19.86    2.31
   6  -7   5   16.21    1.98
   6   7   5   17.94    2.09
  -6   7  -6   58.21    3.64
  -6  -7  -6   53.98    3.49
   6  -7   6   57.30    3.51
   6   7   6   51.01    3.32
  -6   7  -7    9.88    1.87
  -6  -7  -7    8.57    1.67
   6  -7   7   11.78    1.81
   6   7   7    9.19    1.77
  -6   7  -8   95.45    4.84
  -6  -7  -8   93.83    4.74
   6  -7   8  101.09    4.99
   6   7   8   83.61    4.31
   6   8 -12  151.87    5.50
   6   8 -12  144.95    5.85
   6  -8 -12  163.60    6.20
   6   8 -12  144.99    5.80
  -6   8  12  166.28    6.28
  -6  -8  12  159.67    5.41
   6   8 -11   63.93    4.30
  -6  -8  11   64.97    3.59
   6   8 -11   60.26    5.35
   6  -8 -11   70.79    4.17
   6   8 -11   60.26    4.11
  -6   8  11   67.28    4.10
   6   8 -10    3.91    1.12
   6   8 -10    3.87    1.41
   6  -8 -10    3.49    1.43
   6   8 -10    3.34    1.38
  -6   8  10    4.62    1.52
  -6  -8   9   18.06    1.96
   6   8  -9   15.34    5.32
   6  -8  -9   21.79    4.94
   6   8  -9   18.90    1.94
  -6   8   9   18.61    2.22
  -6  -8   8  446.15    9.90
   6   8  -8  423.59    9.29
   6  -8  -8  452.42   10.64
   6   8  -8  437.86   10.07
  -6   8   8  466.59   10.64
  -6  -8   7  218.58    5.90
   6   8  -7  204.91    4.58
   6  -8  -7  230.74    6.57
   6   8  -7  208.89    6.44
  -6   8   7  224.62    6.27
  -6  -8   6  388.74   10.15
   6  -8  -6  393.10   10.66
   6   8  -6  363.12   10.65
  -6   8   6  391.88   10.31
  -6  -8   5    0.61    0.72
   6  -8  -5    0.18    0.96
   6   8  -5    1.53    0.98
  -6   8   5    0.34    0.70
  -6  -8   4   80.80    3.64
   6  -8  -4   88.84    4.01
   6   8  -4   77.83    3.66
  -6   8   4   86.23    3.58
  -6  -8   3   32.55    2.40
   6  -8  -3   38.09    2.71
   6   8  -3   35.28    2.53
  -6   8   3   38.89    2.39
  -6   8   2   12.68    1.42
  -6  -8   2    9.88    1.54
   6  -8  -2   11.40    1.69
   6   8  -2   11.03    1.53
  -6   8   2   11.92    1.44
  -6   8   1   13.63    1.43
  -6  -8   1   15.03    1.86
   6  -8  -1   12.46    1.66
   6   8  -1   12.52    1.64
  -6   8   1   13.77    1.48
  -6  -8   0  208.38    6.92
   6  -8   0  202.16    6.84
   6   8   0  197.52    6.78
  -6   8   0  213.01    5.92
  -6   8  -1  154.33    5.29
  -6  -8  -1  159.55    6.03
   6  -8   1  158.61    5.97
   6   8   1  150.08    5.82
  -6   8  -1  162.72    4.82
  -6   8  -2   58.43    3.10
  -6  -8  -2   60.33    3.45
   6  -8   2   63.66    3.51
   6   8   2   57.61    3.36
  -6   8  -3   74.73    3.66
  -6  -8  -3   75.57    3.90
   6  -8   3   80.17    3.99
   6   8   3   74.56    3.91
  -6   8  -4  170.19    5.80
  -6  -8  -4  164.79    5.96
   6  -8   4  165.61    6.04
   6   8   4  166.08    6.00
  -6   8  -5   31.48    2.73
  -6  -8  -5   29.29    2.71
   6  -8   5   27.98    2.59
   6   8   5   26.44    2.64
  -6   8  -6  331.44    9.49
  -6  -8  -6  332.64    9.73
   6  -8   6  344.18    9.85
   6   8   6  330.18    9.55
  -6   8  -7    0.69    1.02
  -6  -8  -7    1.10    1.09
   6  -8   7    0.32    1.05
   6   8   7    1.72    1.08
   6   9 -11    5.46    1.73
  -6  -9  11    5.95    1.57
   6   9 -11    5.02    1.85
   6  -9 -11    6.48    1.77
   6   9 -11    5.28    1.78
  -6   9  11    5.14    1.29
   6   9 -10   54.05    3.32
   6   9 -10   47.69    4.36
   6  -9 -10   54.91    3.64
   6   9 -10   47.65    3.95
  -6   9  10   51.75    3.58
  -6  -9   9  313.65    8.25
   6   9  -9  299.75    7.96
   6  -9  -9  323.31    8.97
   6   9  -9  287.68    7.84
  -6   9   9  327.48    8.84
  -6  -9   8   14.99    2.01
   6   9  -8   10.16    2.75
   6  -9  -8   15.58    2.05
   6   9  -8   12.98    1.72
  -6   9   8   15.72    2.08
  -6  -9   7  200.79    6.37
   6  -9  -7  213.05    7.00
   6   9  -7  193.98    6.25
  -6   9   7  208.68    6.63
  -6  -9   6   59.92    3.35
   6  -9  -6   63.96    3.60
   6   9  -6   58.06    3.29
  -6   9   6   66.81    3.57
  -6  -9   5  566.11    9.75
   6  -9  -5  591.96   10.37
   6   9  -5  553.37    9.71
  -6   9   5  585.89    9.56
  -6  -9   4  179.24    5.62
   6  -9  -4  183.66    5.85
   6   9  -4  174.69    5.50
  -6   9   4  191.32    5.34
  -6   9   3    7.16    1.11
  -6  -9   3    7.53    1.47
   6  -9  -3    6.46    1.49
   6   9  -3    6.95    1.44
  -6   9   3    8.47    1.34
  -6   9   2    7.04    1.11
  -6  -9   2    7.31    1.71
   6  -9  -2    7.30    1.55
   6   9  -2    6.55    1.41
  -6   9   2    7.29    1.15
  -6   9   1  106.23    3.70
  -6  -9   1   96.25    4.20
   6  -9  -1  115.71    4.69
   6   9  -1   97.90    4.30
  -6   9   1  106.32    3.63
  -6   9   0   25.61    2.10
  -6  -9   0   25.16    2.38
   6  -9   0   24.10    2.33
   6   9   0   26.70    2.65
  -6   9   0   22.18    4.45
  -6   9  -1   15.87    1.86
  -6  -9  -1   15.65    1.90
   6  -9   1   14.94    1.98
   6   9   1   19.82    2.15
  -6   9  -2   17.72    1.94
  -6  -9  -2   20.52    2.27
   6  -9   2   21.17    2.27
   6   9   2   18.30    2.11
  -6   9  -3   13.28    1.87
  -6  -9  -3   14.33    2.11
   6  -9   3   15.54    2.15
   6   9   3   13.53    2.02
  -6   9  -4  217.43    6.92
  -6  -9  -4  214.73    7.21
   6  -9   4  204.65    6.98
   6   9   4  207.81    7.04
  -6   9  -5    3.09    1.33
  -6  -9  -5    5.15    1.47
   6  -9   5    4.63    1.81
   6   9   5    3.43    1.49
  -6   9  -6   22.63    2.51
  -6  -9  -6   20.67    2.50
   6  -9   6   20.36    2.45
   6   9   6   21.07    2.60
   6  10 -10   14.90    5.75
  -6 -10  10   15.84    2.15
   6 -10 -10   15.72    2.30
   6  10 -10   14.91    1.98
  -6  10  10   15.48    2.27
  -6 -10   9   93.83    4.44
   6 -10  -9   95.93    4.72
   6  10  -9   86.74    4.08
  -6  10   9   94.10    4.59
  -6 -10   8  187.62    6.59
   6 -10  -8  202.68    7.23
   6  10  -8  186.80    6.35
  -6  10   8  194.83    6.86
  -6 -10   7    7.97    1.58
   6 -10  -7    8.01    1.70
   6  10  -7    7.44    1.43
  -6  10   7    7.56    1.45
  -6 -10   6   98.31    4.54
   6 -10  -6   98.89    4.62
   6  10  -6   97.18    4.38
  -6  10   6   97.22    4.36
  -6 -10   5   15.69    1.98
   6 -10  -5   16.46    2.05
   6  10  -5   13.63    1.72
  -6  10   5   14.74    1.76
  -6 -10   4    2.72    1.08
   6 -10  -4    5.76    1.51
   6  10  -4    3.64    1.17
  -6  10   4    4.12    1.14
  -6  10   3    1.34    0.60
  -6 -10   3    1.44    0.76
   6 -10  -3    1.02    0.73
   6  10  -3    1.24    0.87
  -6  10   3    2.30    1.00
  -6 -10   2    1.58    1.16
   6 -10  -2    1.43    0.97
   6  10  -2    1.21    0.72
  -6  10   2    1.07    0.69
  -6  10   1   56.17    2.96
  -6 -10   1   52.73    4.51
   6 -10  -1   61.83    3.61
   6  10  -1   58.13    3.54
  -6  10   1   57.56    2.80
  -6  10   0    0.49    0.75
  -6 -10   0    2.09    1.21
   6 -10   0    1.55    1.18
   6  10   0    1.23    0.95
  -6  10   0    0.73    0.75
  -6 -10  -1  114.04    5.07
   6 -10   1  122.83    5.29
   6  10   1  117.85    5.10
  -6  10  -2    0.59    0.98
  -6 -10  -2    1.52    1.48
   6 -10   2    0.26    0.89
   6  10   2    0.92    1.26
  -6  10  -3  232.80    7.36
  -6 -10  -3  212.34    7.42
   6 -10   3  226.59    7.68
   6  10   3  216.78    7.60
  -6  10  -4   37.13    3.20
  -6 -10  -4   36.13    3.05
   6 -10   4   37.98    3.11
   6  10   4   37.10    3.05
  -6  10  -5   19.07    2.36
  -6 -10  -5   19.29    2.36
   6 -10   5   18.17    2.34
   6  10   5   17.35    2.35
  -6 -11   8    7.63    1.61
   6 -11  -8    7.79    1.83
   6  11  -8    6.95    1.44
  -6  11   8    8.04    1.66
  -6 -11   7   29.19    2.67
   6 -11  -7   28.90    2.80
   6  11  -7   27.79    2.42
  -6  11   7   29.32    2.63
  -6 -11   6    7.55    1.61
   6 -11  -6    7.64    1.56
   6  11  -6    8.09    1.53
  -6  11   6    7.02    1.39
  -6 -11   5   15.87    2.10
   6 -11  -5   20.56    2.35
   6  11  -5   17.43    1.97
  -6  11   5   17.42    1.93
  -6 -11   4    4.88    1.42
   6 -11  -4    4.73    1.40
   6  11  -4    3.82    1.30
  -6  11   4    4.62    1.31
  -6 -11   3   80.51    4.25
   6 -11  -3   75.80    4.04
   6  11  -3   72.25    3.89
  -6  11   3   77.07    3.52
  -6  11   2   27.99    2.16
  -6 -11   2   27.80    2.64
   6 -11  -2   28.78    2.67
   6  11  -2   25.48    2.43
  -6  11   2   28.10    2.23
  -6 -11   1   57.87    3.64
   6 -11  -1   65.35    3.98
   6  11  -1   57.25    3.58
  -6  11   1   57.73    2.88
  -6  11   0  196.83    6.27
  -6 -11   0  190.05    6.95
   6 -11   0  201.88    7.21
   6  11   0  187.77    6.96
  -6  11  -1   50.93    3.11
  -6 -11  -1   47.28    4.13
   6 -11   1   50.67    3.51
   6  11   1   50.71    3.53
  -6 -11  -2   60.16    3.77
   6 -11   2   64.38    3.93
   6  11   2   55.10    3.66
  -6  11  -3   13.49    1.96
  -6 -11  -3   12.53    2.02
   6 -11   3   13.92    2.12
   6  11   3   14.12    2.11
  -6 -12   6    0.16    0.90
   6 -12  -6   -0.23    0.97
   6  12  -6    0.29    0.74
  -6  12   6   -0.10    0.71
  -6 -12   5    1.04    1.41
   6 -12  -5    0.54    0.94
   6  12  -5    0.38    0.78
  -6  12   5    0.21    0.87
  -6 -12   4  110.41    5.12
   6 -12  -4  111.80    5.16
   6  12  -4  114.35    4.96
  -6  12   4  110.83    4.46
  -6 -12   3  104.02    5.03
   6 -12  -3  110.44    5.17
   6  12  -3  105.64    4.83
  -6  12   3  107.42    4.33
  -6 -12   2    2.42    1.49
   6 -12  -2    2.67    1.47
   6  12  -2    0.78    0.85
  -6 -12   1  156.08    6.07
   6 -12  -1  153.17    5.88
   6  12  -1  151.94    5.87
  -6  12   0    1.43    1.24
  -6 -12   0    1.05    1.04
   6 -12   0    1.48    1.07
   6  12   0    1.91    1.20
  -6  12  -1    2.03    1.35
  -6 -12  -1    1.39    1.17
   6 -12   1    1.55    0.94
   6  12   1    1.65    1.08
   7   0 -14    0.75    0.97
  -7   0  14   -0.51    0.97
   7   0 -13  915.08   13.52
  -7   0  13  929.68   16.99
   7   0 -12   -0.28    0.82
  -7   0  12    0.13    0.89
   7   0 -11   47.37    3.05
  -7   0  11   48.82    3.11
   7   0 -10    0.43    0.57
  -7   0  10    0.78    0.83
   7   0  -9   26.66    2.13
  -7   0   9   29.42    2.38
   7   0  -8    0.23    0.82
  -7   0   8    0.84    0.96
   7   0  -7  162.17    5.09
  -7   0   7  156.38    5.27
   7   0  -6    1.19    1.13
  -7   0   6   -0.21    0.59
  -7   0   5  488.55    6.13
   7   0  -5  486.68    7.59
  -7   0   5  534.62    8.75
  -7   0   4    0.34    0.44
   7   0  -4    0.26    0.52
  -7   0   4    0.92    0.76
   7   0  -3   19.34    1.54
  -7   0   3   23.53    1.92
  -7   0   2    0.82    0.67
   7   0  -2    1.50    1.06
  -7   0   2    0.81    0.97
  -7   0   1 1182.41   11.72
   7   0  -1 1173.98   11.21
   7   0  -1 1069.98   13.38
  -7   0   1 1196.83   12.63
  -7   0   0   -0.04    0.58
   7   0   0   -0.08    0.51
   7   0   0    0.11    0.46
  -7   0   0    0.87    0.92
  -7   0  -1  267.41    6.78
   7   0   1  272.67    6.23
   7   0   1  245.14    6.39
  -7   0  -2   -0.24    0.77
   7   0   2    0.63    0.73
   7   0   2    0.35    0.51
  -7   0  -3  624.62   14.05
   7   0   3  654.03   13.45
   7   0   3  591.61   12.83
   7   0   4    0.12    0.49
  -7   0  -5  345.35    7.98
   7   0   5  348.93    6.58
   7   0   5  328.10    6.56
  -7   0  -6   -0.72    1.18
   7   0   6    0.04    0.64
  -7   0  -7  737.11   14.74
   7   0   7  742.54   13.01
   7   0   7  664.99   11.84
  -7   0  -8   -0.53    0.99
   7   0   8    1.00    1.03
   7   1 -14   16.05    2.30
   7  -1 -14   15.99    2.25
  -7   1  14   15.05    2.12
  -7  -1  14   15.91    2.10
   7   1 -13   34.63    2.87
   7  -1 -13   34.72    2.91
  -7   1  13   38.57    3.01
  -7  -1  13   38.56    3.01
   7   1 -12  147.37    5.47
   7  -1 -12  148.21    5.64
  -7   1  12  158.33    5.87
  -7  -1  12  147.62    5.51
   7   1 -11   97.87    4.35
   7  -1 -11   99.70    4.50
  -7   1  11   95.03    4.32
  -7  -1  11  102.09    4.60
   7   1 -10   94.04    4.24
   7  -1 -10   88.85    4.25
  -7   1  10   89.53    4.16
  -7  -1  10   96.70    4.49
   7   1  -9    3.49    0.93
   7  -1  -9    3.18    1.13
  -7   1   9    4.13    1.28
  -7  -1   9    3.36    1.06
   7   1  -8    1.94    0.76
   7  -1  -8    2.13    1.07
  -7   1   8    4.27    1.15
  -7  -1   8    2.85    0.93
   7   1  -7   89.61    3.48
   7  -1  -7   95.22    3.73
  -7   1   7   94.11    3.89
  -7  -1   7   96.83    3.96
  -7  -1   6  703.27    7.47
   7   1  -6  666.33    8.91
   7  -1  -6  736.60    9.87
  -7   1   6  730.04   10.44
  -7  -1   6  723.82   10.45
  -7   1   5  615.69    6.58
  -7  -1   5  604.38    7.20
   7   1  -5  611.66    8.27
   7  -1  -5  636.23    9.01
  -7   1   5  641.53    9.64
  -7  -1   5  638.87    9.67
  -7   1   4   35.75    1.78
   7   1  -4   35.70    2.00
   7  -1  -4   35.53    2.19
  -7   1   4   38.11    2.59
  -7  -1   4   35.71    2.42
  -7  -1   3    0.40    0.48
   7   1  -3    0.35    0.47
   7  -1  -3    0.21    0.70
  -7   1   3    0.38    0.67
  -7  -1   3    0.34    0.73
  -7   1   2    8.67    1.09
  -7  -1   2    7.73    1.04
   7  -1  -2    8.00    1.15
   7   1  -2    8.50    1.02
   7   1  -2    8.02    2.95
  -7   1   2    8.37    1.16
  -7  -1   2   10.12    1.41
  -7   1   1   30.97    1.93
  -7  -1   1   32.69    2.04
   7   1  -1   28.59    1.68
   7  -1  -1   23.67    1.89
   7   1  -1   31.38    5.98
  -7   1   1   34.63    2.24
  -7  -1   1   30.72    2.15
  -7   1   0   98.18    3.45
  -7  -1   0   99.33    3.62
   7   1   0  100.97    3.09
   7  -1   0   90.36    3.26
   7  -1   0   93.69    3.50
   7   1   0   88.89    4.12
  -7   1   0  101.37    3.65
  -7   1  -1  240.72    6.33
  -7  -1  -1  240.14    6.42
   7  -1   1  231.94    5.83
   7   1   1  253.66    5.71
   7  -1   1  221.48    6.00
   7   1   1  230.22    6.39
  -7   1  -1  240.22    6.13
  -7   1  -2   25.54    2.12
  -7  -1  -2   22.73    1.95
   7  -1   2   27.41    1.93
   7   1   2   24.28    1.65
   7  -1   2   24.16    2.04
   7   1   2   22.88    1.91
  -7   1  -3   14.20    1.76
  -7  -1  -3   12.67    1.68
   7  -1   3   11.47    1.40
   7   1   3   11.26    1.25
   7   1   3   11.79    1.43
  -7   1  -4  117.15    4.95
  -7  -1  -4  117.99    5.00
   7  -1   4  108.56    4.22
   7   1   4  118.36    4.13
   7  -1   4  110.52    4.21
   7   1   4  105.10    4.25
  -7   1  -5    0.20    0.94
  -7  -1  -5    1.08    0.79
   7  -1   5    0.02    0.60
   7   1   5    0.69    0.58
   7  -1   5    1.04    0.60
  -7   1  -6  198.45    6.64
  -7  -1  -6  188.89    6.44
   7  -1   6  181.85    5.52
   7   1   6  188.76    5.23
   7   1   6  173.17    5.33
  -7   1  -7  104.06    5.00
  -7  -1  -7  100.32    4.91
   7  -1   7   92.31    4.02
   7   1   7   98.78    3.92
   7   1   7   87.55    3.85
  -7   1  -8   22.15    2.60
  -7  -1  -8   22.16    2.55
   7  -1   8   19.70    2.04
   7   1   8   17.98    1.92
   7   2 -14    9.69    1.76
   7  -2 -14   10.55    1.90
  -7   2  14   10.80    2.06
  -7  -2  14   11.21    1.81
   7   2 -13   35.71    2.83
   7  -2 -13   38.01    3.09
  -7   2  13   34.73    2.95
  -7  -2  13   34.94    2.85
   7   2 -12   63.37    3.58
   7  -2 -12   65.16    3.81
  -7   2  12   65.10    3.78
  -7  -2  12   64.15    3.72
   7   2 -11    0.06    0.64
   7  -2 -11    1.41    1.23
  -7   2  11    1.07    1.14
  -7  -2  11   -0.14    0.78
   7   2 -10  190.41    5.47
   7  -2 -10  203.64    6.03
  -7   2  10  212.18    6.30
  -7  -2  10  195.18    5.87
   7   2  -9    4.03    1.04
   7  -2  -9    2.61    0.95
  -7   2   9    3.35    1.07
  -7  -2   9    2.68    0.96
  -7  -2   8   21.95    1.45
   7   2  -8   24.50    1.90
   7  -2  -8   24.77    2.92
  -7   2   8   26.25    2.32
  -7  -2   8   25.16    2.30
  -7  -2   7    8.36    0.99
   7   2  -7   11.15    1.30
   7  -2  -7    9.74    1.43
  -7   2   7    9.79    1.43
  -7  -2   7   10.11    1.52
  -7  -2   6   69.73    2.56
   7   2  -6   75.04    3.00
   7  -2  -6   70.35    3.23
  -7   2   6   71.61    3.36
  -7  -2   6   75.38    3.53
   7   2  -5  510.57    7.32
   7  -2  -5  503.76    8.24
  -7   2   5  518.78    8.70
  -7  -2   5  502.29    8.65
  -7   2   4  772.54    7.69
   7   2  -4  786.15    8.81
   7  -2  -4  790.84   10.17
  -7   2   4  817.26   10.69
  -7  -2   4  809.08   10.90
  -7   2   3  262.71    4.80
  -7  -2   3  262.08    5.33
   7   2  -3  263.34    4.89
   7  -2  -3  264.04    5.76
   7   2  -3  234.66    7.80
  -7   2   3  278.34    6.13
  -7  -2   3  252.68    6.07
  -7  -2   2   66.11    2.79
   7  -2  -2   66.57    2.93
   7   2  -2   66.43    2.41
   7   2  -2   62.73    3.17
  -7   2   2   71.27    3.10
  -7  -2   2   69.19    3.23
  -7   2   1    7.97    1.07
  -7  -2   1    8.72    1.27
   7   2  -1    8.09    0.94
   7  -2  -1    7.63    1.19
   7   2  -1    6.68    1.66
  -7   2   1    7.53    1.20
  -7   2   0    9.97    1.39
  -7  -2   0    9.29    1.37
   7  -2   0    7.38    1.06
   7   2   0    8.27    0.93
   7   2   0    8.21    2.79
  -7   2   0    9.41    1.26
  -7   2  -1  129.51    4.18
  -7  -2  -1  131.91    4.40
   7  -2   1  128.68    4.07
   7   2   1  133.45    3.33
   7  -2   1  119.47    3.86
   7   2   1  119.16    4.18
  -7   2  -1  122.32    3.83
  -7   2  -2   24.89    2.11
  -7  -2  -2   25.96    2.14
   7  -2   2   24.26    1.95
   7   2   2   23.18    1.52
   7   2   2   21.46    1.91
  -7   2  -3    9.32    1.55
  -7  -2  -3    8.16    1.43
   7  -2   3    6.90    1.16
   7   2   3    8.13    1.04
   7  -2   3    7.22    1.11
   7   2   3    7.43    1.27
  -7   2  -4   22.68    2.21
  -7  -2  -4   19.25    1.99
   7  -2   4   19.23    1.77
   7   2   4   19.24    1.48
   7  -2   4   20.78    1.69
   7   2   4   18.99    1.80
  -7   2  -5    1.81    1.22
  -7  -2  -5    1.65    0.84
   7  -2   5    2.08    0.81
   7   2   5    1.93    0.74
   7  -2   5    1.72    0.71
   7   2   5    1.12    0.79
  -7   2  -6  140.28    5.53
  -7  -2  -6  150.75    5.82
   7  -2   6  145.25    5.11
  -7   2  -7   33.00    2.89
  -7  -2  -7   31.53    2.80
   7  -2   7   30.44    2.49
   7   2   7   30.80    2.33
  -7   2  -8    0.64    1.05
  -7  -2  -8    0.77    0.99
   7  -2   8    1.29    0.88
   7   3 -14   68.86    4.01
   7  -3 -14   69.35    4.12
  -7   3  14   77.88    4.42
  -7  -3  14   71.17    4.06
   7   3 -13   38.10    2.92
   7  -3 -13   40.11    3.18
  -7   3  13   37.67    3.12
  -7  -3  13   38.06    2.94
   7   3 -12    3.27    1.15
   7  -3 -12    3.67    1.20
  -7   3  12    3.62    1.37
  -7  -3  12    2.95    1.09
   7  -3 -11    0.33    0.81
  -7   3  11    0.01    0.79
  -7  -3  11    0.32    0.83
   7   3 -10   62.39    3.21
   7  -3 -10   64.17    3.56
  -7   3  10   65.05    3.62
  -7  -3  10   64.03    3.46
  -7  -3   9   51.80    2.35
   7   3  -9   50.92    2.75
   7  -3  -9   56.08    3.18
  -7   3   9   57.40    3.29
  -7  -3   9   55.25    3.15
   7   3  -8    9.11    1.24
   7  -3  -8    8.65    1.45
  -7   3   8   10.12    1.59
  -7  -3   8    9.96    1.55
  -7  -3   7  111.55    3.79
   7   3  -7  113.06    4.11
   7  -3  -7  119.39    4.76
  -7   3   7  125.86    4.93
  -7  -3   7  123.70    4.93
  -7  -3   6  644.81   11.03
   7   3  -6  661.14   11.42
   7  -3  -6  669.64   12.76
  -7   3   6  657.79   12.56
  -7  -3   6  665.40   12.86
   7   3  -5  414.62    8.03
   7  -3  -5  404.16    8.98
  -7   3   5  421.15    9.26
  -7  -3   5  408.88    9.25
  -7  -3   4  392.55    6.59
   7   3  -4  407.97    6.08
   7  -3  -4  412.41    7.61
   7   3  -4  369.25    7.65
  -7   3   4  411.08    7.56
  -7  -3   4  402.89    7.82
  -7   3   3    3.25    0.76
  -7  -3   3    3.70    0.90
   7   3  -3    3.12    0.67
   7  -3  -3    4.35    1.16
   7   3  -3    3.99    0.98
  -7   3   3    4.38    1.06
  -7  -3   3    4.48    1.17
  -7  -3   2  477.11    7.65
   7   3  -2  472.57    6.04
   7  -3  -2  496.28    8.19
   7   3  -2  438.28    8.52
  -7   3   2  486.25    7.90
  -7   3   1    4.89    1.07
  -7  -3   1    3.74    1.01
   7   3  -1    3.69    0.73
   7  -3  -1    5.34    1.40
   7   3  -1    3.39    1.05
  -7   3   1    3.57    0.88
  -7   3   0  166.55    4.90
  -7  -3   0  168.80    5.31
   7  -3   0  161.54    5.08
   7   3   0  162.18    3.89
   7   3   0  161.68    5.31
  -7   3   0  172.74    4.99
  -7   3  -1   17.87    1.73
  -7  -3  -1   21.53    1.99
   7  -3   1   17.68    1.71
   7   3   1   17.86    1.24
   7   3   1   17.73    1.86
  -7   3  -1   18.31    1.54
  -7   3  -2   12.77    1.68
  -7  -3  -2    9.56    1.48
   7  -3   2    9.81    1.38
   7  -3   2    7.07    2.69
   7   3   2    8.17    1.39
  -7   3  -2    9.48    1.28
  -7   3  -3   -0.55    0.85
  -7  -3  -3    0.06    0.68
   7  -3   3    1.33    1.19
   7  -3   3    0.16    0.43
   7   3   3    0.62    0.76
  -7   3  -4    2.64    1.62
  -7  -3  -4    0.17    0.82
   7  -3   4    0.95    0.97
   7   3   4    1.65    1.01
  -7   3  -5    0.55    1.28
  -7  -3  -5    0.75    0.92
   7  -3   5    0.12    0.59
   7   3   5    1.02    0.75
  -7   3  -6   19.80    2.32
  -7  -3  -6   21.55    2.36
   7  -3   6   19.15    1.96
   7   3   6   19.26    2.04
  -7   3  -7   28.57    2.78
  -7  -3  -7   27.32    2.70
   7  -3   7   23.67    2.26
   7   3   7   26.30    2.36
  -7   3  -8    0.41    1.04
  -7  -3  -8    0.13    0.91
   7  -3   8    0.86    0.94
   7   3   8    0.68    1.04
   7   4 -13    4.37    1.33
   7  -4 -13    4.15    1.30
  -7   4  13    3.66    1.31
  -7  -4  13    4.68    1.33
   7   4 -12   -0.07    0.58
   7  -4 -12    0.70    1.27
  -7   4  12    1.37    1.33
  -7  -4  12    1.33    0.94
   7   4 -11   57.90    3.20
   7  -4 -11   59.57    3.55
  -7   4  11   61.24    3.64
  -7  -4  11   60.06    3.52
   7   4 -10  131.76    4.80
   7  -4 -10  133.64    5.33
  -7   4  10  139.90    5.52
  -7  -4  10  131.25    5.15
   7   4  -9   10.85    1.37
   7  -4  -9   10.62    1.61
  -7   4   9   11.00    1.78
  -7  -4   9   11.53    1.67
  -7  -4   8  120.82    4.20
   7   4  -8  125.64    4.54
   7  -4  -8  128.41    5.24
  -7   4   8  138.36    5.49
  -7  -4   8  133.48    5.26
  -7  -4   7   91.18    3.23
   7   4  -7   89.63    3.23
   7  -4  -7   93.67    3.98
  -7   4   7   96.24    4.06
  -7  -4   7   93.28    3.98
   7   4  -6   50.12    2.33
   7  -4  -6   50.50    2.92
   7   4  -6   50.38    4.52
  -7   4   6   52.42    2.96
  -7  -4   6   50.57    2.96
  -7  -4   5  662.23   11.68
   7   4  -5  645.81   10.77
   7  -4  -5  673.42   12.80
   7   4  -5  626.05   12.78
  -7   4   5  701.09   13.03
  -7  -4   5  692.03   13.19
  -7  -4   4   94.62    3.46
   7   4  -4   91.63    2.82
   7  -4  -4   95.12    3.86
   7   4  -4   88.30    4.74
  -7   4   4   85.10    3.62
  -7  -4   4   96.14    3.96
  -7   4   3  693.82   11.18
  -7  -4   3  715.65   12.63
   7   4  -3  715.15   11.09
   7  -4  -3  672.12   12.70
   7   4  -3  667.76   15.30
  -7   4   3  742.75   13.18
  -7   4   2    1.71    0.62
  -7  -4   2    0.67    0.71
   7   4  -2    0.36    0.38
   7   4  -2    0.31    0.44
  -7   4   2    0.89    0.66
  -7  -4   1   11.00    1.45
   7  -4  -1    9.52    1.47
   7   4  -1   11.37    3.57
  -7   4   1   10.77    1.37
  -7   4   0   67.77    3.01
  -7  -4   0   64.99    3.17
   7  -4   0   63.67    3.23
   7   4   0   59.78    3.12
  -7   4   0   68.38    2.92
  -7   4  -1   50.99    2.83
  -7  -4  -1   46.59    2.81
   7  -4   1   42.45    2.61
   7   4   1   39.47    2.62
  -7   4  -1   49.23    2.44
  -7   4  -2   17.08    1.91
  -7  -4  -2   16.45    1.87
   7  -4   2   16.75    1.73
   7  -4   2   13.12    1.73
   7   4   2   15.69    1.69
  -7   4  -2   15.93    1.47
  -7   4  -3    6.28    1.35
  -7  -4  -3    7.05    1.45
   7  -4   3    6.34    1.30
   7   4   3    5.70    1.16
  -7   4  -4    4.66    1.22
  -7  -4  -4    6.27    1.44
   7  -4   4    4.83    1.18
   7   4   4    4.12    1.27
  -7   4  -5   12.20    1.85
  -7  -4  -5   13.25    2.03
   7  -4   5   11.93    1.70
   7   4   5   12.17    1.71
  -7   4  -6  138.93    5.69
  -7  -4  -6  132.53    5.68
   7  -4   6  128.71    5.13
   7   4   6  125.25    5.07
  -7   4  -7    0.39    1.08
  -7  -4  -7    0.43    0.93
   7  -4   7    1.21    1.05
   7   4   7    1.00    0.84
  -7   4  -8   -0.10    1.04
  -7  -4  -8    0.22    0.90
   7  -4   8   -0.01    0.71
   7   4   8    1.28    1.09
   7   5 -13   33.55    2.84
   7  -5 -13   39.36    3.20
  -7   5  13   36.05    3.07
  -7  -5  13   35.71    2.96
   7   5 -12  258.70    7.77
   7  -5 -12  265.06    8.46
  -7   5  12  278.24    8.67
  -7  -5  12  256.41    7.92
   7   5 -11  133.48    5.43
   7   5 -11  146.99    5.28
   7  -5 -11  149.30    5.93
  -7   5  11  142.05    5.72
  -7  -5  11  148.96    5.64
   7   5 -10   35.76    2.47
   7  -5 -10   34.48    2.91
  -7   5  10   39.08    2.98
  -7  -5  10   41.14    2.90
  -7  -5   9   47.44    2.55
   7   5  -9   51.08    2.74
   7  -5  -9   54.35    3.32
  -7   5   9   55.64    3.34
  -7  -5   9   55.61    3.32
  -7  -5   8  420.40    7.13
   7   5  -8  437.90    7.23
   7  -5  -8  452.60    8.93
  -7   5   8  450.92    8.87
  -7  -5   8  444.13    8.67
  -7  -5   7    1.72    0.75
   7   5  -7    2.84    0.76
   7  -5  -7    3.04    1.18
   7   5  -7    2.05    1.11
  -7   5   7    3.56    1.23
  -7  -5   7    2.58    0.96
  -7  -5   6    1.37    0.67
   7   5  -6    0.83    0.61
   7  -5  -6    1.93    1.04
   7   5  -6    1.16    0.77
  -7  -5   6    1.79    0.98
  -7  -5   5  215.79    6.46
   7   5  -5  212.77    5.74
   7  -5  -5  212.21    6.79
   7   5  -5  201.03    6.66
  -7   5   5  235.21    7.03
  -7  -5   5  222.22    6.99
  -7  -5   4    1.01    0.85
   7   5  -4    0.27    0.60
   7  -5  -4    0.85    1.10
   7   5  -4    0.58    0.54
  -7   5   4    0.33    0.68
  -7  -5   3  174.23    5.68
   7  -5  -3  171.11    5.88
   7   5  -3  176.31    6.35
  -7   5   3  178.86    5.74
  -7   5   2    1.92    1.04
  -7  -5   2   -0.07    0.71
   7  -5  -2   -0.27    0.76
   7   5  -2    0.41    0.50
  -7   5   2    1.38    1.20
  -7   5   1    4.86    1.21
  -7  -5   1    3.32    1.06
   7  -5  -1    3.34    1.11
   7   5  -1    3.14    1.07
  -7   5   1    2.55    0.79
  -7   5   0    5.69    1.23
  -7  -5   0    2.42    1.15
   7  -5   0    2.35    0.99
   7   5   0    3.92    1.33
  -7   5   0    2.28    0.77
  -7   5  -1  415.56   10.34
  -7  -5  -1  402.06   10.57
   7  -5   1  415.47   10.77
   7   5   1  379.24   10.22
  -7   5  -1  423.03    9.83
  -7   5  -2    2.39    1.15
  -7  -5  -2    2.79    1.10
   7  -5   2    2.39    1.01
   7   5   2    2.03    1.09
  -7   5  -2    2.27    0.74
  -7   5  -3  268.94    6.70
  -7  -5  -3  278.17    7.19
   7  -5   3  287.47    6.97
   7   5   3  281.58    7.02
  -7   5  -4  140.03    5.35
  -7  -5  -4  144.01    5.69
   7  -5   4  137.76    5.35
   7   5   4  137.50    5.34
  -7   5  -5  252.65    7.43
  -7  -5  -5  246.29    7.57
   7  -5   5  249.44    7.26
   7   5   5  242.00    7.07
  -7   5  -6    6.21    1.54
  -7  -5  -6    6.79    1.58
   7  -5   6    6.78    1.60
   7   5   6    8.02    1.59
  -7   5  -7   -0.16    1.08
  -7  -5  -7    1.47    1.33
   7  -5   7    0.47    0.87
   7   5   7    1.29    1.23
   7   6 -12    4.90    1.28
   7  -6 -12    5.84    1.79
  -7   6  12    6.63    1.68
  -7  -6  12    6.40    1.52
   7   6 -11    5.26    1.62
  -7  -6  11    5.57    1.30
   7   6 -11    7.76    1.47
   7  -6 -11    6.49    1.48
  -7   6  11    6.92    1.73
  -7  -6  11    8.10    1.61
   7   6 -10    3.08    0.88
   7  -6 -10    2.21    1.36
   7   6 -10    3.37    1.26
  -7   6  10    3.86    1.41
  -7  -6  10    2.65    1.15
  -7  -6   9  203.59    5.89
   7   6  -9  210.95    5.87
   7  -6  -9  219.99    7.07
   7   6  -9  204.26    6.73
  -7   6   9  227.61    7.22
  -7  -6   9  227.74    7.02
  -7  -6   8   18.87    1.87
   7   6  -8   18.70    1.65
   7  -6  -8   18.66    2.10
   7   6  -8   20.67    5.08
  -7   6   8   19.62    2.20
  -7  -6   8   18.54    2.02
   7   6  -7   81.53    3.04
   7  -6  -7   89.49    4.18
   7   6  -7   78.84    3.93
  -7   6   7   86.57    3.94
  -7  -6   7   83.79    3.92
  -7  -6   6    4.96    1.02
   7   6  -6    4.96    0.80
   7  -6  -6    5.82    1.30
   7   6  -6    6.64    2.94
  -7   6   6    5.83    1.21
  -7  -6   5    3.15    0.96
   7   6  -5    1.83    0.58
   7  -6  -5    4.57    1.32
   7   6  -5    3.56    0.97
  -7   6   5    2.21    0.91
  -7  -6   4  141.40    5.17
   7  -6  -4  145.79    5.59
   7   6  -4  131.12    5.23
  -7   6   4  149.35    5.35
  -7  -6   3    6.49    1.27
   7  -6  -3    8.80    1.42
   7   6  -3    8.52    2.15
  -7   6   3    7.08    1.15
  -7   6   2   96.02    3.34
  -7  -6   2   97.37    4.24
   7  -6  -2  100.14    4.47
   7   6  -2   91.19    4.00
  -7   6   2   98.78    3.65
  -7   6   1   33.98    2.20
  -7  -6   1   34.84    2.55
   7  -6  -1   32.17    2.48
   7   6  -1   32.23    2.52
  -7   6   1   33.24    2.16
  -7  -6   0   20.89    2.07
   7  -6   0   23.21    2.14
   7   6   0   20.21    2.13
  -7   6   0   19.81    1.66
  -7   6  -1    7.76    1.34
  -7  -6  -1    6.63    1.46
   7  -6   1    6.36    1.42
   7   6   1    6.80    1.46
  -7   6  -1    6.10    1.00
  -7   6  -2    0.08    0.86
  -7  -6  -2    0.04    0.82
   7  -6   2    0.47    0.77
   7   6   2    0.23    0.85
  -7   6  -2    0.49    0.67
  -7   6  -3    9.91    1.62
  -7  -6  -3   10.78    1.82
   7  -6   3   11.47    1.86
   7   6   3   10.29    1.58
  -7   6  -4  218.87    6.76
  -7  -6  -4  219.59    7.07
   7  -6   4  215.61    6.77
   7   6   4  198.15    6.56
  -7   6  -5  352.58    9.26
  -7  -6  -5  364.31    9.76
   7  -6   5  347.35    9.19
   7   6   5  344.47    9.12
  -7   6  -6   28.11    2.81
  -7  -6  -6   32.48    2.95
   7  -6   6   32.83    2.84
   7   6   6   26.53    2.59
  -7   6  -7   93.63    4.92
  -7  -6  -7   93.44    4.86
   7  -6   7   94.99    4.68
   7   6   7   98.95    4.73
   7   7 -12   58.29    3.35
   7  -7 -12   59.81    3.89
   7   7 -12   55.44    4.24
  -7   7  12   66.15    4.07
   7   7 -11    0.38    0.63
  -7  -7  11    2.16    1.04
   7   7 -11    0.62    1.05
   7  -7 -11    1.03    0.78
   7   7 -11    0.71    0.36
  -7   7  11    1.36    1.12
  -7  -7  11    0.66    0.64
  -7  -7  10   65.55    3.40
   7   7 -10   64.24    3.32
   7  -7 -10   69.56    4.12
   7   7 -10   67.05    3.81
  -7   7  10   73.01    4.18
  -7  -7  10   68.63    3.86
  -7  -7   9   44.72    2.78
   7   7  -9   42.14    2.57
   7  -7  -9   48.53    3.32
   7   7  -9   43.78    3.89
  -7   7   9   44.08    3.16
  -7  -7   9   45.04    3.09
   7   7  -8    9.36    1.27
   7  -7  -8   11.02    1.82
   7   7  -8   10.44    4.12
  -7   7   8   10.85    1.63
  -7  -7   7  106.10    4.29
   7   7  -7  105.81    3.60
   7  -7  -7  109.45    4.87
   7   7  -7  107.04    4.64
  -7   7   7  120.91    4.90
  -7  -7   6   47.89    2.84
   7  -7  -6   59.06    3.54
   7   7  -6   46.91    7.58
  -7   7   6   55.87    3.24
  -7  -7   5  370.95    7.62
   7  -7  -5  389.75    8.40
   7   7  -5  355.48    8.07
  -7   7   5  407.76    8.06
  -7  -7   4   61.67    3.24
   7  -7  -4   63.11    3.51
   7   7  -4   55.50    3.23
  -7   7   4   59.14    3.08
  -7   7   3   81.40    2.93
  -7  -7   3   87.38    3.88
   7  -7  -3   86.54    4.03
   7   7  -3   76.38    3.82
  -7   7   3   81.88    3.56
  -7   7   2    2.91    0.86
  -7  -7   2    3.54    1.18
   7  -7  -2    3.81    1.37
   7   7  -2    3.28    1.14
  -7   7   2    3.99    0.94
  -7   7   1   95.34    3.52
  -7  -7   1   90.27    4.05
   7  -7  -1   96.78    4.27
   7   7  -1   92.47    4.26
  -7   7   1  103.56    3.69
  -7   7   0  187.01    5.06
  -7  -7   0  188.58    5.84
   7  -7   0  197.39    6.13
   7   7   0  185.34    5.90
  -7   7   0  191.01    4.75
  -7  -7  -1  237.32    7.26
   7  -7   1  251.67    7.50
   7   7   1  242.66    7.42
  -7   7  -2   -0.22    0.93
  -7  -7  -2    1.73    1.36
   7  -7   2    0.74    0.95
   7   7   2   -0.06    0.81
  -7   7  -3  108.31    4.65
  -7  -7  -3  109.84    4.94
   7  -7   3  116.85    5.09
   7   7   3  110.00    4.93
  -7   7  -4  510.55   11.25
  -7  -7  -4  510.42   11.82
   7  -7   4  522.04   11.63
   7   7   4  486.72   11.21
  -7   7  -5   12.70    2.07
  -7  -7  -5   14.51    2.15
   7  -7   5   15.59    2.14
   7   7   5   16.17    2.19
  -7   7  -6  101.47    4.89
  -7  -7  -6  107.85    5.11
   7  -7   6   98.37    4.77
   7   7   6  105.72    4.97
   7   8 -11   14.54    4.23
   7   8 -11   14.36    1.95
   7  -8 -11   18.23    2.35
   7   8 -11   14.52    6.61
  -7   8  11   17.12    2.37
  -7  -8  10   26.66    2.41
   7   8 -10   24.79    2.16
   7  -8 -10   25.88    2.66
   7   8 -10   26.29    5.36
  -7   8  10   30.05    2.93
  -7  -8   9  213.39    6.74
   7  -8  -9  227.05    7.75
   7   8  -9  218.14    7.13
  -7   8   9  230.55    7.63
   7  -8  -8  123.70    5.42
   7   8  -8  112.65    5.66
  -7   8   8  130.95    5.40
  -7  -8   7  177.46    5.84
   7  -8  -7  180.62    6.38
   7   8  -7  166.85    6.80
  -7   8   7  181.82    6.16
  -7  -8   6   25.77    2.36
   7  -8  -6   26.07    2.53
   7   8  -6   26.72    2.45
  -7   8   6   28.69    2.46
  -7  -8   5  160.16    5.68
   7  -8  -5  158.19    5.95
   7   8  -5  170.67    6.16
  -7   8   5  181.98    5.95
  -7  -8   4  413.96    9.72
   7  -8  -4  437.95   10.51
   7   8  -4  424.81   10.25
  -7   8   4  431.56    9.62
  -7  -8   3  691.07   13.66
   7  -8  -3  707.44   14.24
   7   8  -3  671.38   13.70
  -7   8   3  742.74   10.32
  -7  -8   2  170.79    5.97
   7  -8  -2  170.90    6.14
   7   8  -2  150.54    5.72
  -7   8   2  179.95    5.48
  -7   8   1   15.82    1.68
  -7  -8   1   18.33    2.11
   7  -8  -1   19.86    2.20
   7   8  -1   17.37    2.00
  -7   8   1   16.80    1.68
  -7   8   0   44.23    2.66
  -7  -8   0   46.06    3.12
   7  -8   0   45.80    3.16
   7   8   0   47.36    3.10
  -7   8   0   43.24    2.41
  -7   8  -1    2.78    1.19
  -7  -8  -1    2.38    1.12
   7  -8   1    3.17    1.38
   7   8   1    3.31    1.43
  -7   8  -2   27.03    2.38
  -7  -8  -2   28.04    2.72
   7  -8   2   29.41    2.59
   7   8   2   31.88    2.75
  -7   8  -3    4.54    1.35
  -7  -8  -3    4.65    1.62
   7  -8   3    2.14    1.16
   7   8   3    2.89    1.36
  -7   8  -4    9.46    1.81
  -7  -8  -4    8.31    1.84
   7  -8   4    8.02    1.82
   7   8   4   10.18    1.99
  -7   8  -5   47.53    3.39
  -7  -8  -5   44.92    3.46
   7  -8   5   45.45    3.43
   7   8   5   43.12    3.39
   7  -9  -9   -0.25    0.92
   7   9  -9   -0.15    0.71
  -7   9   9    0.65    0.96
  -7  -9   8   41.15    2.94
   7  -9  -8   45.89    3.40
   7   9  -8   40.65    3.02
  -7   9   8   44.27    3.18
  -7  -9   7   13.25    1.82
   7  -9  -7   14.81    2.14
   7   9  -7   13.55    1.89
  -7   9   7   15.02    2.00
  -7  -9   6  244.17    7.26
   7  -9  -6  262.00    8.00
   7   9  -6  234.58    7.23
  -7   9   6  259.04    7.47
  -7  -9   5   12.76    1.81
   7  -9  -5   11.22    1.78
   7   9  -5   11.31    1.79
  -7   9   5   12.37    1.78
  -7  -9   4    1.40    1.00
   7  -9  -4    2.23    1.25
   7   9  -4    1.18    0.97
  -7   9   4    1.63    0.84
  -7  -9   3   71.02    3.85
   7  -9  -3   70.72    4.04
   7   9  -3   66.18    3.78
  -7   9   3   70.71    3.47
  -7   9   2  291.12    6.72
  -7  -9   2  291.31    8.07
   7  -9  -2  308.99    8.49
   7   9  -2  286.25    8.18
  -7   9   2  306.23    7.21
  -7  -9   1   62.64    3.70
   7  -9  -1   62.07    3.74
   7   9  -1   61.51    3.69
  -7   9   1   62.58    3.00
  -7   9   0   16.25    1.88
  -7  -9   0   12.86    1.90
   7  -9   0   13.07    1.87
   7   9   0   13.46    2.01
  -7   9  -1    3.57    1.39
  -7  -9  -1    1.17    0.84
   7  -9   1    1.85    1.31
   7   9   1    0.96    0.83
  -7  -9  -2  100.03    5.03
   7  -9   2  105.26    5.10
   7   9   2  102.41    5.01
  -7   9  -3   41.70    3.04
  -7  -9  -3   42.09    3.30
   7  -9   3   44.16    3.44
   7   9   3   42.96    3.32
  -7   9  -4   11.06    1.97
  -7  -9  -4   10.64    1.99
   7  -9   4   12.96    2.18
   7   9   4   12.65    1.91
  -7 -10   8    2.81    1.37
   7 -10  -8    3.34    1.36
   7  10  -8    2.23    1.04
  -7  10   8    3.85    1.40
  -7 -10   7   60.98    3.75
   7 -10  -7   60.99    5.90
   7  10  -7   57.70    3.59
  -7  10   7   65.52    3.84
  -7 -10   6   78.01    4.08
   7 -10  -6   81.10    4.37
   7  10  -6   76.53    4.07
  -7  10   6   84.36    4.14
  -7 -10   5   98.78    4.81
   7 -10  -5  107.43    5.14
   7  10  -5   98.95    4.84
  -7  10   5  106.72    4.72
  -7 -10   4   22.03    2.38
   7 -10  -4   22.70    2.51
   7  10  -4   19.67    2.25
  -7  10   4   18.55    2.05
  -7 -10   3  220.61    7.52
   7 -10  -3  238.93    7.92
   7  10  -3  222.38    7.52
  -7  10   3  241.51    7.05
  -7 -10   2    0.15    0.87
   7 -10  -2    0.99    1.07
   7  10  -2    0.88    0.73
  -7  10   2    0.97    0.79
  -7  10   1   36.61    2.54
  -7 -10   1   39.45    3.13
   7 -10  -1   37.70    3.06
   7  10  -1   36.61    3.03
  -7  10   0   14.95    1.80
  -7 -10   0   15.89    2.25
   7 -10   0   16.22    2.07
   7  10   0   17.23    2.20
  -7  10  -1    2.62    1.25
  -7 -10  -1    2.69    1.27
   7 -10   1    2.50    1.18
   7  10   1    2.12    1.05
  -7  10  -2   79.21    4.03
  -7 -10  -2   81.60    4.59
   7 -10   2   86.13    4.56
   7  10   2   79.88    4.42
  -7 -11   5    3.40    1.44
   7 -11  -5    2.94    1.23
   7  11  -5    3.03    1.40
  -7  11   5    2.82    1.29
  -7 -11   4   14.74    2.32
   7 -11  -4   14.53    2.20
   7  11  -4   13.80    1.90
  -7  11   4   15.94    1.96
  -7 -11   3    0.41    0.92
   7 -11  -3   -0.12    0.81
   7  11  -3    1.05    0.97
  -7  11   3    0.41    0.73
  -7 -11   2   20.38    2.52
   7 -11  -2   20.78    2.40
   7  11  -2   20.08    2.33
  -7 -11   1    1.12    1.26
   7 -11  -1    0.59    0.89
   7  11  -1    0.13    0.75
   8   0 -13   -0.20    0.84
  -8   0  13    0.74    0.99
   8   0 -12   11.86    1.85
  -8   0  12   15.75    2.19
   8   0 -11   -0.11    0.82
  -8   0  11    0.37    0.97
   8   0 -10 1367.61   20.18
  -8   0  10 1472.44   16.82
   8   0  -9    0.70    0.84
  -8   0   9    0.93    1.35
   8   0  -8   56.29    3.12
  -8   0   8   60.23    3.45
   8   0  -7   -0.04    0.66
  -8   0   7    0.10    0.70
   8   0  -6   15.03    1.58
  -8   0   6   14.80    1.74
   8   0  -5    0.39    0.56
  -8   0   5    0.32    0.74
  -8   0   4  142.64    4.52
   8   0  -4  148.76    5.01
  -8   0   4  149.66    5.53
  -8   0   3    0.26    0.49
   8   0  -3    0.59    0.81
  -8   0   3    0.53    0.79
   8   0  -2   14.39    1.47
   8   0  -2   15.89    5.44
  -8   0   2   17.79    1.89
  -8   0   1    0.23    0.60
   8   0  -1    0.74    0.80
   8   0  -1    0.40    0.37
  -8   0   1    0.09    0.75
  -8   0   0   42.64    2.61
   8   0   0   40.69    2.31
   8   0   0   39.61    3.72
  -8   0  -1   -0.34    0.66
   8   0   1    0.67    0.58
   8   0   1    0.38    0.30
  -8   0  -2  283.58    6.93
   8   0   2  264.36    5.74
   8   0   2  260.81    7.05
  -8   0  -3    0.44    0.92
   8   0   3    0.96    0.91
  -8   0  -4   39.64    2.98
   8   0   4   35.02    2.44
   8   0   4   36.71    2.46
  -8   0  -5    0.53    0.99
   8   0   5    0.22    0.71
   8   0   5    0.46    0.63
  -8   0  -6  180.89    6.59
   8   0   6  177.25    5.21
   8   1 -13  212.41    6.80
   8  -1 -13  209.05    6.93
  -8   1  13  213.63    7.06
  -8  -1  13  210.60    6.98
   8   1 -12   44.14    3.21
   8  -1 -12   41.21    3.12
  -8   1  12   44.55    3.38
  -8  -1  12   43.52    3.29
   8   1 -11  120.52    5.05
   8  -1 -11  122.87    5.18
  -8   1  11  139.63    5.78
  -8  -1  11  125.52    5.39
   8   1 -10   24.42    2.23
   8  -1 -10   25.46    2.43
  -8   1  10   24.55    2.47
  -8  -1  10   24.19    2.41
   8   1  -9   21.70    1.99
   8  -1  -9   23.45    2.20
  -8   1   9   23.28    2.40
  -8  -1   9   22.86    2.31
   8   1  -8  123.98    4.38
   8  -1  -8  130.08    4.70
  -8   1   8  129.49    4.96
  -8  -1   8  133.51    5.03
   8   1  -7  384.09    7.30
   8  -1  -7  400.72    7.86
  -8   1   7  391.26    8.30
  -8  -1   7  399.03    8.42
   8   1  -6    0.18    0.56
   8  -1  -6    0.10    0.67
  -8   1   6    0.34    0.79
  -8  -1   6    0.64    1.04
  -8   1   5   10.13    1.16
  -8  -1   5   13.20    1.36
   8   1  -5   14.27    1.60
   8  -1  -5   12.99    1.56
  -8   1   5   13.36    1.77
  -8  -1   5   13.34    1.78
  -8   1   4   16.06    1.40
  -8  -1   4   16.58    1.53
   8   1  -4   17.25    1.55
   8  -1  -4   14.46    1.59
  -8   1   4   17.34    1.89
  -8  -1   4   15.97    1.79
  -8   1   3  204.32    5.79
   8   1  -3  198.34    5.74
   8  -1  -3  204.01    6.15
   8   1  -3  180.26    6.28
  -8   1   3  202.68    6.53
  -8  -1   3  195.87    6.50
   8  -1  -2  933.46   19.15
   8   1  -2  951.27   18.95
   8   1  -2  908.42   13.21
  -8   1   2  964.81   20.17
  -8  -1   2  973.80   12.33
  -8   1   1    2.19    0.87
  -8  -1   1    2.33    0.86
   8   1  -1    3.47    0.91
   8  -1  -1    2.44    0.76
   8  -1  -1    2.52    0.83
   8   1  -1    2.18    0.78
  -8   1   1    2.29    0.97
  -8  -1   1    4.18    1.20
  -8   1   0   22.42    1.91
  -8  -1   0   23.56    2.04
   8  -1   0   23.08    1.86
   8   1   0   22.18    1.68
   8  -1   0   19.58    3.23
   8   1   0   21.98    3.35
  -8   1   0   22.21    1.96
  -8   1  -1   24.46    2.10
  -8  -1  -1   25.22    2.26
   8  -1   1   24.82    1.98
   8   1   1   28.10    1.87
   8  -1   1   22.77    2.21
   8   1   1   24.72    5.33
  -8   1  -2  176.18    5.89
  -8  -1  -2  178.94    5.97
   8  -1   2  170.04    5.26
   8   1   2  187.82    5.15
   8   1   2  167.42    5.57
  -8   1  -3   40.72    2.86
  -8  -1  -3   40.51    2.93
   8  -1   3   38.28    2.49
   8   1   3   37.67    2.23
   8  -1   3   39.87    2.58
   8   1   3   39.66    2.80
  -8   1  -4  152.03    5.78
  -8  -1  -4  155.09    5.86
   8  -1   4  149.19    5.04
   8   1   4  147.25    4.57
   8  -1   4  144.80    4.91
  -8   1  -5  111.71    5.21
  -8  -1  -5  110.93    5.17
   8  -1   5  114.07    4.55
   8  -1   5  104.43    4.27
   8   1   5  102.31    4.44
  -8   1  -6   78.70    4.34
  -8  -1  -6   79.46    4.51
   8  -1   6   75.04    3.74
   8   2 -13  104.30    4.83
   8  -2 -13   97.89    4.86
  -8   2  13  107.42    5.13
  -8  -2  13  107.40    5.00
   8   2 -12   45.44    3.14
   8  -2 -12   45.30    3.34
  -8   2  12   39.47    3.17
  -8  -2  12   47.42    3.35
   8   2 -11    3.35    1.18
   8  -2 -11    2.84    1.19
  -8   2  11    3.23    1.30
  -8  -2  11    4.49    1.45
   8   2 -10   18.33    1.96
   8  -2 -10   18.00    2.22
  -8   2  10   21.89    2.38
  -8  -2  10   19.40    2.22
   8   2  -9   79.21    3.59
   8  -2  -9   88.70    4.16
  -8   2   9   77.11    3.98
  -8  -2   9   82.89    4.06
   8   2  -8   16.88    1.71
   8  -2  -8   19.90    2.03
  -8   2   8   17.83    2.05
  -8  -2   8   20.19    2.27
  -8  -2   7   44.10    2.27
   8   2  -7   49.32    2.70
   8  -2  -7   52.88    3.03
  -8   2   7   53.18    3.21
  -8  -2   7   50.24    3.16
   8   2  -6   28.86    2.05
   8  -2  -6   26.00    2.16
  -8   2   6   27.71    2.38
  -8  -2   6   26.21    2.33
  -8  -2   5   23.65    1.85
   8   2  -5   23.69    1.81
   8  -2  -5   22.90    2.01
  -8   2   5   25.47    2.35
  -8  -2   5   25.50    2.36
  -8  -2   4   85.86    3.32
   8   2  -4   82.83    3.07
   8  -2  -4   84.97    3.65
   8   2  -4   76.48    3.66
  -8   2   4   87.63    3.86
  -8  -2   4   86.92    3.90
  -8   2   3  142.03    4.58
   8   2  -3  140.32    4.54
   8  -2  -3  158.97    5.56
   8   2  -3  140.12    6.17
  -8   2   3  142.31    5.34
  -8  -2   3  145.52    5.57
  -8   2   2   43.06    2.41
  -8  -2   2   38.66    2.38
   8  -2  -2   41.39    2.62
   8   2  -2   38.74    2.08
   8   2  -2   36.02    4.72
  -8   2   2   39.93    2.60
  -8  -2   2   43.32    2.90
  -8  -2   1  123.99    4.78
   8  -2  -1  121.67    4.63
   8   2  -1  129.60    4.25
   8   2  -1  130.33    5.32
  -8   2   1  126.58    4.87
  -8   2   0  145.50    4.55
  -8  -2   0  144.37    4.82
   8  -2   0  143.63    4.58
   8   2   0  145.24    3.77
   8  -2   0  132.66    7.73
   8   2   0  142.88    4.97
  -8   2   0  150.76    4.68
  -8   2  -1   85.46    3.71
  -8  -2  -1   88.37    3.92
   8  -2   1   91.95    3.72
   8   2   1   80.89    2.90
   8   2   1   87.33    3.89
  -8   2  -1   90.48    3.65
  -8   2  -2   19.75    2.08
  -8  -2  -2   22.29    2.21
   8  -2   2   20.47    1.89
   8  -2   2   17.54    3.58
   8   2   2   17.47    1.90
  -8   2  -3    0.50    0.73
  -8  -2  -3    0.86    0.95
   8  -2   3    0.50    0.78
   8  -2   3    0.69    0.75
   8   2   3    0.39    0.71
  -8   2  -4   42.17    3.19
  -8  -2  -4   41.11    3.07
   8  -2   4   42.60    2.77
   8   2   4   38.58    2.70
  -8   2  -5   13.76    2.08
  -8  -2  -5   16.38    2.21
   8  -2   5   16.69    1.92
   8   2   5   14.18    1.77
  -8   2  -6    0.25    1.02
  -8  -2  -6   -0.12    1.00
   8  -2   6    0.06    0.79
   8   2   6    0.82    0.78
   8   3 -12   22.48    2.24
   8  -3 -12   22.09    2.55
  -8   3  12   22.96    2.44
  -8  -3  12   24.96    2.51
   8   3 -11   11.18    1.65
   8  -3 -11   13.77    1.90
  -8   3  11   12.84    2.01
  -8  -3  11   12.32    1.92
   8   3 -10   82.43    3.78
   8  -3 -10   87.23    4.34
  -8   3  10   83.71    4.24
  -8  -3  10   85.23    4.24
   8   3  -9    0.68    0.77
   8  -3  -9    0.73    1.13
  -8   3   9   -0.39    0.78
  -8  -3   9    0.88    0.84
  -8  -3   8    4.73    0.95
   8   3  -8    5.62    1.11
   8  -3  -8    5.77    1.41
  -8   3   8    7.78    1.64
  -8  -3   8    7.64    1.64
   8   3  -7   14.98    1.54
   8  -3  -7   17.24    1.95
  -8   3   7   15.68    1.92
  -8  -3   7   16.51    2.04
  -8  -3   6   14.52    1.54
   8   3  -6   17.69    1.60
   8  -3  -6   16.42    1.83
  -8   3   6   16.79    1.97
  -8  -3   6   15.88    1.96
  -8  -3   5   12.61    1.46
   8   3  -5   12.50    1.36
   8  -3  -5   14.92    1.77
   8   3  -5   12.22    4.61
  -8   3   5   14.20    1.81
  -8  -3   5   12.37    1.66
   8   3  -4  189.16    5.45
   8  -3  -4  186.44    6.29
   8   3  -4  174.48    6.39
  -8   3   4  197.32    6.56
  -8  -3   4  187.10    6.61
  -8  -3   3  741.49   15.95
   8  -3  -3  797.16   17.36
   8   3  -3  807.54   16.13
   8   3  -3  712.11   17.09
  -8   3   3  803.67   17.45
  -8  -3   3  786.54   17.57
  -8   3   2  151.73    4.98
  -8  -3   2  162.07    5.64
   8   3  -2  153.44    4.57
   8  -3  -2  157.26    5.64
   8   3  -2  149.08    6.23
  -8   3   2  161.76    5.69
  -8   3   1  758.20   16.07
  -8  -3   1  767.69   16.80
   8  -3  -1  756.79   16.68
   8   3  -1  762.31   17.76
  -8   3   1  766.40   16.59
  -8  -3   0   10.26    1.65
   8  -3   0    8.41    1.39
   8   3   0    9.29    1.59
  -8   3   0    9.49    1.44
  -8   3  -1   37.56    2.52
  -8  -3  -1   38.61    2.73
   8  -3   1   39.60    2.61
   8  -3   1   36.88    5.56
   8   3   1   36.65    2.67
  -8   3  -1   42.50    2.52
  -8   3  -2    0.06    0.74
  -8  -3  -2   -0.06    0.73
   8  -3   2    0.38    0.67
   8  -3   2   -0.07    0.30
   8   3   2    0.90    0.75
  -8   3  -3   94.30    4.36
  -8  -3  -3   91.84    4.43
   8  -3   3   90.05    4.02
   8   3   3   88.34    4.20
  -8   3  -4    0.30    0.95
  -8  -3  -4    0.22    0.92
   8  -3   4    0.60    0.70
   8   3   4    0.24    0.73
  -8   3  -5    1.69    1.48
  -8  -3  -5    1.78    1.38
   8  -3   5    2.42    1.13
   8   3   5    1.49    0.85
  -8   3  -6   10.13    1.92
  -8  -3  -6    9.37    1.89
   8  -3   6    8.99    1.71
   8   3   6    8.90    1.76
   8   4 -12  109.70    4.77
   8  -4 -12  110.02    5.17
  -8   4  12  116.82    5.40
  -8  -4  12  109.80    5.08
   8   4 -11    7.01    1.39
   8  -4 -11    5.04    1.40
  -8   4  11    6.29    1.51
  -8  -4  11    6.02    1.44
   8   4 -10   34.55    2.53
   8  -4 -10   35.21    2.87
  -8   4  10   35.35    3.00
  -8  -4  10   32.79    2.70
   8   4  -9   82.57    3.63
   8  -4  -9   90.51    4.47
  -8   4   9   87.37    4.49
  -8  -4   9   89.93    4.43
   8   4  -8   60.21    2.93
   8  -4  -8   60.79    5.73
  -8   4   8   67.11    3.77
  -8  -4   8   60.13    3.56
  -8  -4   7  140.20    4.58
   8   4  -7  141.91    4.56
   8  -4  -7  141.29    5.41
   8   4  -7  135.46    5.35
  -8   4   7  151.16    5.59
  -8  -4   7  157.25    5.84
  -8  -4   6    0.60    0.78
   8   4  -6    0.41    0.61
   8  -4  -6    1.29    1.13
   8   4  -6    1.00    0.95
  -8   4   6    1.21    1.37
  -8  -4   6    1.19    0.96
  -8  -4   5  377.15    7.08
   8   4  -5  392.76    6.31
   8  -4  -5  389.79    8.13
   8   4  -5  364.08    8.44
  -8   4   5  412.49    8.26
  -8  -4   5  403.01    8.52
   8   4  -4   69.08    2.60
   8  -4  -4   80.28    4.04
   8   4  -4   68.26    4.18
  -8   4   4   79.74    3.71
  -8  -4   4   76.16    3.85
  -8  -4   3   40.26    2.48
   8  -4  -3   42.60    2.80
   8   4  -3   40.14    5.95
  -8   4   3   47.50    2.93
  -8   4   2  139.72    4.08
  -8  -4   2  146.26    4.81
   8  -4  -2  145.01    4.95
   8   4  -2  123.61    6.87
  -8   4   2  145.61    4.71
  -8   4   1    3.57    0.94
  -8  -4   1    4.94    1.31
   8  -4  -1    4.98    1.32
   8   4  -1    4.01    1.39
  -8   4   1    4.08    1.13
  -8  -4   0  540.31   11.48
   8  -4   0  589.15   12.07
   8   4   0  507.53   11.29
  -8   4   0  552.20   10.83
  -8   4  -1   24.90    2.15
  -8  -4  -1   25.78    2.34
   8  -4   1   22.62    2.16
   8  -4   1   18.61    2.76
   8   4   1   23.63    2.32
  -8   4  -1   26.31    2.10
  -8   4  -2    5.02    1.38
  -8  -4  -2    4.60    1.25
   8  -4   2    5.17    1.30
   8   4   2    5.02    1.34
  -8   4  -3   28.20    2.47
  -8  -4  -3   30.02    2.71
   8  -4   3   30.22    2.46
   8   4   3   26.90    2.44
  -8   4  -4   47.51    3.34
  -8  -4  -4   46.01    3.33
   8  -4   4   47.18    3.10
   8   4   4   43.54    3.01
  -8   4  -5    0.06    0.99
  -8  -4  -5    0.42    1.03
   8   4   5    0.47    0.63
   8   5 -11  277.61    6.93
   8  -5 -11  277.52    7.96
  -8   5  11  294.49    8.21
  -8  -5  11  284.37    7.80
   8   5 -10    0.81    0.69
   8  -5 -10    1.63    1.40
  -8   5  10    0.66    1.09
  -8  -5  10    0.16    0.85
  -8  -5   9   77.83    3.38
   8   5  -9   83.43    3.66
   8  -5  -9   86.51    4.76
   8   5  -9   85.09    5.01
  -8   5   9   91.02    4.55
  -8  -5   9   88.79    4.40
   8   5  -8  211.66    5.64
   8  -5  -8  214.75    6.86
   8   5  -8  202.24    7.89
  -8   5   8  231.74    7.11
  -8  -5   8  219.96    6.95
  -8  -5   7   94.59    3.82
   8   5  -7  100.98    3.66
   8  -5  -7  108.44    4.74
   8   5  -7   96.09    4.52
  -8   5   7  105.64    4.64
  -8  -5   7  102.60    4.63
  -8  -5   6    0.85    0.98
   8   5  -6    0.61    0.75
   8  -5  -6    1.08    1.22
   8   5  -6    0.07    0.39
  -8   5   6    2.12    1.41
  -8  -5   6    0.04    0.74
   8  -5  -5    3.57    1.14
   8   5  -5    3.70    1.19
  -8   5   5    1.91    0.88
  -8  -5   4   12.21    1.67
   8  -5  -4   11.08    1.68
   8   5  -4   12.48    5.22
  -8   5   4   12.83    1.75
  -8   5   3    0.99    0.72
  -8  -5   3    0.02    0.67
   8  -5  -3    0.28    0.76
  -8   5   3    0.39    0.65
  -8  -5   2  349.20    8.64
   8  -5  -2  352.15    8.89
   8   5  -2  339.34    8.92
  -8   5   2  359.47    8.47
  -8   5   1   12.24    1.55
  -8  -5   1   12.79    1.74
   8  -5  -1   15.65    1.94
   8   5  -1   13.81    1.87
  -8   5   1   13.36    1.65
  -8   5   0    9.39    1.41
  -8  -5   0   11.74    1.79
   8  -5   0   11.93    1.75
   8   5   0    9.62    1.64
  -8   5   0   10.87    1.43
  -8  -5  -1    0.90    0.92
   8  -5   1    2.29    1.52
   8   5   1    0.39    0.88
  -8   5  -1    0.11    0.61
  -8   5  -2   12.22    1.81
  -8  -5  -2   11.05    1.80
   8  -5   2   12.20    1.78
   8   5   2   10.69    1.76
  -8   5  -3   35.35    2.77
  -8  -5  -3   34.05    2.92
   8  -5   3   34.28    2.74
   8   5   3   34.36    2.78
  -8   5  -4   48.97    3.38
  -8  -5  -4   53.13    3.69
   8  -5   4   46.33    3.19
   8   5   4   43.69    3.16
  -8   5  -5   22.09    2.59
  -8  -5  -5   26.25    2.76
   8  -5   5   24.32    2.45
   8   5   5   21.82    2.38
   8   6 -11   53.34    3.18
   8  -6 -11   56.07    3.79
   8   6 -11   53.36    3.53
  -8   6  11   59.29    3.90
  -8  -6  11   55.35    3.68
   8   6 -10  497.60    8.75
   8  -6 -10  527.00   10.79
   8   6 -10  471.41   10.63
  -8   6  10  541.01   10.94
  -8  -6  10  521.63   10.47
   8   6  -9    5.96    1.30
   8  -6  -9    7.29    1.77
   8   6  -9    6.04    2.61
  -8   6   9    7.23    1.72
  -8  -6   9    7.48    1.69
  -8  -6   8   99.26    4.10
   8  -6  -8  104.98    4.94
   8   6  -8   92.30    6.01
  -8   6   8  107.63    4.92
  -8  -6   8  104.05    4.86
  -8  -6   7   -0.05    0.74
   8  -6  -7    0.11    0.84
   8   6  -7    1.05    0.67
  -8   6   7    0.39    0.84
   8  -6  -6  155.97    5.78
   8   6  -6  148.33    7.52
  -8   6   6  159.63    5.68
  -8  -6   5    0.53    0.83
   8  -6  -5   -0.31    0.81
   8   6  -5    1.61    0.60
  -8   6   5    0.27    0.71
  -8  -6   4   11.42    1.79
   8  -6  -4   10.85    1.74
   8   6  -4   11.71    4.50
  -8   6   4    9.31    1.47
  -8  -6   3   40.18    2.81
   8  -6  -3   44.29    3.13
   8   6  -3   36.75    2.85
  -8   6   3   41.14    2.68
  -8   6   2   49.38    2.58
  -8  -6   2   50.66    3.13
   8  -6  -2   56.09    3.37
   8   6  -2   53.22    3.39
  -8   6   2   55.07    3.03
  -8   6   1   20.23    1.88
  -8  -6   1   20.01    2.13
   8  -6  -1   24.34    2.33
   8   6  -1   18.98    2.14
  -8   6   1   21.53    1.96
  -8   6   0   15.46    1.88
  -8  -6   0   14.10    1.90
   8  -6   0   16.26    2.01
   8   6   0   13.95    1.98
  -8   6   0   14.61    1.62
  -8   6  -1   67.84    3.51
  -8  -6  -1   62.25    3.69
   8  -6   1   66.58    3.71
   8   6   1   64.85    3.72
  -8  -6  -2   72.13    4.12
   8  -6   2   75.16    4.12
   8   6   2   66.13    3.85
  -8   6  -3   99.81    4.68
  -8  -6  -3  100.30    4.98
   8  -6   3  107.95    4.99
   8   6   3  105.69    5.12
  -8   6  -4  156.90    5.83
  -8  -6  -4  163.04    6.24
   8  -6   4  177.57    6.27
   8   6   4  162.92    6.06
   8  -7 -10    4.92    1.61
   8   7 -10    5.46    1.32
  -8   7  10    7.12    1.81
  -8  -7  10    7.30    1.75
   8  -7  -9   24.54    2.57
   8   7  -9   20.71    6.26
  -8   7   9   25.02    2.59
  -8  -7   8    7.13    1.41
   8  -7  -8    8.05    1.60
   8   7  -8    7.35    2.85
  -8   7   8    9.08    1.80
  -8  -7   7  118.54    4.87
   8  -7  -7  130.71    5.72
   8   7  -7  116.20    6.73
  -8   7   7  124.73    5.30
   8  -7  -6  110.70    5.12
   8   7  -6   99.14    4.69
  -8   7   6  108.57    4.81
  -8  -7   5    9.97    1.73
   8  -7  -5    7.47    1.68
   8   7  -5    8.73    3.86
  -8   7   5    8.84    1.61
  -8  -7   4    3.65    1.21
   8  -7  -4    3.78    1.36
   8   7  -4    4.13    1.24
  -8   7   4    3.27    1.01
  -8  -7   3   30.30    2.52
   8  -7  -3   30.94    2.71
   8   7  -3   28.68    2.68
  -8   7   3   31.73    2.42
  -8  -7   2  391.04    9.51
   8  -7  -2  402.49    9.99
   8   7  -2  373.73    9.62
  -8   7   2  420.59    9.20
  -8  -7   1  100.21    4.71
   8  -7  -1  106.86    4.96
   8   7  -1  105.16    4.99
  -8   7   1  109.19    4.26
  -8   7   0   23.53    2.15
  -8  -7   0   22.40    2.42
   8  -7   0   22.45    2.37
   8   7   0   22.16    2.45
  -8   7   0   20.24    1.83
  -8   7  -1   -0.09    0.72
  -8  -7  -1   -0.02    0.91
   8  -7   1    1.34    1.39
   8   7   1    0.10    0.96
  -8  -7  -2   43.71    3.35
   8  -7   2   48.47    3.44
   8   7   2   39.20    3.14
  -8   7  -3   69.81    3.93
  -8  -7  -3   70.25    4.27
   8  -7   3   74.96    4.17
   8   7   3   68.57    4.16
  -8  -8   8   48.93    3.16
   8  -8  -8   52.24    3.63
   8   8  -8   51.45    3.78
  -8   8   8   50.93    3.45
   8  -8  -7   94.46    4.76
   8   8  -7   78.64    5.17
  -8   8   7   91.42    4.40
  -8  -8   6   15.99    2.07
   8  -8  -6   16.64    2.19
   8   8  -6   15.00    1.98
  -8   8   6   14.62    1.97
  -8  -8   5   64.95    3.75
   8  -8  -5   67.46    4.10
   8   8  -5   59.14    3.70
  -8   8   5   63.19    3.57
  -8  -8   4  328.41    9.09
   8  -8  -4  337.00    9.68
   8   8  -4  313.47    9.32
  -8   8   4  350.88    9.17
  -8  -8   3  140.06    5.72
   8  -8  -3  147.55    6.13
   8   8  -3  134.99    5.81
  -8   8   3  138.11    5.31
  -8  -8   2    0.80    0.97
   8  -8  -2    1.35    1.06
  -8   8   2    2.07    0.91
  -8   8   1  264.47    7.26
  -8  -8   1  279.48    8.62
   8  -8  -1  273.72    8.66
   8   8  -1  258.22    8.36
  -8   8   1  282.62    7.56
  -8  -8   0  395.68    9.29
   8  -8   0  393.17    9.37
   8   8   0  391.95    9.34
  -8   8  -1  238.77    6.54
  -8  -8  -1  243.68    7.50
   8  -8   1  258.25    7.66
   8   8   1  230.38    7.31
  -8   8  -2   21.31    2.34
  -8  -8  -2   21.52    2.58
   8  -8   2   24.38    2.74
   8   8   2   22.67    2.47
  -8  -9   6   15.87    2.33
   8  -9  -6   15.78    2.26
   8   9  -6   16.21    2.29
  -8   9   6   15.66    2.02
  -8  -9   5  203.03    6.57
   8  -9  -5  222.26    7.29
   8   9  -5  208.87    6.91
  -8   9   5  225.08    6.62
  -8  -9   4    0.47    0.81
   8  -9  -4    0.64    0.88
   8   9  -4   -0.18    0.89
  -8   9   4   -0.08    0.80
  -8  -9   3   31.22    2.89
   8  -9  -3   34.02    3.07
   8   9  -3   29.16    2.79
  -8   9   3   27.25    2.28
  -8  -9   2   36.58    3.05
   8  -9  -2   40.29    3.25
   8   9  -2   35.81    3.04
  -8   9   2   34.16    2.55
  -8  -9   1  223.80    7.11
   8  -9  -1  242.25    7.46
   8   9  -1  222.55    7.19
  -8   9   0   15.83    1.94
  -8  -9   0   23.30    2.66
   8  -9   0   20.37    2.40
   8   9   0   19.71    2.36
   9   0 -11   19.46    2.23
  -9   0  11   21.27    2.47
   9   0 -10   -0.14    0.72
  -9   0  10    0.64    0.93
   9   0  -9   31.94    2.68
  -9   0   9   28.86    2.69
   9   0  -8    0.54    0.80
  -9   0   8   -0.91    0.95
   9   0  -7  619.64   11.68
  -9   0   7  632.07   12.78
   9   0  -6    0.70    0.84
  -9   0   6    0.66    0.91
   9   0  -5  571.75   10.72
  -9   0   5  594.52   12.05
  -9   0   4    0.25    0.64
   9   0  -4   -0.12    0.85
  -9   0   4    0.86    0.93
  -9   0   3    0.16    0.62
   9   0  -3    0.43    0.91
   9   0  -3   -0.01    0.84
  -9   0   3    0.11    0.76
  -9   0   2   -0.47    0.67
   9   0  -2    0.17    0.59
   9   0  -2   -0.04    0.69
  -9   0   2    0.85    0.91
  -9   0   1   33.63    2.49
   9   0  -1   31.75    2.24
   9   0  -1   30.65    6.78
  -9   0   1   31.83    2.61
  -9   0   0    0.31    0.74
   9   0   0    0.25    0.65
   9   0   0   -0.14    0.71
  -9   0  -1  115.55    4.85
   9   0   1  113.12    4.27
   9   0   1  111.40    9.55
  -9   0  -2    0.15    0.85
   9   0   2    0.95    1.02
   9   0   2    0.37    0.89
  -9   0  -3   10.23    1.79
   9   0   3    9.15    1.63
  -9   0  -4    0.40    0.98
   9   1 -11   30.72    2.66
   9  -1 -11   33.20    2.95
  -9   1  11   37.89    3.24
  -9  -1  11   31.23    2.89
   9   1 -10   52.86    3.36
   9  -1 -10   45.07    3.32
  -9   1  10   46.59    3.44
  -9  -1  10   48.99    3.52
   9   1  -9    7.85    1.44
   9  -1  -9    8.07    1.63
  -9   1   9    7.86    1.72
  -9  -1   9    7.47    1.73
   9   1  -8  310.15    7.94
   9  -1  -8  303.71    8.27
  -9   1   8  322.95    8.95
  -9  -1   8  313.45    8.86
   9   1  -7  208.15    6.42
   9  -1  -7  206.29    6.43
  -9   1   7  213.28    7.03
  -9  -1   7  195.67    6.75
   9   1  -6    7.23    1.25
   9  -1  -6    7.74    1.39
  -9   1   6    9.64    1.76
  -9  -1   6    8.74    1.69
  -9  -1   5   46.24    2.56
   9  -1  -5   50.81    3.01
   9   1  -5   53.00    2.86
  -9   1   5   49.82    3.28
  -9  -1   5   54.29    3.49
   9   1  -4  371.20    7.91
   9  -1  -4  357.87    8.26
   9   1  -4  305.62    8.48
  -9   1   4  359.83    8.85
  -9  -1   4  357.32    8.99
  -9  -1   3    8.56    1.42
   9   1  -3    8.22    1.23
   9  -1  -3    8.17    1.37
   9   1  -3    7.61    2.34
  -9   1   3   10.47    1.68
  -9  -1   3    9.46    1.59
  -9   1   2   17.60    1.80
  -9  -1   2   21.70    2.10
   9  -1  -2   19.32    1.86
   9   1  -2   18.28    1.74
   9  -1  -2   15.34    5.85
   9   1  -2   15.49    5.82
  -9   1   2   19.72    2.11
  -9  -1   2   19.31    2.19
  -9   1   1    6.62    1.41
   9  -1  -1    3.55    0.92
   9   1  -1    5.10    1.03
   9  -1  -1    3.79    1.35
   9   1  -1    5.23    2.06
  -9   1   1    4.22    1.21
  -9  -1   0    2.52    1.02
   9   1   0    3.25    0.96
   9  -1   0    2.65    0.93
   9   1   0    3.13    0.94
  -9   1  -1  320.74    8.35
  -9  -1  -1  329.51    8.61
   9  -1   1  350.36    8.23
   9   1   1  301.67    8.15
  -9   1  -2    0.41    0.88
  -9  -1  -2    1.36    1.62
   9  -1   2   -0.25    0.67
   9  -1   2   -0.25    0.62
   9   1   2    0.00    0.66
  -9   1  -3   55.41    3.59
  -9  -1  -3   58.27    3.69
   9  -1   3   52.62    3.08
   9   1   3   51.74    3.22
   9   2 -10  115.04    4.71
   9  -2 -10  115.13    4.99
  -9   2  10  122.72    5.33
  -9  -2  10  124.69    5.40
   9   2  -9   17.08    1.89
   9  -2  -9   18.57    2.27
  -9   2   9   20.38    2.48
  -9  -2   9   19.08    2.35
   9   2  -8   19.00    1.92
   9  -2  -8   18.62    2.15
  -9   2   8   19.67    2.33
  -9  -2   8   19.27    2.31
   9   2  -7    5.31    1.20
   9  -2  -7    5.38    1.39
  -9   2   7    3.48    1.21
  -9  -2   7    6.29    1.49
   9   2  -6    9.37    1.43
   9  -2  -6   11.49    1.64
  -9   2   6    8.42    1.54
  -9  -2   6   10.03    1.93
   9   2  -5   78.84    3.43
   9  -2  -5   92.61    4.17
   9   2  -5   74.13   11.86
  -9   2   5   85.01    4.23
  -9  -2   5   86.49    4.43
  -9  -2   4    4.63    1.01
   9   2  -4    4.02    1.03
   9  -2  -4    4.96    1.19
   9   2  -4    4.56    2.01
  -9   2   4    4.55    1.19
  -9  -2   4    6.24    1.62
  -9   2   3   89.67    3.56
  -9  -2   3   87.85    3.80
   9  -2  -3   94.57    4.16
   9   2  -3   93.90    3.57
   9   2  -3   86.41    5.79
  -9   2   3   95.70    4.34
  -9  -2   3   94.98    4.51
  -9   2   2    9.81    1.48
  -9  -2   2    7.93    1.43
   9  -2  -2    8.64    1.46
   9   2  -2    7.68    1.22
   9   2  -2    6.86    2.48
  -9   2   2    9.10    1.58
  -9   2   1  212.42    6.14
  -9  -2   1  204.81    6.36
   9  -2  -1  202.70    6.17
   9  -2  -1  197.80    6.41
   9   2  -1  185.77    8.62
  -9   2   1  218.24    6.61
  -9   2   0   10.72    1.69
  -9  -2   0   10.04    1.67
   9  -2   0    7.90    1.41
   9   2   0    9.20    1.68
  -9   2   0    8.04    1.47
  -9  -2  -1  450.07   11.13
   9  -2   1  458.02   10.71
   9  -2   1  403.53   11.88
   9   2   1  422.35   10.75
  -9   2  -2    6.92    1.50
  -9  -2  -2    6.34    1.58
   9  -2   2    6.27    1.35
   9  -2   2    6.18    1.27
   9   2   2    4.77    1.32
  -9   2  -3   32.54    2.88
  -9  -2  -3   31.35    2.85
   9  -2   3   33.81    2.56
   9  -2   3   27.48    2.46
   9   2   3   35.04    2.76
   9   3 -10  170.22    5.54
   9  -3 -10  173.36    6.27
  -9   3  10  182.57    6.56
  -9  -3  10  176.28    6.44
   9   3  -9   70.47    3.46
   9  -3  -9   67.87    3.88
  -9   3   9   74.59    4.33
  -9  -3   9   76.68    4.34
   9   3  -8    1.60    0.89
   9  -3  -8    3.20    1.30
  -9   3   8    2.53    1.20
  -9  -3   8    3.07    1.41
   9   3  -7   10.19    1.40
   9  -3  -7   11.04    1.74
  -9   3   7   10.87    1.81
  -9  -3   7   11.48    1.94
  -9  -3   6    0.37    0.64
   9   3  -6    1.00    0.99
   9  -3  -6    0.10    0.75
   9   3  -6    0.08    0.61
  -9   3   6    1.72    1.27
  -9  -3   6    0.01    0.80
   9   3  -5    0.12    0.52
   9  -3  -5    0.01    0.55
   9   3  -5    0.32    0.58
  -9   3   5   -0.05    0.77
  -9  -3   5    1.21    0.99
  -9  -3   4    0.92    0.77
   9  -3  -4    0.82    0.68
   9   3  -4    0.61    0.64
  -9   3   4    0.89    0.86
  -9  -3   4    2.21    1.33
  -9  -3   3    9.08    1.44
   9  -3  -3   10.03    1.58
   9   3  -3   11.10    3.90
  -9   3   3   11.78    1.70
   9  -3  -2    2.94    1.09
   9   3  -2    3.58    1.10
  -9   3   2    2.79    1.03
  -9   3   1   66.16    3.27
  -9  -3   1   59.31    3.37
   9  -3  -1   63.13    3.39
   9   3  -1   64.07    3.72
  -9   3   1   63.82    3.45
  -9   3   0  367.73    9.22
  -9  -3   0  361.80    9.59
   9  -3   0  388.04    9.80
   9  -3   0  351.24    9.90
   9   3   0  350.31    9.14
  -9   3   0  373.69    8.83
  -9  -3  -1    0.56    0.86
   9  -3   1    1.91    1.43
   9  -3   1    0.19    0.39
   9   3   1    1.02    0.91
  -9  -3  -2  453.74    9.75
   9  -3   2  458.48    9.20
   9   3   2  438.37    9.55
  -9   3  -3    8.08    1.84
  -9  -3  -3    6.34    1.77
   9  -3   3    7.79    1.73
   9   3   3    7.01    1.63
   9   4 -10  297.45    7.19
   9  -4 -10  320.29    8.59
  -9   4  10  337.10    8.92
  -9  -4  10  318.85    8.60
   9   4  -9   36.69    2.62
   9  -4  -9   38.37    3.09
  -9   4   9   41.85    3.33
  -9  -4   9   37.34    3.18
   9   4  -8   24.53    2.06
   9  -4  -8   26.69    2.59
   9   4  -8   24.27    4.70
  -9   4   8   26.54    2.63
  -9  -4   8   27.24    2.68
   9   4  -7   66.91    3.26
   9  -4  -7   75.77    4.17
   9   4  -7   70.76    4.42
  -9   4   7   78.42    4.34
  -9  -4   7   81.04    4.56
   9  -4  -6  219.26    7.05
   9   4  -6  183.85    7.69
  -9   4   6  196.79    6.67
  -9  -4   6  203.38    7.01
  -9  -4   5   20.69    1.98
   9  -4  -5   23.53    2.36
   9   4  -5   20.98    4.69
  -9   4   5   21.15    2.23
  -9  -4   5   22.87    2.53
  -9  -4   4   77.04    3.61
   9  -4  -4   83.31    4.07
   9   4  -4   81.84    5.20
  -9   4   4   87.23    4.21
   9  -4  -3    8.96    1.54
   9   4  -3    8.73    3.36
  -9   4   3    9.58    1.56
  -9   4   2  180.50    5.41
  -9  -4   2  190.41    6.24
   9  -4  -2  198.71    6.48
   9   4  -2  175.52    7.08
  -9   4   2  192.30    6.17
  -9  -4   1    1.86    1.09
   9  -4  -1    1.84    0.93
   9   4  -1    2.15    1.22
  -9   4   1    1.31    1.13
  -9   4   0  195.41    6.31
  -9  -4   0  198.40    6.86
   9  -4   0  194.42    6.63
   9  -4   0  169.29    6.22
   9   4   0  195.94    6.98
  -9   4   0  192.09    6.20
  -9   4  -1   -0.56    0.70
  -9  -4  -1    2.17    1.51
   9  -4   1    0.35    0.75
   9   4   1    1.93    1.26
  -9   4  -1    1.03    1.08
  -9  -4  -2   17.21    2.30
   9  -4   2   15.63    1.97
   9   4   2   16.06    2.04
   9  -5  -9  108.79    5.15
   9   5  -9   96.54    7.34
  -9   5   9  112.70    5.28
  -9  -5   9  106.03    5.15
   9  -5  -8  206.00    6.79
   9   5  -8  191.19    6.58
[truncated: 10,983 more chars]
