# Supplementary material for: Crystal structure of N′-[bis­(ethyl­sulfan­yl)methyl­idene]-2-hy­droxy-4-meth­oxy­benzohydrazide
Source: Acta Crystallogr E Crystallogr Commun. 2015 Nov 21;71(Pt 12):o967–8. doi: 10.1107/S2056989015021271 (PMC4719926; doi:10.1107/S2056989015021271)
Supplement: Supplementary file 2 [file e-71-0o967-Isup2.hkl]

#
# h,k,l, Fc-squared, Fo-squared, sigma(Fo-squared), status flag
#
data_I
_shelx_title ' paras in P2(1)/n'
_shelx_refln_list_code          4
_shelx_F_calc_maximum      179.06
_exptl_crystal_F_000       664.00
_reflns_d_resolution_high  0.8302

loop_
 _space_group_symop_operation_xyz
 'x, y, z'
 '-x+1/2, y+1/2, -z+1/2'
 '-x, -y, -z'
 'x-1/2, -y-1/2, z-1/2'

_cell_length_a     8.4795
_cell_length_b    12.8940
_cell_length_c    13.8426
_cell_angle_alpha  90.000
_cell_angle_beta  104.156
_cell_angle_gamma  90.000

_shelx_F_squared_multiplier     1.000

loop_
 _refln_index_h
 _refln_index_k
 _refln_index_l
 _refln_F_squared_calc
 _refln_F_squared_meas
 _refln_F_squared_sigma
 _refln_observed_status
   2   0   0       9738.91       9535.50        53.53 o
   4   0   0        921.34        915.26        16.87 o
   6   0   0       1408.67       1466.02        27.71 o
   8   0   0        133.56        131.78         5.01 o
   2   1   0       2927.12       2868.87        30.26 o
   3   1   0        419.82        418.22         5.63 o
   4   1   0        487.82        473.26         4.58 o
   5   1   0       2928.48       3098.93        36.58 o
   6   1   0        103.79         90.00         2.22 o
   7   1   0        305.09        308.76         5.65 o
   8   1   0         86.25         71.79         2.52 o
   9   1   0         10.27          9.30         1.54 o
   0   2   0         19.30         16.22         1.18 o
   1   2   0         90.64        101.12         1.09 o
   2   2   0        527.15        505.44         8.74 o
   3   2   0         96.17         69.32         2.41 o
   4   2   0         72.36         65.11         1.71 o
   5   2   0        730.57        742.31        15.48 o
   6   2   0        171.81        175.10         3.15 o
   7   2   0         29.27         27.84         1.63 o
   8   2   0        471.76        462.90         5.72 o
   9   2   0         36.79         29.27         2.24 o
   1   3   0         71.75         50.77         1.23 o
   2   3   0          0.41          2.39         0.46 o
   3   3   0       4729.48       4794.52        47.28 o
   4   3   0       2597.04       2924.04        27.91 o
   5   3   0        707.18        754.42        13.71 o
   6   3   0        207.98        200.23         3.94 o
   7   3   0        528.52        528.56         6.30 o
   8   3   0         37.47         29.84         2.41 o
   9   3   0       1156.82       1169.50        15.75 o
   0   4   0         51.99         38.51         1.42 o
   1   4   0       2614.43       2673.16        17.30 o
   2   4   0         13.01         11.02         0.36 o
   3   4   0         25.17         33.99         1.91 o
   4   4   0       1473.28       1534.35        34.50 o
   5   4   0        270.50        235.34         3.04 o
   6   4   0          0.09          2.94         1.89 o
   7   4   0        193.63        208.45         4.41 o
   8   4   0       1620.42       1750.17        43.14 o
   9   4   0        585.26        610.23        10.30 o
   1   5   0        417.71        419.86         4.08 o
   2   5   0        858.51        927.10         9.90 o
   3   5   0        612.03        640.00         6.74 o
   4   5   0        118.79         92.81         2.39 o
   5   5   0         36.68         24.77         1.50 o
   6   5   0       2190.49       2238.53        33.14 o
   7   5   0          8.49         10.80         1.90 o
   8   5   0         37.34         34.11         2.26 o
   9   5   0         17.85         16.37         1.92 o
   0   6   0       9676.88      10257.69       146.93 o
   1   6   0        975.02       1099.92        11.06 o
   2   6   0        776.27        834.93         9.10 o
   3   6   0        252.59        230.17         3.50 o
   4   6   0          4.90          1.74         0.71 o
   5   6   0        229.78        208.79         3.92 o
   6   6   0        103.82        110.01         3.18 o
   7   6   0         69.56         66.91         3.14 o
   8   6   0         61.57         47.59         2.66 o
   9   6   0        107.16         93.12         5.10 o
   1   7   0       3300.58       3574.11        29.75 o
   2   7   0       3238.89       3274.28        19.53 o
   3   7   0        428.02        434.34         5.08 o
   4   7   0       3242.22       3390.76        46.90 o
   5   7   0        105.66         99.99         3.17 o
   6   7   0        674.64        677.62         9.09 o
   7   7   0        589.91        606.52         7.80 o
   8   7   0         83.55         70.46         3.15 o
   0   8   0        567.09        701.36         9.68 o
   1   8   0        314.78        295.48         5.05 o
   2   8   0        245.05        233.30         4.01 o
   3   8   0       1957.76       2012.01        35.88 o
   4   8   0          3.91          3.70         1.01 o
   5   8   0        281.19        295.86         4.99 o
   6   8   0        654.31        658.36        10.51 o
   7   8   0        148.43        144.09         4.06 o
   8   8   0       1194.49       1257.98        17.22 o
   1   9   0        650.84        596.19         6.18 o
   2   9   0         56.91         47.72         1.75 o
   3   9   0       7394.40       7711.15        57.25 o
   4   9   0        167.21        144.39         3.51 o
   5   9   0        567.64        561.62         8.15 o
   6   9   0         86.37         80.48         3.62 o
   7   9   0         53.75         44.96         3.06 o
   8   9   0         78.90         62.52         3.89 o
   0  10   0        332.82        289.72         5.70 o
   1  10   0        711.33        715.38         6.83 o
   2  10   0          4.85          5.30         0.76 o
   3  10   0       2005.20       2141.43        18.42 o
   4  10   0          0.07          1.15         0.86 o
   5  10   0        711.33        709.14         9.29 o
   6  10   0          3.93          3.53         1.30 o
   7  10   0         50.36         51.14         3.29 o
   1  11   0          0.32          1.02         0.80 o
   2  11   0        129.19        127.61         3.95 o
   3  11   0          2.36          2.49         1.07 o
   4  11   0        180.14        174.45         4.18 o
   5  11   0        312.23        312.32         6.62 o
   6  11   0        601.93        620.99        10.90 o
   0  12   0       1002.44       1040.52        15.31 o
   1  12   0         14.80          4.48         0.83 o
   2  12   0       1136.69       1124.47        13.27 o
   3  12   0         37.14         41.06         2.31 o
   4  12   0          0.90          1.81         1.27 o
   5  12   0        240.88        235.20         6.27 o
   6  12   0          5.36          4.64         1.80 o
   1  13   0         75.81         65.79         3.08 o
   2  13   0        303.40        317.95         6.51 o
   3  13   0        416.04        386.39         6.79 o
   4  13   0        459.01        471.70        10.90 o
   5  13   0        318.28        307.82         7.30 o
   0  14   0         58.86         50.31         4.17 o
   1  14   0        302.75        257.99         5.31 o
   2  14   0          6.02          2.10         1.54 o
   3  14   0        759.52        786.33        12.44 o
   4  14   0          0.06          3.47         1.85 o
   1  15   0        303.17        306.88         6.77 o
   2  15   0        506.23        530.59         9.39 o
  -9   0   1        114.16        103.31         4.39 o
  -7   0   1       3589.11       3713.62        73.49 o
  -5   0   1       5133.64       5116.73       107.45 o
  -3   0   1       1753.91       1850.14        36.00 o
   1   0   1       2555.49       2562.92        63.87 o
   3   0   1         38.69         34.84         1.42 o
   5   0   1         17.92         14.59         1.31 o
   7   0   1        813.67        838.23        24.61 o
   9   0   1        388.61        364.08         9.71 o
 -10   1   1        189.49        186.84         8.28 o
  -9   1   1         17.47         15.17         1.58 o
  -8   1   1         10.78          8.57         0.99 o
  -7   1   1        110.46         96.62         3.25 o
  -6   1   1        276.35        257.53         3.43 o
  -5   1   1        871.23        880.52         7.10 o
  -4   1   1        257.41        262.51         3.33 o
  -3   1   1          7.95         12.15         0.66 o
  -2   1   1         42.35         50.10         1.01 o
  -1   1   1       1123.49       1093.74         7.13 o
   1   1   1       1322.20       1411.18         8.36 o
   2   1   1       7980.60       7825.94       156.54 o
   3   1   1        288.72        268.17         5.81 o
   4   1   1        609.57        583.16         8.24 o
   5   1   1       1877.89       1939.61        24.49 o
   6   1   1       1398.19       1409.06        16.85 o
   7   1   1        766.87        759.07         9.99 o
   8   1   1         87.91         81.08         2.91 o
   9   1   1       1009.00       1043.07        26.51 o
  -9   2   1        644.78        656.53        12.01 o
  -8   2   1        409.46        404.21         6.76 o
  -7   2   1         23.56         25.28         1.53 o
  -6   2   1        173.91        172.34         2.88 o
  -5   2   1       4264.37       4575.80        62.33 o
  -4   2   1          6.30         12.62         1.75 o
  -3   2   1        195.02        172.06         2.99 o
  -2   2   1        477.80        464.86         7.13 o
  -1   2   1       2425.24       2404.13        19.38 o
   0   2   1       8965.93       8564.73       105.36 o
   1   2   1          0.19          2.18         0.22 o
   2   2   1       1491.61       1486.37        24.88 o
   3   2   1       8187.02       8088.03       277.09 o
   4   2   1        961.87        928.35        14.06 o
   5   2   1       3357.06       3560.05        41.72 o
   6   2   1         66.80         73.48         2.23 o
   7   2   1        403.62        405.32         6.67 o
   8   2   1        278.91        277.89         4.66 o
   9   2   1       1312.36       1392.62        37.92 o
  -9   3   1        223.59        202.58         4.90 o
  -8   3   1       2338.95       2436.08        23.95 o
  -7   3   1         18.42         12.85         1.26 o
  -6   3   1        354.57        314.59         4.28 o
  -5   3   1         17.56         17.02         1.03 o
  -4   3   1         12.52         19.60         1.04 o
  -3   3   1          2.05          4.60         0.75 o
  -2   3   1        881.17        820.29         4.69 o
  -1   3   1       2608.24       2523.68        25.93 o
   0   3   1        429.11        388.72         4.50 o
   1   3   1       8325.48       8195.80        75.44 o
   2   3   1        109.93         65.48         2.53 o
   3   3   1        429.16        417.48         6.32 o
   4   3   1         25.64         20.67         0.99 o
   5   3   1        270.54        240.72         3.40 o
   6   3   1         82.54         80.79         2.18 o
   7   3   1         70.18         58.74         2.11 o
   8   3   1        121.85        124.83         3.65 o
   9   3   1          0.15          2.08         1.03 o
  -9   4   1          4.00          5.71         1.72 o
  -8   4   1         16.98         13.64         1.69 o
  -7   4   1         35.48         33.68         2.57 o
  -6   4   1        168.63        150.62         3.08 o
  -5   4   1        377.25        394.45         7.90 o
  -4   4   1        451.68        392.98         3.52 o
  -3   4   1          1.93          4.21         1.66 o
  -2   4   1        471.74        503.38         5.94 o
  -1   4   1          4.22          8.66         0.54 o
   0   4   1       1472.28       1431.18        12.49 o
   1   4   1       5897.22       5994.88        27.86 o
   2   4   1       1199.05       1184.50        16.50 o
   3   4   1       2433.17       2387.54        32.93 o
   4   4   1       3017.35       3299.16        39.73 o
   5   4   1         38.72         25.01         1.14 o
   6   4   1        410.14        415.61         5.65 o
   7   4   1        151.53        147.24         6.01 o
   8   4   1         87.72         77.34         2.97 o
   9   4   1          2.50          2.23         1.48 o
  -9   5   1         26.49         26.00         2.22 o
  -8   5   1         50.25         43.15         2.48 o
  -7   5   1         11.86         10.92         1.45 o
  -6   5   1        155.53        154.59         3.57 o
  -5   5   1         36.00         31.89         1.62 o
  -4   5   1          2.31          8.56         1.00 o
  -3   5   1          6.59          3.06         0.47 o
  -2   5   1       2925.34       3192.18        24.69 o
  -1   5   1         81.02         72.19         1.59 o
   0   5   1        436.31        390.84         3.24 o
   1   5   1       9146.49       9677.11        55.84 o
   2   5   1       2004.67       2174.21        16.02 o
   3   5   1          3.77          1.46         0.55 o
   4   5   1       1496.24       1578.77        35.01 o
   5   5   1       2260.82       2299.69        40.59 o
   6   5   1        131.45        113.91         3.21 o
   7   5   1       1282.69       1303.31        20.76 o
   8   5   1          1.43          2.20         1.35 o
   9   5   1        437.22        412.80         8.37 o
  -9   6   1          0.70          1.99         1.56 o
  -8   6   1         66.71         67.22         2.96 o
  -7   6   1        115.15        106.56         3.38 o
  -6   6   1          0.72          0.84         1.05 o
  -5   6   1       3497.69       3630.91        34.13 o
  -4   6   1        336.74        317.31         5.91 o
  -3   6   1        974.64        976.19        11.67 o
  -2   6   1        879.46        903.68         6.86 o
  -1   6   1          7.36          0.83         0.42 o
   0   6   1        173.19        165.43         2.38 o
   1   6   1        528.85        459.11         3.74 o
   2   6   1         12.68          8.93         0.89 o
   3   6   1         92.74        108.42         2.46 o
   4   6   1          3.08          7.52         1.58 o
   5   6   1        367.43        392.03         5.66 o
   6   6   1          5.30          5.35         1.51 o
   7   6   1         25.22         21.41         1.85 o
   8   6   1        211.49        209.37         5.84 o
  -8   7   1        329.10        337.64         7.51 o
  -7   7   1        304.61        307.54         5.91 o
  -6   7   1          0.15          1.52         1.27 o
  -5   7   1       2357.82       2476.05        37.97 o
  -4   7   1       1033.95       1085.68        14.55 o
  -3   7   1       3367.48       3398.42        44.69 o
  -2   7   1        160.32        120.61         2.14 o
  -1   7   1        981.59        992.93         7.14 o
   0   7   1       1064.63       1201.18         7.49 o
   1   7   1        454.72        466.58         6.83 o
   2   7   1        125.79         93.41         2.45 o
   3   7   1        147.93        150.99         3.03 o
   4   7   1        346.93        330.66         4.71 o
   5   7   1          2.50          2.28         1.11 o
   6   7   1       2914.49       3057.44        45.28 o
   7   7   1        737.76        779.42        13.64 o
   8   7   1          0.52          0.69         1.47 o
  -8   8   1        868.47        869.04        13.17 o
  -7   8   1         58.49         55.79         2.71 o
  -6   8   1         42.08         43.14         2.28 o
  -5   8   1        107.05         99.74         3.01 o
  -4   8   1         20.58         18.34         1.47 o
  -3   8   1        105.67        100.11         2.66 o
  -2   8   1        345.09        347.75         4.31 o
  -1   8   1         78.28         73.48         1.89 o
   0   8   1         32.09         28.33         1.25 o
   1   8   1         55.84         35.73         1.35 o
   2   8   1       1457.85       1473.13         7.87 o
   3   8   1       2410.37       2474.03        31.69 o
   4   8   1       1839.36       1928.95        17.18 o
   5   8   1       2048.40       2131.08        30.76 o
   6   8   1        505.31        503.38         7.90 o
   7   8   1         11.12          9.18         2.01 o
   8   8   1        758.01        775.26        15.12 o
  -8   9   1        721.50        733.56        19.15 o
  -7   9   1        220.58        198.94         5.57 o
  -6   9   1        345.42        334.69         9.39 o
  -5   9   1        503.17        506.21         8.72 o
  -4   9   1       1205.18       1237.00        24.26 o
  -3   9   1        308.90        314.87         4.91 o
  -2   9   1        807.52        783.03         8.98 o
  -1   9   1        237.76        248.78         3.57 o
   0   9   1         46.80         43.09         1.61 o
   1   9   1        739.99        705.67         7.25 o
   2   9   1        311.44        259.09         5.89 o
   3   9   1        605.45        628.33         7.91 o
   4   9   1        151.74        152.71         3.60 o
   5   9   1        781.77        798.34        10.18 o
   6   9   1         46.66         53.06         3.14 o
   7   9   1          5.11          5.38         1.60 o
  -7  10   1        139.08        119.86         4.65 o
  -6  10   1        192.89        184.14         4.78 o
  -5  10   1         10.03          9.73         1.37 o
  -4  10   1        283.68        287.90         6.00 o
  -3  10   1        854.28        864.78        11.97 o
  -2  10   1        497.56        489.70         4.89 o
  -1  10   1        179.47        135.71         3.32 o
   0  10   1        370.46        375.22         4.55 o
   1  10   1        205.65        234.66         3.56 o
   2  10   1         78.79         54.10         2.38 o
   3  10   1        226.89        242.39         4.46 o
   4  10   1        138.12        141.38         3.66 o
   5  10   1          3.82          2.74         1.03 o
   6  10   1        379.48        377.83         9.50 o
   7  10   1          6.06          7.88         1.88 o
  -7  11   1          2.18          1.70         1.67 o
  -6  11   1        200.11        189.30         5.50 o
  -5  11   1          4.62          1.99         1.13 o
  -4  11   1         12.79          8.93         1.49 o
  -3  11   1        625.80        611.93         8.65 o
  -2  11   1         14.68         10.65         1.30 o
  -1  11   1         61.22         60.82         2.13 o
   0  11   1       1287.92       1261.21         9.88 o
   1  11   1        410.75        430.88         4.84 o
   2  11   1        731.33        658.57         8.24 o
   3  11   1        458.10        450.15         7.13 o
   4  11   1        103.62        103.13         3.33 o
   5  11   1        218.24        208.83         5.95 o
   6  11   1        153.14        160.39         5.62 o
  -6  12   1        466.47        491.22        10.96 o
  -5  12   1       1712.33       1842.17        18.59 o
  -4  12   1        511.23        519.29        12.30 o
  -3  12   1        607.80        655.75         7.99 o
  -2  12   1        943.98        933.31        10.62 o
  -1  12   1         12.57          8.58         1.08 o
   0  12   1       1061.18       1123.98        12.59 o
   1  12   1        184.90        199.46         4.22 o
   2  12   1          0.64          1.89         0.94 o
   3  12   1          0.32          2.39         1.30 o
   4  12   1        962.60       1027.54        13.36 o
   5  12   1         91.89         96.33         5.04 o
   6  12   1          5.61          5.23         1.77 o
  -5  13   1         10.73          8.68         1.92 o
  -4  13   1         54.67         50.86         2.80 o
  -3  13   1       1768.22       1912.42        18.60 o
  -2  13   1        585.93        617.07         8.63 o
  -1  13   1       1073.30       1084.16         9.39 o
   0  13   1        272.06        263.93         5.12 o
   1  13   1         54.41         54.11         3.33 o
   2  13   1         32.11         22.13         2.06 o
   3  13   1         98.53         85.66         3.90 o
   4  13   1         50.92         37.00         3.03 o
   5  13   1         30.44         25.57         2.78 o
  -4  14   1         35.06         27.17         2.65 o
  -3  14   1         33.44         32.00         2.91 o
  -2  14   1        811.32        835.09        13.07 o
  -1  14   1         42.58         37.16         2.36 o
   0  14   1         13.23         13.82         1.54 o
   1  14   1         34.21         32.34         2.30 o
   2  14   1       1129.38       1121.60        16.77 o
   3  14   1        333.30        327.92         7.55 o
   4  14   1        652.30        714.03        13.19 o
  -2  15   1        620.45        669.99        10.13 o
  -1  15   1         37.34         26.28         2.35 o
   0  15   1        219.65        207.43         5.51 o
   1  15   1        681.50        735.38        12.00 o
   2  15   1         22.07         19.28         2.52 o
 -10   0   2       2253.69       2445.77       161.00 o
  -8   0   2         58.09         50.65         3.63 o
  -6   0   2       4142.56       4461.91        54.90 o
  -4   0   2       5147.30       5548.89        82.14 o
  -2   0   2       1268.73       1186.53         6.65 o
   0   0   2       9230.85       9128.70       204.25 o
   2   0   2         49.84         54.02         1.97 o
   4   0   2        151.20        159.09         9.60 o
   6   0   2       3863.22       3995.98       117.20 o
   8   0   2        857.55        860.70        20.88 o
 -10   1   2          2.52          1.21         1.16 o
  -9   1   2         72.81         61.12         2.49 o
  -8   1   2       2933.88       3024.91        32.45 o
  -7   1   2         32.79         27.14         1.45 o
  -6   1   2        379.80        350.40         4.77 o
  -5   1   2       1514.56       1451.39         9.59 o
  -4   1   2        238.56        291.79         3.49 o
  -3   1   2       1395.92       1427.11         8.31 o
  -2   1   2        734.27        727.39         4.99 o
  -1   1   2       2731.18       2723.23        24.17 o
   0   1   2        488.91        482.40         5.52 o
   1   1   2      10054.05       9335.47       219.14 o
   2   1   2        559.03        537.72         9.00 o
   3   1   2        180.46        180.75         2.70 o
   4   1   2          1.91          2.57         0.89 o
   5   1   2        571.44        531.29         5.17 o
   6   1   2        293.09        295.74         5.64 o
   7   1   2         78.44         78.51         2.50 o
   8   1   2        544.12        564.32         9.49 o
   9   1   2          0.64          0.27         1.08 o
 -10   2   2        256.54        249.61         9.04 o
  -9   2   2         38.01         27.19         1.96 o
  -8   2   2        134.14        129.43         3.14 o
  -7   2   2        215.09        214.27         3.78 o
  -6   2   2        314.34        319.05         4.42 o
  -5   2   2         16.87         11.48         0.92 o
  -4   2   2       6004.34       6664.00        31.18 o
  -3   2   2       1235.72       1309.13         6.40 o
  -2   2   2       8531.71       8252.08        70.86 o
  -1   2   2       2613.05       2567.81        15.89 o
   0   2   2         32.83         40.99         0.72 o
   1   2   2      12647.20      11712.56       512.20 o
   2   2   2       2928.43       3005.48        50.80 o
   3   2   2          0.19          5.20         0.58 o
   4   2   2        245.34        248.74         2.96 o
   5   2   2          5.12         10.01         0.84 o
   6   2   2        890.19        917.53         8.19 o
   7   2   2         86.36         76.19         2.69 o
   8   2   2         70.09         63.37         3.09 o
   9   2   2         20.74         19.57         1.99 o
  -9   3   2          6.48          9.94         1.98 o
  -8   3   2        452.29        498.02         7.01 o
  -7   3   2       1494.39       1518.78        23.51 o
  -6   3   2        305.02        326.34         5.52 o
  -5   3   2        371.51        339.38         3.56 o
  -4   3   2        143.51        189.29         3.41 o
  -3   3   2       3473.69       3685.97        44.48 o
  -2   3   2       2299.22       2411.20        31.74 o
  -1   3   2        185.99        120.38         1.83 o
   0   3   2       2489.93       2486.11        27.69 o
   1   3   2        162.61        163.37         2.03 o
   2   3   2          4.77          2.55         0.35 o
   3   3   2        131.99        119.23         2.60 o
   4   3   2        220.73        201.60         4.26 o
   5   3   2         90.12         97.75         2.07 o
   6   3   2          7.46          8.12         1.61 o
   7   3   2         32.11         31.40         1.98 o
   8   3   2          1.34          0.55         0.74 o
   9   3   2       1359.27       1439.87        17.57 o
  -9   4   2        590.00        600.09        12.03 o
  -8   4   2        442.96        453.95        10.07 o
  -7   4   2          2.86          2.27         0.73 o
  -6   4   2          4.82          5.22         0.79 o
  -5   4   2       2329.68       2419.12        36.00 o
  -4   4   2        281.37        250.65         4.85 o
  -3   4   2       9376.71      10081.89       188.04 o
  -2   4   2       6068.28       6030.02        73.80 o
  -1   4   2        105.27         89.77         1.72 o
   0   4   2       6273.51       6139.83        79.62 o
   1   4   2         28.88         20.46         0.71 o
   2   4   2        229.39        231.10         3.54 o
   3   4   2         10.79          9.11         0.84 o
   4   4   2        251.02        255.46         4.21 o
   5   4   2        105.43        107.40         2.73 o
   6   4   2        142.36        140.09         3.46 o
   7   4   2         53.73         50.79         2.24 o
   8   4   2         20.61         15.83         2.10 o
   9   4   2         64.42         51.90         3.86 o
  -9   5   2        589.23        578.79        10.36 o
  -8   5   2       1133.21       1119.95        13.94 o
  -7   5   2          0.02          1.65         1.20 o
  -6   5   2       1399.04       1423.34        28.75 o
  -5   5   2          3.51          2.43         0.72 o
  -4   5   2       3075.79       3400.26        27.46 o
  -3   5   2       2557.09       2799.42        17.01 o
  -2   5   2        195.86        191.52         2.77 o
  -1   5   2       1131.22       1142.92         9.55 o
   0   5   2      16929.72      17206.52        80.59 o
   1   5   2       1909.15       1836.73        15.88 o
   2   5   2        116.77         92.20         1.25 o
   3   5   2       1272.79       1348.34        19.84 o
   4   5   2        218.57        199.60         3.41 o
   5   5   2          2.42          6.03         1.02 o
   6   5   2        270.72        240.50         4.51 o
   7   5   2          8.16          7.55         1.40 o
   8   5   2         40.75         36.99         2.86 o
   9   5   2         51.35         46.18         3.37 o
  -9   6   2          0.29          1.21         1.31 o
  -8   6   2        173.55        168.22         4.36 o
  -7   6   2        320.78        308.96         5.54 o
  -6   6   2        662.98        633.37        12.36 o
  -5   6   2       1540.99       1539.07        22.56 o
  -4   6   2        136.20        107.55         2.24 o
  -3   6   2          3.12          6.58         0.80 o
  -2   6   2         88.07         98.73         1.88 o
  -1   6   2          0.89          1.04         0.69 o
   0   6   2       2639.28       2897.81        13.50 o
   1   6   2        125.28        154.81         2.28 o
   2   6   2         40.64         46.87         1.11 o
   3   6   2        207.66        199.51         3.20 o
   4   6   2        411.13        417.81         5.36 o
   5   6   2        110.37        131.03         3.19 o
   6   6   2       3004.82       3135.85        43.18 o
   7   6   2          1.63          0.88         1.12 o
   8   6   2        228.43        227.28         7.57 o
  -9   7   2         64.20         56.82         3.56 o
  -8   7   2       1254.85       1272.42        26.90 o
  -7   7   2          7.19         11.20         1.51 o
  -6   7   2       1140.65       1190.33        16.87 o
  -5   7   2       1589.99       1588.46        32.90 o
  -4   7   2        214.25        215.12         3.84 o
  -3   7   2        213.57        174.53         3.23 o
  -2   7   2        132.68        124.39         2.21 o
  -1   7   2        364.60        302.64         3.81 o
   0   7   2        345.51        331.75         5.07 o
   1   7   2       1401.61       1442.07         9.39 o
   2   7   2         99.86         78.87         2.09 o
   3   7   2         24.04         23.26         1.37 o
   4   7   2        782.91        741.37         8.34 o
   5   7   2        778.31        792.58         7.77 o
   6   7   2        337.94        319.75         6.04 o
   7   7   2          4.04          1.36         1.54 o
   8   7   2        135.06        140.11         7.08 o
  -8   8   2          7.64          4.55         1.80 o
  -7   8   2        574.92        539.78        15.37 o
  -6   8   2         44.19         36.81         2.17 o
  -5   8   2        898.57        954.89        25.91 o
  -4   8   2       2279.56       2372.06        28.74 o
  -3   8   2       1267.41       1278.13        18.71 o
  -2   8   2       1676.38       1765.60        12.58 o
  -1   8   2       2099.38       2153.12        15.56 o
   0   8   2          6.76          2.82         0.58 o
   1   8   2         24.98         28.92         2.54 o
   2   8   2        506.77        500.90         5.44 o
   3   8   2        979.85       1015.59        10.16 o
   4   8   2       1661.55       1727.82        16.55 o
   5   8   2        177.32        180.38         3.98 o
   6   8   2        216.71        191.59         5.34 o
   7   8   2        102.42         92.85         4.15 o
   8   8   2         79.67         71.67         4.03 o
  -8   9   2        107.78        116.62         4.69 o
  -7   9   2        892.70        948.76        13.87 o
  -6   9   2         24.15         22.70         1.90 o
  -5   9   2        593.06        601.75         9.87 o
  -4   9   2        129.46        116.00         3.71 o
  -3   9   2       1704.06       1747.97        24.98 o
  -2   9   2        240.41        229.14         4.06 o
  -1   9   2        139.81        130.38         2.64 o
   0   9   2        428.74        363.34         4.27 o
   1   9   2         15.61         17.02         1.21 o
   2   9   2          0.07          1.52         0.64 o
   3   9   2        265.65        249.10         4.26 o
   4   9   2        944.07        975.35        16.49 o
   5   9   2        268.89        268.98         6.13 o
   6   9   2         75.47         61.87         3.41 o
   7   9   2        327.02        327.86         9.31 o
  -7  10   2          0.77          2.39         1.34 o
  -6  10   2          4.15          4.10         1.32 o
  -5  10   2        425.52        417.69         7.08 o
  -4  10   2        287.45        276.79         5.71 o
  -3  10   2        132.70        129.13         3.72 o
  -2  10   2       2105.05       2223.85        11.88 o
  -1  10   2          0.04          1.84         0.81 o
   0  10   2        608.40        630.33         6.89 o
   1  10   2          4.19          2.57         0.61 o
   2  10   2        302.95        273.98         4.55 o
   3  10   2        396.93        391.32         5.56 o
   4  10   2         53.78         47.96         2.94 o
   5  10   2        192.55        191.86         5.51 o
   6  10   2          0.37          2.35         1.74 o
   7  10   2        250.11        260.81         7.00 o
  -7  11   2         68.17         65.24         4.45 o
  -6  11   2         94.55         88.42         3.43 o
  -5  11   2         65.72         61.54         2.84 o
  -4  11   2        459.31        440.68         7.32 o
  -3  11   2         19.38         15.50         1.64 o
  -2  11   2       1431.13       1422.72        16.62 o
  -1  11   2        403.62        334.01         4.63 o
   0  11   2        570.91        644.04         6.62 o
   1  11   2        626.08        581.01         7.78 o
   2  11   2         88.99         96.49         3.23 o
   3  11   2          4.16          1.76         0.96 o
   4  11   2        531.93        512.75        11.95 o
   5  11   2          1.81          2.46         1.57 o
   6  11   2        198.90        191.45         7.18 o
  -6  12   2          4.38          5.51         2.11 o
  -5  12   2         63.58         59.12         3.42 o
  -4  12   2        382.87        396.12         6.86 o
  -3  12   2       1241.97       1277.55        13.38 o
  -2  12   2         36.03         31.82         1.79 o
  -1  12   2          9.31          3.90         1.19 o
   0  12   2          9.19          3.65         0.96 o
   1  12   2        960.67        984.71        12.33 o
   2  12   2        195.26        164.02         4.27 o
   3  12   2        824.38        818.28        11.82 o
   4  12   2       1387.66       1542.59        21.83 o
   5  12   2        101.47         93.80         4.36 o
  -5  13   2        276.73        253.12         5.70 o
  -4  13   2        319.31        315.76         6.29 o
  -3  13   2         18.59         15.60         1.79 o
  -2  13   2        405.06        381.59         7.09 o
  -1  13   2         71.66         61.24         2.70 o
   0  13   2          3.58          4.16         1.05 o
   1  13   2        733.92        741.77         9.72 o
   2  13   2        188.73        176.55         5.82 o
   3  13   2        425.62        426.29         8.54 o
   4  13   2        223.57        229.41         6.60 o
  -4  14   2        353.02        351.27         7.55 o
  -3  14   2        316.03        337.12         7.33 o
  -2  14   2        301.65        298.74         6.13 o
  -1  14   2        963.90        954.21        18.55 o
   0  14   2         43.79         33.19         2.17 o
   1  14   2        203.71        193.98         5.97 o
   2  14   2         11.23         12.40         2.24 o
   3  14   2       2379.44       2620.99        26.97 o
  -2  15   2        151.95        171.48         5.13 o
  -1  15   2        405.28        395.73         6.56 o
   0  15   2        583.83        615.31         9.10 o
   1  15   2        237.80        231.39         6.87 o
  -9   0   3          0.66          0.53         1.21 o
  -7   0   3         60.11         67.69         6.70 o
  -5   0   3         34.55         23.62         1.58 o
  -3   0   3         29.16         24.53         1.60 o
  -1   0   3      10274.11       9895.88       211.62 o
   3   0   3        701.96        717.28        35.24 o
   5   0   3       1157.71       1162.48        33.27 o
   7   0   3       1867.42       1992.48        47.91 o
   9   0   3         28.76         30.90         3.85 o
 -10   1   3        223.20        207.45         6.64 o
  -9   1   3         34.13         28.14         1.97 o
  -8   1   3        624.39        633.24         8.80 o
  -7   1   3          2.48          1.09         0.82 o
  -6   1   3        215.94        207.12         3.25 o
  -5   1   3        478.48        494.82         6.67 o
  -4   1   3      10469.79      11223.47       175.16 o
  -3   1   3        264.58        247.63         2.83 o
  -2   1   3        341.54        321.70         4.78 o
  -1   1   3        519.34        501.72         3.52 o
   0   1   3       1355.50       1312.30         7.71 o
   1   1   3      32061.65      31002.94        53.95 o
   2   1   3       1523.11       1480.91        27.30 o
   3   1   3       1475.80       1375.14        25.50 o
   4   1   3         21.99         16.74         1.01 o
   5   1   3        190.06        165.33         2.91 o
   6   1   3          1.14          3.03         0.87 o
   7   1   3         41.60         38.75         2.10 o
   8   1   3        127.40        125.54         3.41 o
   9   1   3        194.12        173.49         5.38 o
 -10   2   3          3.91          2.42         1.28 o
  -9   2   3        305.94        294.42         4.95 o
  -8   2   3        439.37        462.51         6.94 o
  -7   2   3        838.18        836.88        10.74 o
  -6   2   3        435.77        442.45         5.30 o
  -5   2   3        162.81        135.28         2.39 o
  -4   2   3          2.30          3.44         0.89 o
  -3   2   3        991.09       1089.55        10.23 o
  -2   2   3       1590.70       1534.20        10.26 o
  -1   2   3        433.19        417.64         3.26 o
   0   2   3        542.16        592.88         7.45 o
   1   2   3        348.19        327.06         6.61 o
   2   2   3        400.77        340.60         8.49 o
   3   2   3       1209.97       1201.67        25.33 o
   4   2   3        160.27        152.38         2.64 o
   5   2   3        118.21        131.78         3.14 o
   6   2   3        978.66        955.80        23.66 o
   7   2   3         25.60         24.94         1.60 o
   8   2   3          0.71          1.83         1.10 o
   9   2   3        104.04        102.62         3.84 o
 -10   3   3          0.46          1.14         1.46 o
  -9   3   3         42.64         32.97         2.81 o
  -8   3   3       2337.99       2479.57        45.17 o
  -7   3   3         12.90         12.02         1.09 o
  -6   3   3         55.05         50.26         1.91 o
  -5   3   3        468.70        475.50         6.38 o
  -4   3   3        387.83        402.10         3.63 o
  -3   3   3       3432.51       3701.61        28.78 o
  -2   3   3       1733.35       1860.71        17.44 o
  -1   3   3         21.12         19.57         0.78 o
   0   3   3          8.00         14.42         0.78 o
   1   3   3         55.63         51.06         2.19 o
   2   3   3         24.58         17.39         0.86 o
   3   3   3          3.71          0.85         0.66 o
   4   3   3       3588.09       3517.82        49.19 o
   5   3   3        125.87        136.87         2.95 o
   6   3   3        418.55        413.72         9.47 o
   7   3   3          1.25          0.78         0.95 o
   8   3   3        275.77        291.10         6.78 o
   9   3   3         27.08         23.47         2.78 o
  -9   4   3         27.22         29.47         3.33 o
  -8   4   3        120.64        137.69         4.92 o
  -7   4   3       2153.04       2248.80        33.31 o
  -6   4   3        250.43        273.13         4.14 o
  -5   4   3          2.10          1.66         0.47 o
  -4   4   3          5.24         13.03         0.83 o
  -3   4   3        147.24        110.65         2.64 o
  -2   4   3         12.63         15.57         0.89 o
  -1   4   3       1505.35       1512.78        15.63 o
   0   4   3        232.95        218.82         3.00 o
   1   4   3        174.14        149.09         2.08 o
   2   4   3       2022.80       2088.73        25.16 o
   3   4   3       1409.66       1449.63         8.40 o
   4   4   3         86.23         69.81         1.65 o
   5   4   3        807.24        835.37        10.72 o
   6   4   3        674.46        625.03        12.33 o
   7   4   3         25.79         20.15         2.08 o
   8   4   3         93.96         92.17         4.02 o
  -9   5   3        125.13        108.75         4.78 o
  -8   5   3          0.97          1.32         1.11 o
  -7   5   3        577.59        559.82         9.42 o
  -6   5   3         10.43         10.31         1.05 o
  -5   5   3       1297.45       1267.98        24.84 o
  -4   5   3        706.51        662.19        10.11 o
  -3   5   3        106.56        155.99         2.34 o
  -2   5   3        100.97         99.66         3.19 o
  -1   5   3          6.60          3.05         0.51 o
   0   5   3        461.92        417.54         3.86 o
   1   5   3       1813.48       1803.90         9.50 o
   2   5   3         71.23         95.38         1.46 o
   3   5   3        545.10        555.75        10.11 o
   4   5   3        653.61        655.19         9.45 o
   5   5   3        164.97        153.26         4.46 o
   6   5   3          3.19          3.10         1.06 o
   7   5   3        835.43        891.70        11.13 o
   8   5   3        117.10        110.35         4.47 o
  -9   6   3         96.16         84.56         4.04 o
  -8   6   3        138.13        129.79         4.56 o
  -7   6   3         17.72         24.22         2.21 o
  -6   6   3        170.96        143.62         3.78 o
  -5   6   3       1136.82       1172.11        32.76 o
  -4   6   3          5.58          4.00         0.68 o
  -3   6   3        546.42        587.14         5.73 o
  -2   6   3          0.49          1.21         0.68 o
  -1   6   3       1164.23       1238.84        12.12 o
   0   6   3        108.83         87.95         1.74 o
   1   6   3       4897.44       4963.76        46.28 o
   2   6   3       1723.26       1914.19        15.20 o
   3   6   3        328.49        302.96         3.93 o
   4   6   3         64.59         56.96         2.04 o
   5   6   3        227.15        206.29         3.90 o
   6   6   3        386.09        379.44         7.79 o
   7   6   3         40.99         33.79         2.73 o
   8   6   3        336.20        330.48         7.89 o
  -9   7   3        149.28        158.94         5.60 o
  -8   7   3        106.61         97.53         4.11 o
  -7   7   3        279.14        264.00         5.39 o
  -6   7   3        465.97        465.29        10.22 o
  -5   7   3        412.15        396.05         5.37 o
  -4   7   3       1053.01        997.49        17.66 o
  -3   7   3       1432.07       1501.81        19.52 o
  -2   7   3       1389.00       1428.49        18.80 o
  -1   7   3       1074.57       1055.76        12.82 o
   0   7   3       3637.54       3968.45        20.69 o
   1   7   3        297.17        318.97         4.84 o
   2   7   3        191.11        197.39         3.08 o
   3   7   3       1780.11       1780.75        17.74 o
   4   7   3         10.49         10.39         1.07 o
   5   7   3       1465.07       1549.63        30.98 o
   6   7   3         84.84         79.36         3.65 o
   7   7   3        354.08        355.30         7.82 o
   8   7   3        238.33        226.76         6.59 o
  -8   8   3        430.13        447.55         9.14 o
  -7   8   3       2159.86       2271.15        43.41 o
  -6   8   3        128.69        116.03         4.22 o
  -5   8   3       2363.75       2580.95        32.93 o
  -4   8   3         42.51         35.61         3.09 o
  -3   8   3       1334.54       1303.07        20.63 o
  -2   8   3       5738.71       5959.13        63.78 o
  -1   8   3       2313.29       2293.40        13.80 o
   0   8   3         62.47         43.83         1.49 o
   1   8   3        165.72        192.55         3.38 o
   2   8   3        136.02        139.95         2.85 o
   3   8   3        539.48        524.56         7.48 o
   4   8   3         17.66         12.40         1.71 o
   5   8   3        725.22        709.47        11.24 o
   6   8   3        257.65        243.64         6.17 o
   7   8   3         11.01         11.14         2.15 o
  -8   9   3        100.29         96.17         4.32 o
  -7   9   3        261.59        222.82         6.02 o
  -6   9   3         25.48         23.63         1.92 o
  -5   9   3        160.01        144.84         3.68 o
  -4   9   3       1249.88       1219.21        13.15 o
  -3   9   3        408.59        376.69         5.17 o
  -2   9   3       4041.20       4087.27        23.97 o
  -1   9   3        162.16        162.11         2.93 o
   0   9   3        110.37         99.43         2.28 o
   1   9   3        402.21        418.80         4.45 o
   2   9   3       1078.00       1021.60         9.15 o
   3   9   3          0.38          1.78         1.41 o
   4   9   3       3685.03       3867.43        30.97 o
   5   9   3          0.23          0.11         1.27 o
   6   9   3         51.01         45.20         3.24 o
   7   9   3        143.58        136.39         5.22 o
  -7  10   3        731.19        739.60        17.28 o
  -6  10   3          4.25          4.55         1.08 o
  -5  10   3         10.15          7.20         1.23 o
  -4  10   3         58.61         49.78         2.33 o
  -3  10   3          1.08          1.74         1.12 o
  -2  10   3        249.69        276.10         4.16 o
  -1  10   3        184.05        160.56         3.13 o
   0  10   3        398.97        355.43         4.68 o
   1  10   3        225.17        199.18         3.35 o
   2  10   3        537.98        541.59         6.25 o
   3  10   3        199.25        175.75         4.83 o
   4  10   3       1549.46       1646.63        47.20 o
   5  10   3         22.12         23.72         2.41 o
   6  10   3        691.89        710.97        13.96 o
  -7  11   3          0.03          1.31         1.35 o
  -6  11   3        233.84        244.15         6.23 o
  -5  11   3        685.71        712.41        10.83 o
  -4  11   3        538.54        520.24         9.27 o
  -3  11   3         90.68         80.09         3.29 o
  -2  11   3       1032.95       1108.38         9.26 o
  -1  11   3        363.28        351.03         5.31 o
   0  11   3        101.71         85.33         2.39 o
   1  11   3        169.11        171.50         4.00 o
   2  11   3         84.60         85.08         7.46 o
   3  11   3          4.00          2.02         1.40 o
   4  11   3        435.77        430.57         8.50 o
   5  11   3        366.70        357.18         8.03 o
   6  11   3         48.58         43.21         3.27 o
  -6  12   3        317.02        341.66         7.68 o
  -5  12   3        166.10        169.21         4.58 o
  -4  12   3        131.35        116.01         3.72 o
  -3  12   3         26.52         27.16         2.23 o
  -2  12   3          0.27          1.50         1.15 o
  -1  12   3        535.17        537.41         7.21 o
   0  12   3        357.88        325.01         5.17 o
   1  12   3        606.56        632.76         8.93 o
   2  12   3        115.67        117.39         4.25 o
   3  12   3        749.91        736.33        11.37 o
   4  12   3          0.03          2.22         1.64 o
   5  12   3          4.54          3.90         1.76 o
  -5  13   3         22.83         23.38         2.46 o
  -4  13   3        429.11        436.94         8.46 o
  -3  13   3         26.95         26.60         2.28 o
  -2  13   3          3.89          0.98         1.22 o
  -1  13   3         52.86         51.94         2.36 o
   0  13   3         46.39         42.86         2.11 o
   1  13   3         35.46         30.35         2.66 o
   2  13   3         54.35         43.58         3.01 o
   3  13   3        520.64        536.86         9.81 o
   4  13   3        369.40        341.38         8.21 o
  -4  14   3        390.38        394.94         7.09 o
  -3  14   3        101.84        102.40         4.23 o
  -2  14   3       2238.06       2333.47        19.53 o
  -1  14   3         67.52         50.30         2.66 o
   0  14   3          1.54          3.98         1.05 o
   1  14   3          9.33          6.13         2.40 o
   2  14   3        517.74        505.97         9.80 o
   3  14   3          2.40          2.54         1.64 o
  -2  15   3         27.81         26.48         2.22 o
  -1  15   3        826.19        906.47        12.71 o
   0  15   3        297.01        293.49         8.51 o
   1  15   3        241.10        227.68         6.91 o
 -10   0   4         48.91         42.31         3.70 o
  -8   0   4        472.98        468.55         9.17 o
  -6   0   4       2189.56       2317.86        38.62 o
  -4   0   4       1258.16       1185.08        24.62 o
  -2   0   4       3413.12       3467.76        54.96 o
   0   0   4       4747.99       4719.06        71.89 o
   2   0   4        651.02        713.32        10.48 o
   4   0   4        336.82        310.55        10.08 o
   6   0   4       1522.36       1539.58        28.74 o
   8   0   4        117.46        117.94         4.79 o
 -10   1   4        572.76        577.92        13.52 o
  -9   1   4       1048.07       1125.91        26.76 o
  -8   1   4         67.50         52.07         2.09 o
  -7   1   4        119.61        115.16         3.06 o
  -6   1   4        374.10        355.26         5.51 o
  -5   1   4       2126.85       2255.02        32.31 o
  -4   1   4        401.14        427.27         3.96 o
  -3   1   4          0.21          2.09         0.34 o
  -2   1   4        136.88        127.03         1.76 o
  -1   1   4       3937.85       4050.15        41.29 o
   0   1   4        248.75        257.19         2.78 o
   1   1   4       5335.98       5574.73       113.85 o
   2   1   4       2910.13       2975.63        58.86 o
   3   1   4       3116.28       3197.93        49.68 o
   4   1   4        592.28        538.99        13.61 o
   5   1   4         74.02         60.10         1.89 o
   6   1   4       1361.84       1371.38        26.96 o
   7   1   4        363.97        360.41         6.98 o
   8   1   4        488.03        476.75         7.38 o
 -10   2   4         13.37         10.36         1.90 o
  -9   2   4         16.30         15.19         1.61 o
  -8   2   4        262.33        268.90         4.62 o
  -7   2   4       2382.60       2529.41        21.81 o
  -6   2   4        432.57        415.89         4.60 o
  -5   2   4        583.57        588.74         7.84 o
  -4   2   4       5357.08       5676.50        67.49 o
  -3   2   4        503.31        609.85         8.46 o
  -2   2   4       1058.13        991.05         7.49 o
  -1   2   4         53.80         56.41         1.17 o
   0   2   4         42.69         39.09         0.94 o
   1   2   4       1653.60       1747.10         9.48 o
   2   2   4        855.74        846.50        24.27 o
   3   2   4        229.81        208.18         2.98 o
   4   2   4       2201.66       2182.70        31.44 o
   5   2   4        361.56        361.87         9.41 o
   6   2   4        954.61       1000.03        21.73 o
   7   2   4         63.98         63.68         2.32 o
   8   2   4        140.74        131.27         4.65 o
 -10   3   4         92.72         84.76         5.79 o
  -9   3   4          6.70          3.10         1.12 o
  -8   3   4        605.37        598.36         8.88 o
  -7   3   4       1279.05       1279.32        17.14 o
  -6   3   4         80.98         66.58         1.94 o
  -5   3   4        660.78        675.76         7.96 o
  -4   3   4         24.80         26.60         1.05 o
  -3   3   4         70.64        143.54         1.70 o
  -2   3   4        179.95        172.19         2.27 o
  -1   3   4       2225.24       2165.71        10.21 o
   0   3   4        121.40        108.61         1.69 o
   1   3   4         16.34         13.57         0.86 o
   2   3   4       1984.05       2026.60        32.55 o
   3   3   4        300.77        248.01         3.98 o
   4   3   4         29.74         31.22         1.50 o
   5   3   4       1122.63       1167.97        16.04 o
   6   3   4        288.94        279.34         4.21 o
   7   3   4          2.47          3.69         1.62 o
   8   3   4          0.01          1.13         1.28 o
  -9   4   4        269.62        262.50         6.66 o
  -8   4   4        265.03        236.77         7.91 o
  -7   4   4        287.63        294.21         4.97 o
  -6   4   4        347.19        338.80         3.94 o
  -5   4   4         46.76         34.48         1.32 o
  -4   4   4        532.38        569.34         6.84 o
  -3   4   4        923.23        883.74        11.08 o
  -2   4   4        426.65        385.38         3.59 o
  -1   4   4        336.29        340.57         2.73 o
   0   4   4        153.89        132.91         2.76 o
   1   4   4       2041.89       2006.52        26.22 o
   2   4   4        560.20        586.67         9.35 o
   3   4   4       1168.87       1182.36        24.37 o
   4   4   4        351.10        316.47         5.42 o
   5   4   4         63.37         69.02         2.39 o
   6   4   4          9.70          8.68         1.65 o
   7   4   4         13.94         15.96         2.02 o
   8   4   4        144.89        147.09         5.09 o
  -9   5   4        242.98        254.98         7.09 o
  -8   5   4         26.12         38.61         3.08 o
  -7   5   4          2.09          1.79         0.98 o
  -6   5   4         98.80         64.61         2.09 o
  -5   5   4        486.72        462.89         4.24 o
  -4   5   4        597.62        569.49         6.63 o
  -3   5   4        266.53        272.29         3.98 o
  -2   5   4        268.52        303.83         5.34 o
  -1   5   4        475.78        491.82         8.68 o
   0   5   4          3.51          4.48         1.44 o
   1   5   4         24.04         16.95         1.10 o
   2   5   4        436.65        457.41         4.95 o
   3   5   4        830.48        782.96        16.87 o
   4   5   4         46.67         27.84         1.90 o
   5   5   4        483.09        504.50         7.55 o
   6   5   4        499.87        467.97        15.89 o
   7   5   4        445.12        446.62         8.67 o
   8   5   4        168.49        152.98         5.57 o
  -9   6   4         31.79         25.91         3.31 o
  -8   6   4         37.03         33.61         2.97 o
  -7   6   4        454.20        453.94        10.43 o
  -6   6   4         42.31         36.49         1.98 o
  -5   6   4          0.06          1.03         0.51 o
  -4   6   4       1712.13       1684.09        37.12 o
  -3   6   4       1419.15       1486.49        22.96 o
  -2   6   4       1490.17       1561.47        15.14 o
  -1   6   4        727.66        825.29         6.86 o
   0   6   4        125.99         86.72         1.87 o
   1   6   4        543.20        531.12         5.11 o
   2   6   4       3515.94       3734.23        30.68 o
   3   6   4          9.10         16.33         1.65 o
   4   6   4          0.03          0.04         1.09 o
   5   6   4         23.82         16.81         2.24 o
   6   6   4        601.83        591.22        11.21 o
   7   6   4        679.22        680.91        13.75 o
   8   6   4        508.74        527.69        11.50 o
  -9   7   4        190.67        190.16         5.92 o
  -8   7   4          8.35         11.77         1.89 o
  -7   7   4        206.83        191.25         5.20 o
  -6   7   4        170.69        163.69         5.11 o
  -5   7   4         63.35         49.55         1.73 o
  -4   7   4       2386.38       2406.42        20.65 o
  -3   7   4         75.38         91.45         2.36 o
  -2   7   4       2420.05       2413.98        35.29 o
  -1   7   4        294.44        286.65         3.65 o
   0   7   4       1111.48       1211.74         8.50 o
   1   7   4        284.63        305.35         3.19 o
   2   7   4         30.41         33.59         1.47 o
   3   7   4         54.02         44.17         2.32 o
   4   7   4        923.57        948.65        16.65 o
   5   7   4        185.80        182.55         5.04 o
   6   7   4         62.91         57.26         3.32 o
   7   7   4       1529.99       1621.67        19.13 o
  -8   8   4       1034.33       1064.32        21.22 o
  -7   8   4       1320.09       1364.44        15.99 o
  -6   8   4        240.46        266.66         7.58 o
  -5   8   4        537.09        520.97         6.98 o
  -4   8   4       3442.36       3468.13        31.42 o
  -3   8   4        180.36        157.08         3.90 o
  -2   8   4       1577.47       1594.49         9.64 o
  -1   8   4         55.07         52.01         1.71 o
   0   8   4         27.15         25.27         1.21 o
   1   8   4          6.04          6.16         0.71 o
   2   8   4          7.58          5.54         1.26 o
   3   8   4        167.25        161.35         4.36 o
   4   8   4        694.32        699.97        17.09 o
   5   8   4        573.55        594.64        10.41 o
   6   8   4        522.44        532.94         9.50 o
   7   8   4         33.27         28.86         2.97 o
  -8   9   4          0.67          0.68         1.35 o
  -7   9   4          4.04          5.04         1.57 o
  -6   9   4        611.44        583.51         9.71 o
  -5   9   4         73.59         71.71         3.56 o
  -4   9   4        580.47        563.92        10.43 o
  -3   9   4        999.14       1002.78        13.95 o
  -2   9   4         25.85         21.71         1.45 o
  -1   9   4        490.05        465.75         4.93 o
   0   9   4        713.01        744.83         7.60 o
   1   9   4         52.75         48.44         2.08 o
   2   9   4        480.03        464.99         7.18 o
   3   9   4        957.47        910.73        11.76 o
   4   9   4        277.05        278.78         6.27 o
   5   9   4        202.36        203.26         5.68 o
   6   9   4        645.39        675.21        11.24 o
   7   9   4         39.51         37.95         3.20 o
  -7  10   4         86.19         65.93         3.64 o
  -6  10   4         10.06         12.87         1.91 o
  -5  10   4         65.58         52.75         2.48 o
  -4  10   4         34.88         34.37         2.02 o
  -3  10   4        316.04        312.49         4.84 o
  -2  10   4       2697.70       2774.55        20.02 o
  -1  10   4        231.22        221.43         3.47 o
   0  10   4          7.96         14.57         1.13 o
   1  10   4       1488.83       1507.81        10.50 o
   2  10   4          0.00          2.20         1.15 o
   3  10   4        422.69        404.86         8.05 o
   4  10   4         22.50         16.85         2.05 o
   5  10   4        261.65        255.79         6.62 o
   6  10   4        112.00        118.53         4.95 o
  -7  11   4         41.77         47.28         3.31 o
  -6  11   4         13.30         14.46         2.16 o
  -5  11   4        109.08        105.13         4.12 o
  -4  11   4        834.03        847.04        12.26 o
  -3  11   4          5.59          2.16         0.81 o
  -2  11   4        356.14        361.03         5.48 o
  -1  11   4         24.45         20.30         1.43 o
   0  11   4         46.71         34.72         1.71 o
   1  11   4        512.84        489.30         8.68 o
   2  11   4        143.36        127.74         4.26 o
   3  11   4        286.04        281.81         6.47 o
   4  11   4          1.03          1.57         1.49 o
   5  11   4        240.91        251.02         6.95 o
  -6  12   4        348.77        357.41         7.83 o
  -5  12   4        196.07        209.84         5.87 o
  -4  12   4       1063.55       1140.62        13.66 o
  -3  12   4        530.79        523.33         7.28 o
  -2  12   4          4.64          4.91         1.15 o
  -1  12   4        279.17        282.70         4.76 o
   0  12   4         82.48         83.24         3.11 o
   1  12   4        352.83        365.91         7.94 o
   2  12   4        394.39        413.44         8.19 o
   3  12   4          1.54          2.03         1.52 o
   4  12   4         93.86         84.49         4.13 o
   5  12   4        171.94        171.15         5.83 o
  -5  13   4        446.05        467.33         8.87 o
  -4  13   4        118.30        115.04         3.94 o
  -3  13   4        332.50        337.02         6.34 o
  -2  13   4       1905.47       2050.21        22.25 o
  -1  13   4         93.65         97.33         2.97 o
   0  13   4       1289.92       1316.90        18.43 o
   1  13   4         28.72         21.03         2.41 o
   2  13   4        134.99        134.27         4.79 o
   3  13   4        429.30        394.53         8.69 o
   4  13   4        769.15        822.69        12.33 o
  -4  14   4          0.17          1.30         1.36 o
  -3  14   4        189.47        190.80         6.77 o
  -2  14   4         29.14         31.01         2.26 o
  -1  14   4         31.73         34.63         2.93 o
   0  14   4        318.24        308.81         8.08 o
   1  14   4         20.51         14.14         2.10 o
   2  14   4         78.26         76.71         3.95 o
  -1  15   4        981.63       1036.20        13.47 o
   0  15   4        190.71        184.15         7.79 o
  -9   0   5       1703.88       1860.15        36.39 o
  -7   0   5       1558.74       1595.78        44.22 o
  -5   0   5       3610.53       3583.60        95.67 o
  -3   0   5       5731.41       5492.16        41.39 o
  -1   0   5        912.61       1013.60        15.60 o
   1   0   5      12739.42      12834.95       276.87 o
   3   0   5       1301.03       1406.22        66.69 o
   5   0   5          6.20          5.77         1.22 o
   7   0   5       1085.21       1088.19        19.36 o
 -10   1   5        848.08        908.37        14.87 o
  -9   1   5        167.49        161.58         4.27 o
  -8   1   5         42.58         40.59         1.94 o
  -7   1   5       1962.20       1986.43        20.22 o
  -6   1   5         45.97         41.47         1.74 o
  -5   1   5         25.64         16.16         1.15 o
  -4   1   5          1.81          0.31         0.30 o
  -3   1   5       1094.78       1138.37        13.15 o
  -2   1   5        380.85        376.88         7.76 o
  -1   1   5       4265.20       4255.94        65.93 o
   0   1   5        138.46        139.12         2.07 o
   1   1   5          2.38          0.81         0.66 o
   2   1   5       8477.51       8724.08       141.00 o
   3   1   5          7.18          3.17         0.75 o
   4   1   5         95.83         97.28         2.66 o
   5   1   5          0.16          1.55         0.98 o
   6   1   5        432.82        421.73         5.30 o
   7   1   5          3.24          1.96         0.95 o
   8   1   5        347.29        346.58         6.88 o
 -10   2   5        113.65        116.52         5.45 o
  -9   2   5        264.20        271.68         8.35 o
  -8   2   5         97.12         77.01         2.91 o
  -7   2   5       1519.33       1626.55        13.05 o
  -6   2   5          5.84          4.06         0.72 o
  -5   2   5          6.57          6.96         0.71 o
  -4   2   5       1137.59       1085.87        15.43 o
  -3   2   5       2441.90       2739.63        20.16 o
  -2   2   5        598.18        597.03         4.80 o
  -1   2   5       2240.40       2241.63        17.09 o
   0   2   5         13.71          7.66         0.53 o
   1   2   5        219.58        177.04         2.55 o
   2   2   5        986.41       1066.86         6.92 o
   3   2   5        205.84        194.64         4.40 o
   4   2   5        271.47        225.72         4.85 o
   5   2   5        305.09        284.80         4.98 o
   6   2   5          2.03          3.42         1.02 o
   7   2   5          6.42          5.48         1.06 o
   8   2   5         53.96         48.89         3.15 o
 -10   3   5         77.99         69.46         4.23 o
  -9   3   5          0.63          0.80         0.90 o
  -8   3   5         31.40         42.18         2.24 o
  -7   3   5       1200.77       1317.89        14.12 o
  -6   3   5       3262.39       3350.02        40.37 o
  -5   3   5        176.08        207.46         3.59 o
  -4   3   5        234.26        204.49         3.31 o
  -3   3   5       2305.36       2682.16        40.37 o
  -2   3   5      11386.22      11837.00        39.04 o
  -1   3   5        642.42        680.26         4.73 o
   0   3   5         41.84         28.97         0.99 o
   1   3   5         67.66         57.30         3.19 o
   2   3   5        893.54        910.68        11.83 o
   3   3   5       1232.66       1331.36        26.34 o
   4   3   5         25.51         18.70         1.07 o
   5   3   5        347.13        327.18         6.39 o
   6   3   5         61.56         58.45         2.43 o
   7   3   5          1.29          1.83         1.26 o
   8   3   5          6.37          5.84         1.80 o
  -9   4   5         73.74         69.97         3.49 o
  -8   4   5       1258.91       1246.83        18.40 o
  -7   4   5       2061.02       2127.93        31.55 o
  -6   4   5        275.42        294.70         4.72 o
  -5   4   5         55.06         41.07         1.78 o
  -4   4   5       4059.46       4287.63        74.13 o
  -3   4   5        639.38        708.18        12.73 o
  -2   4   5       4438.93       4826.05        33.66 o
  -1   4   5       2847.36       2860.65        25.06 o
   0   4   5        601.94        611.81        11.42 o
   1   4   5        683.30        672.31        14.03 o
   2   4   5       1521.53       1513.31        18.92 o
   3   4   5        135.66        128.15         2.70 o
   4   4   5         16.29         13.98         1.25 o
   5   4   5        324.88        325.88         6.93 o
   6   4   5          9.83         12.16         1.83 o
   7   4   5         40.29         39.44         2.89 o
   8   4   5          7.36          1.09         1.51 o
  -9   5   5        277.40        251.98         6.85 o
  -8   5   5          5.49          9.47         1.92 o
  -7   5   5        691.22        691.66        11.54 o
  -6   5   5         34.44         30.30         1.74 o
  -5   5   5         47.36         55.76         2.07 o
  -4   5   5         12.11         14.61         0.87 o
  -3   5   5        345.29        375.60         5.68 o
  -2   5   5        398.15        407.78         5.43 o
  -1   5   5       1141.66       1152.38        14.57 o
   0   5   5        216.08        195.20         2.67 o
   1   5   5       4310.38       4400.79        79.78 o
   2   5   5       1868.77       1852.96        31.70 o
   3   5   5         44.08         41.30         2.11 o
   4   5   5          1.62          3.09         1.22 o
   5   5   5        364.73        349.67         9.30 o
   6   5   5          2.86          4.34         2.01 o
   7   5   5        772.38        791.17        11.71 o
   8   5   5         72.34         75.47         4.05 o
  -9   6   5        907.47        935.73        19.35 o
  -8   6   5          3.50          1.92         1.15 o
  -7   6   5          6.64          9.21         1.39 o
  -6   6   5        246.84        196.23         4.70 o
  -5   6   5       2392.61       2308.31        44.46 o
  -4   6   5       3721.56       3724.47        52.72 o
  -3   6   5       1936.41       1917.28        25.11 o
  -2   6   5         74.32         80.62         1.99 o
  -1   6   5         20.70         27.86         1.16 o
   0   6   5        138.54        116.42         2.11 o
   1   6   5       6644.12       6955.29        83.24 o
   2   6   5        324.98        348.13         5.62 o
   3   6   5         83.59         82.93         3.06 o
   4   6   5          1.15          2.88         2.05 o
   5   6   5         61.69         54.70         3.03 o
   6   6   5        577.66        596.44         9.34 o
   7   6   5       1082.31       1124.82        14.90 o
  -9   7   5         62.39         52.01         3.48 o
  -8   7   5         27.33         28.27         2.99 o
  -7   7   5       1205.30       1219.40        32.79 o
  -6   7   5          0.34          2.53         0.99 o
  -5   7   5        535.83        509.73        11.17 o
  -4   7   5         19.94         21.44         1.47 o
  -3   7   5        633.69        625.33         6.30 o
  -2   7   5         51.00         40.77         1.50 o
  -1   7   5        679.34        682.26         8.29 o
   0   7   5        239.82        193.41         2.79 o
   1   7   5         12.51         18.25         2.96 o
   2   7   5        908.87        830.29         8.64 o
   3   7   5        106.95        109.66         3.62 o
   4   7   5        304.87        296.08         6.12 o
   5   7   5         19.56         21.78         2.13 o
   6   7   5         63.10         57.38         3.39 o
   7   7   5         50.55         47.34         3.41 o
  -8   8   5        209.59        203.34         6.02 o
  -7   8   5        569.15        537.11        15.82 o
  -6   8   5          6.71          2.02         1.29 o
  -5   8   5        192.29        175.18         6.66 o
  -4   8   5        237.78        246.54         3.75 o
  -3   8   5        426.86        434.14         4.64 o
  -2   8   5         12.04          9.39         1.00 o
  -1   8   5        334.02        339.42         3.84 o
   0   8   5        528.91        532.60         4.92 o
   1   8   5          7.40          6.09         0.95 o
   2   8   5         68.40         59.12         2.99 o
   3   8   5        392.85        382.38         6.77 o
   4   8   5        923.11        900.03        13.02 o
   5   8   5        959.56        991.28        11.98 o
   6   8   5         88.28         92.22         4.26 o
   7   8   5        165.39        144.82         5.46 o
  -8   9   5        614.73        686.97        16.35 o
  -7   9   5         31.16         38.18         2.86 o
  -6   9   5       1775.09       1835.44        26.93 o
  -5   9   5         70.91         77.32         5.34 o
  -4   9   5        978.64        995.63        15.24 o
  -3   9   5        157.99        155.09         3.35 o
  -2   9   5       2798.17       2891.34        32.96 o
  -1   9   5        244.63        245.00         4.43 o
   0   9   5       1408.06       1385.57        14.81 o
   1   9   5         39.90         24.72         1.64 o
   2   9   5         10.32          8.53         1.50 o
   3   9   5        147.21        131.71         4.29 o
   4   9   5         39.49         39.74         2.92 o
   5   9   5        471.75        480.62         9.18 o
   6   9   5         12.61         13.01         2.39 o
  -7  10   5        327.25        329.32         7.78 o
  -6  10   5         40.55         48.11         2.98 o
  -5  10   5         19.71         18.05         2.06 o
  -4  10   5        406.62        394.95        11.03 o
  -3  10   5        278.37        267.31         4.05 o
  -2  10   5        198.07        166.94         3.90 o
  -1  10   5       3269.69       3417.28        16.51 o
   0  10   5         28.45         26.71         1.66 o
   1  10   5        513.33        480.54         8.04 o
   2  10   5        185.88        171.14         4.81 o
   3  10   5         63.39         61.79         3.34 o
   4  10   5        159.25        154.37         5.05 o
   5  10   5        833.08        879.06        13.05 o
   6  10   5         60.45         59.12         3.76 o
  -7  11   5         16.31          9.71         2.13 o
  -6  11   5         60.39         56.87         3.31 o
  -5  11   5        174.16        171.97         5.16 o
  -4  11   5          8.83          7.31         1.32 o
  -3  11   5        612.91        587.85         8.14 o
  -2  11   5         77.15         65.89         2.30 o
  -1  11   5        722.55        693.20        10.32 o
   0  11   5         41.73         35.02         2.22 o
   1  11   5        357.51        389.99         7.86 o
   2  11   5         12.15         12.38         1.96 o
   3  11   5        147.41        153.54         5.02 o
   4  11   5          0.23          0.85         1.32 o
   5  11   5        113.65         98.02         4.57 o
  -6  12   5          0.55          1.55         1.49 o
  -5  12   5          8.25          9.31         1.74 o
  -4  12   5        208.96        194.48         5.54 o
  -3  12   5        261.19        261.73         4.57 o
  -2  12   5        414.36        414.07         7.47 o
  -1  12   5         31.51         30.72         2.18 o
   0  12   5         61.49         42.76         2.41 o
   1  12   5        308.01        299.06         6.56 o
   2  12   5        170.55        149.75         5.00 o
   3  12   5        329.25        323.64         7.62 o
   4  12   5        202.57        190.31         6.07 o
  -5  13   5       1474.24       1701.95        31.17 o
  -4  13   5          0.49          0.97         1.22 o
  -3  13   5        972.90       1022.48        13.16 o
  -2  13   5          4.71          4.50         1.13 o
  -1  13   5       1453.22       1500.70        14.53 o
   0  13   5        120.72        103.05         5.68 o
   1  13   5          2.45          1.67         1.38 o
   2  13   5        328.61        315.77         7.61 o
   3  13   5         33.60         28.27         2.86 o
  -3  14   5        127.49        122.57         4.61 o
  -2  14   5         12.35         12.38         1.78 o
  -1  14   5        199.94        201.36         6.65 o
   0  14   5        205.07        192.01         6.31 o
   1  14   5        108.15         88.93         4.17 o
   2  14   5        195.86        191.33         6.09 o
 -10   0   6        520.62        571.12        13.61 o
  -8   0   6         45.45         47.71         3.74 o
  -6   0   6          0.33          1.37         0.77 o
  -4   0   6       2278.00       2148.15        27.85 o
  -2   0   6        230.80        203.49         3.34 o
   0   0   6        686.23        695.65         7.31 o
   2   0   6       1304.37       1329.90        26.94 o
   4   0   6         40.45         35.63         2.16 o
   6   0   6        485.44        492.18        15.04 o
   8   0   6        539.17        571.02        13.06 o
 -10   1   6          0.11          0.35         1.34 o
  -9   1   6         35.48         26.16         2.36 o
  -8   1   6          1.11          0.88         1.13 o
  -7   1   6       2186.10       2267.29        35.62 o
  -6   1   6        176.05        165.33         5.28 o
  -5   1   6          9.65          6.59         0.66 o
  -4   1   6        321.92        315.12         6.56 o
  -3   1   6       5439.23       5680.20        43.34 o
  -2   1   6        650.30        672.14         6.54 o
  -1   1   6          1.73          1.27         0.93 o
   0   1   6         33.63         34.96         1.15 o
   1   1   6       1799.74       1741.13        14.46 o
   2   1   6      16940.55      17685.98        73.41 o
   3   1   6       1248.49       1231.87        16.39 o
   4   1   6        377.98        372.91         4.99 o
   5   1   6        189.47        176.71         3.35 o
   6   1   6         23.50         21.75         1.73 o
   7   1   6        583.72        592.77        11.38 o
   8   1   6        255.08        247.56         7.67 o
 -10   2   6          0.21          0.40         1.02 o
  -9   2   6         36.62         31.53         2.57 o
  -8   2   6        108.52         87.28         3.54 o
  -7   2   6        225.65        230.78         4.40 o
  -6   2   6        947.91        963.16        18.28 o
  -5   2   6        761.40        792.62        11.46 o
  -4   2   6        428.35        396.81         4.76 o
  -3   2   6       1714.86       1858.26        12.07 o
  -2   2   6        392.67        407.60         3.91 o
  -1   2   6       2056.62       2030.54        18.68 o
   0   2   6       2154.74       2258.14        21.99 o
   1   2   6       1007.16       1035.41         6.94 o
   2   2   6        624.14        629.86        10.83 o
   3   2   6          4.22          1.97         0.75 o
   4   2   6        980.83        992.03        16.65 o
   5   2   6        449.67        440.57         9.36 o
   6   2   6        272.82        283.06         5.34 o
   7   2   6        453.62        464.58        10.08 o
   8   2   6          1.06          0.88         1.40 o
  -9   3   6          1.12          1.36         1.01 o
  -8   3   6         60.39         52.06         2.50 o
  -7   3   6       2143.00       2106.17        17.23 o
  -6   3   6        460.89        462.23         6.45 o
  -5   3   6        690.78        637.53        11.33 o
  -4   3   6          2.05          5.73         1.01 o
  -3   3   6         14.37         13.12         1.01 o
  -2   3   6        129.82        113.88         2.81 o
  -1   3   6         81.51        115.00         1.92 o
   0   3   6         11.06         14.43         0.87 o
   1   3   6          0.17          0.43         0.36 o
   2   3   6         41.54         40.19         1.64 o
   3   3   6         72.74         55.04         2.04 o
   4   3   6         28.88         30.12         1.56 o
   5   3   6        925.62        937.79         9.94 o
   6   3   6        137.80        138.09         4.48 o
   7   3   6         67.63         63.47         3.43 o
   8   3   6         28.96         29.82         2.90 o
  -9   4   6        609.11        646.06        19.37 o
  -8   4   6          6.11          2.78         1.14 o
  -7   4   6        228.30        162.28         4.20 o
  -6   4   6        705.21        741.61         7.81 o
  -5   4   6         42.86         46.14         1.94 o
  -4   4   6        373.53        384.05         4.71 o
  -3   4   6        653.49        706.93         6.87 o
  -2   4   6       1219.98       1474.56        10.41 o
  -1   4   6         21.30         23.85         1.07 o
   0   4   6        911.82        878.20        11.89 o
   1   4   6        127.47        120.21         2.84 o
   2   4   6        492.08        459.31         8.99 o
   3   4   6        559.59        600.05         7.91 o
   4   4   6       1478.60       1550.72        14.83 o
   5   4   6        261.41        243.49         5.56 o
   6   4   6         63.54         53.40         3.11 o
   7   4   6        425.85        418.87         8.58 o
  -9   5   6         14.90         10.59         1.97 o
  -8   5   6          0.74          1.76         0.91 o
  -7   5   6          4.61          4.28         1.09 o
  -6   5   6        434.82        410.95         8.42 o
  -5   5   6          0.06          0.12         0.58 o
  -4   5   6          3.46          1.03         0.48 o
  -3   5   6       1733.20       1674.90        20.15 o
  -2   5   6        259.99        328.58         3.11 o
  -1   5   6       1122.31       1084.50        10.81 o
   0   5   6        587.18        572.13        11.48 o
   1   5   6        359.39        300.81         5.42 o
   2   5   6       1555.29       1543.07        31.10 o
   3   5   6         39.19         25.92         1.44 o
   4   5   6        126.75        116.78         3.83 o
   5   5   6         63.69         57.26         3.08 o
   6   5   6         61.58         57.91         3.26 o
   7   5   6         26.63         22.38         2.52 o
  -9   6   6         67.23         62.75         4.21 o
  -8   6   6        495.51        497.97        11.40 o
  -7   6   6         18.30         17.09         1.62 o
  -6   6   6        291.73        273.81         4.57 o
  -5   6   6        712.27        682.01        10.41 o
  -4   6   6       1771.45       1838.28        24.89 o
  -3   6   6         53.85         52.75         1.56 o
  -2   6   6       1129.05       1133.97        12.12 o
  -1   6   6        988.70        955.12        15.44 o
   0   6   6        490.00        506.46         6.10 o
   1   6   6       1080.06       1081.61        10.13 o
   2   6   6       1226.94       1229.66        24.42 o
   3   6   6        572.20        589.54        15.56 o
   4   6   6        187.05        176.67         4.77 o
   5   6   6          0.09          0.74         1.50 o
   6   6   6        220.17        211.89         5.93 o
   7   6   6        107.03         95.95         4.92 o
  -8   7   6        312.22        339.01        10.59 o
  -7   7   6        153.88        171.01         9.29 o
  -6   7   6       1404.69       1331.05        30.84 o
  -5   7   6         48.54         38.15         2.64 o
  -4   7   6         75.51         60.80         2.56 o
  -3   7   6       1661.96       1554.50        14.43 o
  -2   7   6          0.73          1.47         0.78 o
  -1   7   6        743.92        741.77        11.16 o
   0   7   6         51.95         38.15         1.61 o
   1   7   6        682.08        684.32        27.50 o
   2   7   6        446.78        449.74         5.73 o
   3   7   6        525.58        544.09         7.98 o
   4   7   6        244.23        230.30         6.04 o
   5   7   6          3.95          3.31         1.48 o
   6   7   6        181.68        176.10         5.57 o
   7   7   6        355.09        330.16         7.88 o
  -8   8   6         58.24         49.66         3.27 o
  -7   8   6         99.36         85.81         3.91 o
  -6   8   6       1275.06       1229.88        18.90 o
  -5   8   6         15.76         12.15         1.47 o
  -4   8   6       2214.48       2333.25        26.37 o
  -3   8   6         79.42         72.45         4.00 o
  -2   8   6       1619.98       1647.00        12.08 o
  -1   8   6       3813.83       3977.43        40.85 o
   0   8   6       1876.06       1890.36        27.54 o
   1   8   6          5.05          4.24         0.96 o
   2   8   6          3.60          3.42         1.31 o
   3   8   6         71.51         52.31         2.92 o
   4   8   6       1417.28       1469.51        30.20 o
   5   8   6        920.72        952.53        13.41 o
   6   8   6        966.39       1069.26        15.42 o
  -8   9   6         52.14         50.71         3.54 o
  -7   9   6        744.37        798.08        19.51 o
  -6   9   6        230.66        198.56         5.90 o
  -5   9   6        248.16        241.74         5.96 o
  -4   9   6       1057.98       1089.10        14.89 o
  -3   9   6        747.61        734.30         8.84 o
  -2   9   6        276.72        244.77         3.64 o
  -1   9   6         94.62         92.91         2.67 o
   0   9   6         67.98         64.11         2.68 o
   1   9   6          0.09          1.01         0.95 o
   2   9   6        579.13        608.63        11.34 o
   3   9   6        470.90        467.62         8.97 o
   4   9   6         52.08         46.27         3.53 o
   5   9   6        425.56        419.87        11.59 o
   6   9   6         74.04         67.79         4.02 o
  -7  10   6        237.98        255.81         6.65 o
  -6  10   6        305.94        312.79         7.14 o
  -5  10   6         12.80         11.35         1.82 o
  -4  10   6         57.56         50.15         2.77 o
  -3  10   6        661.91        638.94         7.73 o
  -2  10   6          2.16          0.65         0.87 o
  -1  10   6        526.88        490.74         6.80 o
   0  10   6        220.09        195.25         4.16 o
   1  10   6         95.44         85.70         2.91 o
   2  10   6         47.10         43.60         2.81 o
   3  10   6        179.83        178.84         5.27 o
   4  10   6        209.22        188.20         6.28 o
   5  10   6        424.92        436.16         9.42 o
  -6  11   6         36.27         24.18         2.42 o
  -5  11   6        104.47        108.02         5.21 o
  -4  11   6        444.20        445.23         8.24 o
  -3  11   6        277.47        271.77         4.56 o
  -2  11   6        661.32        662.65         8.65 o
  -1  11   6       1467.39       1575.87        15.02 o
   0  11   6        387.60        395.20         7.86 o
   1  11   6        411.60        388.68         7.30 o
   2  11   6        378.66        395.69         8.02 o
   3  11   6        173.50        165.33         5.34 o
   4  11   6        244.49        235.90         6.77 o
   5  11   6        401.74        415.32         8.93 o
  -6  12   6          1.21          0.12         1.29 o
  -5  12   6        129.10        128.27         4.71 o
  -4  12   6        766.57        798.78        11.99 o
  -3  12   6          1.71          2.03         0.83 o
  -2  12   6        196.67        189.82         4.64 o
  -1  12   6        158.84        161.11         6.38 o
   0  12   6         60.13         57.84         2.88 o
   1  12   6        479.27        492.01         9.04 o
   2  12   6        122.61        115.20         4.57 o
   3  12   6        228.62        237.01         7.59 o
   4  12   6         79.26         70.78         4.00 o
  -4  13   6         44.05         48.67         3.12 o
  -2  13   6        200.64        201.92         5.25 o
  -1  13   6        263.20        250.09         6.48 o
   0  13   6          4.87          3.04         1.27 o
   1  13   6          5.16          5.47         1.94 o
   2  13   6         45.63         35.79         3.10 o
   3  13   6         23.09         17.05         2.56 o
  -3  14   6        219.13        216.20         6.78 o
  -2  14   6        253.23        246.76         8.71 o
  -1  14   6       1641.51       1736.09        22.86 o
   0  14   6         88.56         84.27         4.66 o
   1  14   6        353.56        381.70         8.30 o
  -9   0   7       1871.49       1998.63        27.55 o
  -7   0   7        485.81        509.53        11.70 o
  -5   0   7        114.60         81.09         2.51 o
  -3   0   7        188.02        228.51         3.64 o
  -1   0   7        596.13        594.51         6.81 o
   1   0   7        368.90        390.00         5.45 o
   3   0   7        190.14        191.89         4.46 o
   5   0   7        286.16        282.69         6.17 o
   7   0   7       2113.81       2274.56        77.56 o
 -10   1   7         89.97         86.65         4.12 o
  -9   1   7        633.53        658.26        10.62 o
  -8   1   7       1151.64       1257.29        12.68 o
  -7   1   7        316.06        299.71         5.99 o
  -6   1   7        758.84        746.00        19.86 o
  -5   1   7       1677.51       1689.15        12.39 o
  -4   1   7       3543.52       3620.98        39.95 o
  -3   1   7         93.50         92.25         1.53 o
  -2   1   7         87.86         55.06         1.54 o
  -1   1   7        954.52        995.91        10.58 o
   0   1   7       3229.79       3425.17        16.36 o
   1   1   7         12.96         18.50         1.25 o
   2   1   7       4737.61       4891.91        42.62 o
   3   1   7        886.38        904.42        14.15 o
   4   1   7        409.58        413.03         7.44 o
   5   1   7        248.56        228.51         6.33 o
   6   1   7          7.80          6.53         1.16 o
   7   1   7        316.30        306.62         8.74 o
  -9   2   7         17.92         16.55         2.09 o
  -8   2   7        169.97        157.66         4.33 o
  -7   2   7         43.80         31.06         1.84 o
  -6   2   7       4446.94       4547.35        41.97 o
  -5   2   7        728.66        740.95         8.23 o
  -4   2   7        821.82        822.79        18.98 o
  -3   2   7        858.74        860.11        11.85 o
  -2   2   7        744.38        870.47        10.50 o
  -1   2   7       1183.74       1134.00        12.85 o
   0   2   7          0.28          0.24         0.55 o
   1   2   7        200.82        198.10         2.82 o
   2   2   7        172.23        149.32         3.07 o
   3   2   7       1028.15       1036.47        14.35 o
   4   2   7        678.02        701.08         7.95 o
   5   2   7         76.93         68.65         2.64 o
   6   2   7         21.18         22.46         2.15 o
   7   2   7        105.35        100.13         4.15 o
  -9   3   7         34.71         34.52         2.69 o
  -8   3   7         44.18         51.11         2.92 o
  -7   3   7        355.86        376.47         8.48 o
  -6   3   7         51.52         49.81         2.18 o
  -5   3   7         81.77         63.22         2.55 o
  -4   3   7        221.11        233.41         3.82 o
  -3   3   7        317.08        337.75         5.46 o
  -2   3   7          1.75          1.18         0.36 o
  -1   3   7        600.20        615.79         6.62 o
   0   3   7       1649.15       1560.34        21.84 o
   1   3   7        246.05        211.22         3.48 o
   2   3   7         37.16         27.36         1.63 o
   3   3   7          4.34          2.70         0.88 o
   4   3   7        528.15        515.96         6.79 o
   5   3   7         51.38         53.61         2.47 o
   6   3   7        869.04        964.89        12.93 o
   7   3   7         94.29         84.06         3.99 o
  -9   4   7        241.91        236.10         7.57 o
  -8   4   7        453.34        460.47         8.98 o
  -7   4   7        326.70        295.37         5.19 o
  -6   4   7        486.86        539.47        11.39 o
  -5   4   7        591.33        600.68        11.12 o
  -4   4   7         50.27         41.10         1.78 o
  -3   4   7        265.51        258.38         3.65 o
  -2   4   7         24.17         15.40         0.98 o
  -1   4   7       2248.53       2278.74        13.08 o
   0   4   7         32.29         29.67         1.63 o
   1   4   7         24.19         19.20         1.29 o
   2   4   7       1047.72       1010.00        18.22 o
   3   4   7         33.45         31.09         1.73 o
   4   4   7        232.71        232.85         5.05 o
   5   4   7          9.54          8.28         2.56 o
   6   4   7        269.81        277.51         6.54 o
   7   4   7          0.81          2.44         1.53 o
  -9   5   7        392.12        382.44        10.73 o
  -8   5   7        306.82        322.94         5.96 o
  -7   5   7         19.31          8.24         1.23 o
  -6   5   7          7.07          5.81         0.98 o
  -5   5   7        279.39        265.79         4.49 o
  -4   5   7        634.95        645.23         6.98 o
  -3   5   7       1246.80       1219.71        10.30 o
  -2   5   7       1088.64       1103.15        13.89 o
  -1   5   7        842.97        880.89        13.96 o
   0   5   7         30.59         29.78         1.41 o
   1   5   7        210.40        218.57         3.98 o
   2   5   7        152.37        153.63         3.98 o
   3   5   7        496.09        505.73         8.95 o
   4   5   7         13.54         10.77         2.20 o
   5   5   7         19.24         18.32         2.23 o
   6   5   7         56.19         56.70         3.83 o
   7   5   7          0.17          2.24         1.73 o
  -9   6   7        938.71        936.00        29.44 o
  -8   6   7          1.22          1.28         1.22 o
  -7   6   7        237.15        267.74         5.33 o
  -6   6   7        754.06        743.35         9.50 o
  -5   6   7         77.40         84.46         2.72 o
  -4   6   7         38.78         35.54         1.84 o
  -3   6   7        251.43        250.99         2.92 o
  -2   6   7       1234.02       1295.16        13.86 o
  -1   6   7        650.79        627.02         7.65 o
   0   6   7         36.13         37.38         1.75 o
   1   6   7        120.76        115.01         2.88 o
   2   6   7        342.30        341.50         5.28 o
   3   6   7       2525.28       2671.20        60.83 o
   4   6   7          8.02          8.68         1.74 o
   5   6   7          9.28          7.70         1.65 o
   6   6   7         20.94         18.09         2.32 o
   7   6   7        307.88        304.77         7.66 o
  -8   7   7        401.20        392.86         9.55 o
  -7   7   7        382.89        349.43         6.63 o
  -6   7   7          3.38          4.22         1.03 o
  -5   7   7          5.85          3.15         0.89 o
  -4   7   7        447.99        370.30         5.45 o
  -3   7   7        229.20        215.70         3.90 o
  -2   7   7        361.92        318.44         3.80 o
  -1   7   7        402.49        398.07         4.94 o
   0   7   7          2.24          2.59         0.79 o
   1   7   7        466.01        483.48        13.12 o
   2   7   7          1.54          2.83         0.82 o
   3   7   7         82.35         70.99         3.33 o
   4   7   7         21.14         20.89         2.20 o
   5   7   7        910.07        968.49        19.19 o
   6   7   7         35.96         31.78         2.84 o
  -8   8   7        237.50        285.44        13.50 o
  -7   8   7        527.36        566.56        10.01 o
  -6   8   7        652.14        690.34        14.11 o
  -5   8   7         78.90        100.89         3.56 o
  -4   8   7        713.87        699.22         9.72 o
  -3   8   7       5981.91       6166.06        59.44 o
  -2   8   7        775.21        777.27         6.94 o
  -1   8   7       3954.38       4046.94        49.68 o
   0   8   7         19.46         13.73         1.70 o
   1   8   7         65.96         61.89         2.40 o
   2   8   7         82.54         79.75         3.37 o
   3   8   7         24.97         23.77         2.26 o
   4   8   7         64.54         57.41         3.30 o
   5   8   7          9.38          6.83         1.99 o
   6   8   7          4.03          3.03         1.69 o
  -7   9   7         50.60         45.12         3.12 o
  -6   9   7        714.24        651.29        12.44 o
  -5   9   7        416.07        366.20         7.95 o
  -4   9   7         34.94         31.86         1.95 o
  -3   9   7          7.28          3.53         0.93 o
  -2   9   7         42.48         39.44         1.72 o
  -1   9   7        323.16        304.20         8.74 o
   0   9   7         52.52         46.80         2.20 o
   1   9   7        307.68        303.28         6.13 o
   2   9   7         14.64         12.34         1.79 o
   3   9   7        140.73        135.42         4.66 o
   4   9   7        611.91        637.82        13.55 o
   5   9   7         48.17         46.62         3.46 o
  -7  10   7        209.32        196.06         6.45 o
  -6  10   7         42.14         24.67         2.44 o
  -5  10   7        283.35        288.92         7.73 o
  -4  10   7          0.04          0.23         0.89 o
  -3  10   7          1.98          1.62         0.85 o
  -2  10   7        124.35        114.26         2.86 o
  -1  10   7       2176.76       2332.49        36.01 o
   0  10   7         12.79         13.33         1.91 o
   1  10   7        291.41        313.64         7.01 o
   2  10   7       1357.57       1464.71        14.28 o
   3  10   7         65.94         48.07         3.15 o
   4  10   7        454.12        492.97         9.62 o
   5  10   7         77.66         69.21         4.10 o
  -6  11   7         93.93         91.93         4.19 o
  -5  11   7         24.01         24.08         2.42 o
  -4  11   7         21.07         16.96         1.67 o
  -3  11   7       2193.80       2312.97        13.75 o
  -2  11   7         31.92         31.07         1.86 o
  -1  11   7        112.14        113.66         3.95 o
   0  11   7         60.77         50.33         2.89 o
   1  11   7         14.54         10.48         2.00 o
   2  11   7         16.15         14.53         2.33 o
   3  11   7          0.84          1.18         1.49 o
   4  11   7          0.46          1.07         1.48 o
  -5  12   7         43.08         33.02         2.77 o
  -4  12   7          7.53          5.22         1.68 o
  -3  12   7         21.86         19.73         2.06 o
  -2  12   7        196.74        188.01         4.49 o
  -1  12   7        237.17        242.55         5.25 o
   0  12   7          0.35          2.07         1.48 o
   1  12   7        250.14        258.38         6.50 o
   2  12   7         53.30         52.75         3.48 o
   3  12   7        196.35        195.46         6.17 o
  -4  13   7        435.41        449.37         8.57 o
  -3  13   7         90.41         89.55         5.85 o
  -2  13   7        162.56        158.03         5.56 o
  -1  13   7        480.08        521.29         8.35 o
   0  13   7         49.42         48.01         3.25 o
   1  13   7        424.41        418.32         8.45 o
   2  13   7        328.29        320.94         7.69 o
  -2  14   7        568.18        599.04        16.17 o
  -1  14   7        120.22        118.57         5.30 o
   0  14   7        770.03        874.20        18.46 o
  -8   0   8        201.08        185.78         7.40 o
  -6   0   8       1378.44       1372.30        40.94 o
  -4   0   8        369.90        315.43         4.54 o
  -2   0   8       1219.40       1243.61        27.19 o
   0   0   8       2509.02       2616.49        63.99 o
   2   0   8       4573.35       4713.51        22.83 o
   4   0   8       1400.51       1491.30        38.63 o
   6   0   8         14.95         10.04         1.89 o
  -9   1   8        894.66        997.89        13.54 o
  -8   1   8        407.75        412.32         7.58 o
  -7   1   8          6.96          8.86         1.50 o
  -6   1   8          3.52          3.61         1.96 o
  -5   1   8        342.67        327.92         6.62 o
  -4   1   8          6.35          7.71         0.96 o
  -3   1   8       1797.79       1798.90        14.05 o
  -2   1   8       2161.25       2336.42        35.87 o
  -1   1   8        117.72        115.21         2.62 o
   0   1   8       1586.43       1541.08        23.31 o
   1   1   8        362.84        328.05         3.79 o
   2   1   8        103.28        111.29         3.35 o
   3   1   8       2950.54       3093.64        31.86 o
   4   1   8         92.48         82.30         3.03 o
   5   1   8         15.22         13.52         1.33 o
   6   1   8         12.35         12.06         1.57 o
   7   1   8         65.60         64.53         3.54 o
  -9   2   8         63.75         61.09         3.45 o
  -8   2   8         58.00         59.33         3.17 o
  -7   2   8         88.50         76.78         2.86 o
  -6   2   8       6021.96       6240.02       118.35 o
  -5   2   8        496.00        468.24         8.05 o
  -4   2   8        528.41        538.84         5.90 o
  -3   2   8       1221.31       1155.60         8.95 o
  -2   2   8          8.59         13.58         1.51 o
  -1   2   8         29.07         33.16         1.29 o
   0   2   8          5.46          8.09         0.81 o
   1   2   8        131.67        125.29         2.85 o
   2   2   8        292.99        268.50         5.90 o
   3   2   8        395.99        369.81         5.15 o
   4   2   8        261.01        257.94         4.69 o
   5   2   8        209.28        214.56         5.22 o
   6   2   8        129.63        122.45         4.42 o
   7   2   8          0.83          2.94         1.78 o
  -9   3   8          8.15          7.95         1.83 o
  -8   3   8         26.76         19.31         1.80 o
  -7   3   8         22.53         30.11         2.30 o
  -6   3   8        853.24        879.42        14.63 o
  -5   3   8       1698.04       1786.81        16.69 o
  -4   3   8         18.29         12.94         1.04 o
  -3   3   8         21.05         16.32         1.37 o
  -2   3   8       1832.49       1950.42        18.09 o
  -1   3   8       5962.59       6181.58        53.86 o
   0   3   8          2.42          6.24         0.80 o
   1   3   8        469.38        435.15         6.32 o
   2   3   8        161.60        153.24         3.37 o
   3   3   8        224.75        223.21         4.24 o
   4   3   8        869.89        930.56        14.61 o
   5   3   8        150.16        142.81         3.83 o
   6   3   8        130.24        122.79         4.52 o
   7   3   8          1.15          1.65         1.56 o
  -9   4   8         85.57         82.94         3.78 o
  -8   4   8        222.19        198.23         5.87 o
  -7   4   8        512.70        410.55         8.13 o
  -6   4   8       2189.04       2267.71        35.05 o
  -5   4   8       1022.48       1089.85        19.41 o
  -4   4   8         26.82         14.93         1.16 o
  -3   4   8       1958.68       1976.28        17.97 o
  -2   4   8        552.56        631.08         7.07 o
  -1   4   8         32.67         28.74         1.26 o
   0   4   8         70.83         67.29         1.98 o
   1   4   8        665.23        640.41         9.39 o
   2   4   8          1.36          1.56         0.80 o
   3   4   8       1972.13       2027.22        30.76 o
   4   4   8         10.36          9.14         1.35 o
   5   4   8          2.09          1.67         1.20 o
   6   4   8        208.66        208.78         5.99 o
   7   4   8          1.10          0.95         1.43 o
  -9   5   8        628.32        642.19        10.77 o
  -8   5   8        669.28        691.81        12.63 o
  -7   5   8       1326.42       1404.24        15.97 o
  -6   5   8         17.18         12.52         1.69 o
  -5   5   8        114.22         88.03         2.98 o
  -4   5   8        778.17        715.93         6.26 o
  -3   5   8        176.53        169.41         3.47 o
  -2   5   8        568.18        540.90         4.90 o
  -1   5   8         37.50         33.78         2.00 o
   0   5   8        522.76        492.20         5.72 o
   1   5   8          4.20          3.55         0.73 o
   2   5   8         28.66         24.53         2.22 o
   3   5   8        571.63        557.84         6.49 o
   4   5   8         15.27         14.39         1.63 o
   5   5   8        239.17        231.33         6.12 o
   6   5   8        199.86        194.13         5.91 o
  -9   6   8        132.19        131.00         7.13 o
  -8   6   8        340.84        326.87         7.30 o
  -7   6   8         61.88         60.42         2.73 o
  -6   6   8         37.13         22.51         1.74 o
  -5   6   8         77.76         53.27         2.55 o
  -4   6   8       1474.66       1429.77        16.26 o
  -3   6   8       1687.64       1719.99        14.17 o
  -2   6   8       2076.73       2075.58        19.96 o
  -1   6   8        129.14        133.02         3.43 o
   0   6   8          7.18          7.00         1.08 o
   1   6   8        115.26        107.27         3.48 o
   2   6   8       3517.73       3723.37        54.66 o
   3   6   8        227.48        212.39         5.31 o
   4   6   8        135.92        133.16         4.64 o
   5   6   8         29.47         26.57         2.88 o
   6   6   8          0.51          1.07         1.60 o
  -8   7   8         38.55         25.38         2.78 o
  -7   7   8         41.45         32.76         2.74 o
  -6   7   8        238.61        222.18         4.46 o
  -5   7   8          0.07          2.36         0.73 o
  -4   7   8         18.99         15.87         1.61 o
  -3   7   8       1827.25       1898.88        24.75 o
  -2   7   8        605.39        583.46         9.58 o
  -1   7   8         54.02         50.71         1.80 o
   0   7   8        941.21        938.35         9.10 o
   1   7   8          9.20          9.81         1.56 o
   2   7   8        166.53        176.83         4.96 o
   3   7   8        235.42        224.61         5.65 o
   4   7   8        309.50        329.08         7.17 o
   5   7   8        147.27        135.53         5.04 o
   6   7   8        279.26        297.99         9.36 o
  -8   8   8        181.20        162.25         5.56 o
  -7   8   8        367.32        393.70        14.17 o
  -6   8   8       1435.90       1420.45        18.94 o
  -5   8   8        578.11        520.42         7.29 o
  -4   8   8        295.01        268.86         4.97 o
  -3   8   8        137.65        129.15         3.89 o
  -2   8   8         50.16         43.17         1.88 o
  -1   8   8        568.97        576.22         7.65 o
   0   8   8         14.72         10.44         1.62 o
   1   8   8         89.11         81.20         2.85 o
   2   8   8         31.10         27.97         2.31 o
   3   8   8         36.90         32.02         2.66 o
   4   8   8         51.28         49.02         3.25 o
   5   8   8        305.01        301.29         7.72 o
  -7   9   8        118.03        137.02         4.99 o
  -6   9   8         56.80         45.91         2.93 o
  -5   9   8       1043.39        967.39        11.30 o
  -4   9   8         62.95         59.53         2.61 o
  -3   9   8        390.65        386.62         6.06 o
  -2   9   8        579.91        590.43         7.26 o
  -1   9   8       1252.75       1295.94        14.45 o
   0   9   8       1356.97       1409.58        14.95 o
   1   9   8       1458.20       1531.42        18.53 o
   2   9   8          0.03          1.87         1.40 o
   3   9   8         46.15         40.05         3.04 o
   4   9   8         85.42         88.07         4.27 o
   5   9   8        245.25        247.12         7.00 o
  -7  10   8         12.32          9.57         2.02 o
  -6  10   8        548.76        615.53        10.76 o
  -5  10   8        190.97        202.77         4.53 o
  -4  10   8         30.64         27.84         1.85 o
  -3  10   8        217.85        206.48         4.69 o
  -2  10   8          4.44          4.21         0.99 o
  -1  10   8        114.22        104.83         3.60 o
   0  10   8       1244.32       1291.96        14.71 o
   1  10   8         46.82         42.18         2.82 o
   2  10   8        245.21        224.75         5.97 o
   3  10   8        118.29        116.26         4.71 o
   4  10   8          7.01          7.24         1.99 o
  -6  11   8         24.57         24.19         2.58 o
  -5  11   8          0.89          2.37         1.46 o
  -4  11   8        219.21        226.63         5.33 o
  -3  11   8         27.83         22.68         1.87 o
  -2  11   8        213.32        163.37        30.64 o
  -1  11   8        412.64        405.60         7.09 o
   0  11   8          7.24          5.71         1.28 o
   1  11   8         20.96         19.27         2.18 o
   2  11   8         93.88         91.98         4.20 o
   3  11   8         59.16         50.79         3.52 o
  -5  12   8        219.37        223.20         6.26 o
  -4  12   8         51.23         53.95         3.14 o
  -3  12   8        111.36         95.40         4.70 o
  -2  12   8         81.96         68.94        18.73 o
  -1  12   8          7.76          5.35         1.31 o
   0  12   8          0.02          0.51         1.85 o
   1  12   8         88.77         84.34         4.06 o
   2  12   8        384.45        392.82         8.32 o
  -3  13   8        166.46        153.27         5.11 o
  -2  13   8        486.45        526.31        10.79 o
  -1  13   8         41.55         32.20         3.65 o
   0  13   8       1257.99       1364.33        14.87 o
   1  13   8         53.79         44.50         3.25 o
  -9   0   9         98.14         97.43         6.07 o
  -7   0   9         91.60         89.34         5.07 o
  -5   0   9          9.02          5.46         1.66 o
  -3   0   9       2939.99       2962.93        61.02 o
  -1   0   9       1792.52       1865.64        14.29 o
   1   0   9         25.77         23.06         1.86 o
   3   0   9       3417.59       3637.18        87.39 o
   5   0   9          1.29          2.27         1.67 o
  -9   1   9         22.76         25.02         2.58 o
  -8   1   9         77.38         72.75         3.53 o
  -7   1   9         11.73         11.26         1.72 o
  -6   1   9       1815.75       1926.18        17.76 o
  -5   1   9        776.85        779.46         9.14 o
  -4   1   9         94.26         82.97         2.38 o
  -3   1   9        182.84        178.89         2.64 o
  -2   1   9        447.50        452.51         6.27 o
  -1   1   9        117.02         94.54         2.14 o
   0   1   9         50.64         51.21         1.70 o
   1   1   9        526.38        554.58         7.89 o
   2   1   9        510.95        514.71         5.24 o
   3   1   9       3372.15       3556.75        48.49 o
   4   1   9        369.09        390.58         6.60 o
   5   1   9         34.77         28.16         2.06 o
   6   1   9        131.81        133.09         4.07 o
  -9   2   9         66.02         59.48         3.53 o
  -8   2   9        257.95        261.75         7.04 o
  -7   2   9          9.16         10.24         1.60 o
  -6   2   9         11.92         11.76         1.85 o
  -5   2   9        573.86        598.74         6.90 o
  -4   2   9         52.94         45.89         2.06 o
  -3   2   9        741.39        700.96         6.48 o
  -2   2   9       1804.77       1892.24        19.84 o
  -1   2   9         39.68         47.74         1.54 o
   0   2   9        954.88        930.47        11.43 o
   1   2   9       1298.36       1324.42        18.15 o
   2   2   9        156.51        153.33         3.18 o
   3   2   9        526.84        502.33         8.35 o
   4   2   9         90.32         80.32         3.41 o
   5   2   9        725.87        764.22        11.43 o
   6   2   9        235.95        252.15         7.70 o
  -9   3   9        223.92        230.41         6.31 o
  -8   3   9          0.24          1.43         1.36 o
  -7   3   9        204.88        172.11         4.11 o
  -6   3   9        670.81        648.94         8.13 o
  -5   3   9        853.74        863.10         7.81 o
  -4   3   9       2640.15       2706.15        19.79 o
  -3   3   9        534.37        567.62         6.55 o
  -2   3   9        504.09        559.88         9.03 o
  -1   3   9        177.34        174.66         2.98 o
   0   3   9        143.80        118.81         2.34 o
   1   3   9         18.12         15.82         1.32 o
   2   3   9        109.33        105.00         3.00 o
   3   3   9         30.28         25.97         1.85 o
   4   3   9         42.59         38.31         2.21 o
   5   3   9         56.84         44.66         2.52 o
   6   3   9          9.49          7.85         1.78 o
  -9   4   9        134.37        122.70         4.82 o
  -8   4   9        278.28        278.56         6.72 o
  -7   4   9         40.93         35.11         2.53 o
  -6   4   9       1139.78       1048.50        14.76 o
  -5   4   9          2.76          0.98         0.67 o
  -4   4   9         82.71         65.97         2.65 o
  -3   4   9        605.98        606.86         7.78 o
  -2   4   9        698.38        669.88         7.38 o
  -1   4   9       1430.04       1584.32        13.78 o
   0   4   9          9.77          6.27         0.79 o
   1   4   9        175.28        154.67         3.45 o
   2   4   9        296.96        269.08         4.84 o
   3   4   9        261.37        252.92         4.77 o
   4   4   9        113.22         91.43         3.14 o
   5   4   9        474.99        510.88         9.20 o
   6   4   9        163.69        169.57         5.53 o
  -9   5   9        347.99        343.75         8.87 o
  -8   5   9        266.86        270.71         5.43 o
  -7   5   9        148.48        167.12         4.73 o
  -6   5   9          0.63          3.93         1.21 o
  -5   5   9         10.94         11.65         1.29 o
  -4   5   9          5.85          5.36         0.84 o
  -3   5   9        248.41        262.08         4.46 o
  -2   5   9        758.24        749.30         8.72 o
  -1   5   9         20.68         22.90         1.31 o
   0   5   9        637.08        624.02         8.33 o
   1   5   9        486.83        493.07        10.51 o
   2   5   9        140.05        128.99         4.50 o
   3   5   9        516.52        523.53         7.86 o
   4   5   9        174.91        185.32         5.71 o
   5   5   9          5.38          4.11         1.35 o
   6   5   9          0.14          1.73         1.76 o
  -8   6   9         27.00         21.77         2.42 o
  -7   6   9        681.73        686.68        13.47 o
  -6   6   9         40.45         29.53         2.24 o
  -5   6   9        470.12        421.94         6.22 o
  -4   6   9        348.58        333.93         5.04 o
  -3   6   9       1041.29       1045.74        19.83 o
  -2   6   9         25.44         18.82         1.23 o
  -1   6   9       1194.72       1208.76        21.99 o
   0   6   9       1623.03       1670.51        26.57 o
   1   6   9         19.90         19.65         1.88 o
   2   6   9        694.44        716.85        10.75 o
   3   6   9          3.27          2.63         1.47 o
   4   6   9         13.23         12.34         2.18 o
   5   6   9         20.65         22.97         2.51 o
   6   6   9         11.91          8.83         2.04 o
  -8   7   9         85.71         78.34         5.60 o
  -7   7   9        147.21        142.51         3.99 o
  -6   7   9         20.82         27.18         2.68 o
  -5   7   9       1730.80       1650.78        16.07 o
  -4   7   9         68.82         52.23         2.27 o
  -3   7   9         29.08         25.90         1.84 o
  -2   7   9        890.66        901.00        15.82 o
  -1   7   9        854.95        881.55         8.29 o
   0   7   9          7.29         10.23         1.41 o
   1   7   9        918.84        938.66        10.28 o
   2   7   9          2.18          6.37         3.26 o
   3   7   9        394.15        378.28         7.47 o
   4   7   9        860.09        909.61        12.77 o
   5   7   9          4.51          4.23         2.09 o
  -7   8   9        657.40        708.73        12.03 o
  -6   8   9         65.63         59.45         3.56 o
  -5   8   9        103.89         77.73         3.38 o
  -4   8   9         24.82         23.55         2.02 o
  -3   8   9        766.46        758.97        11.87 o
  -2   8   9        394.01        376.53         7.09 o
  -1   8   9        229.80        216.06         6.24 o
   0   8   9        811.58        825.32        13.13 o
   1   8   9        269.44        265.53         5.03 o
   2   8   9         17.01         15.67         1.98 o
   3   8   9         77.35         74.69         3.76 o
   4   8   9        340.03        314.71         8.27 o
   5   8   9        716.08        780.79        12.15 o
  -7   9   9          0.92          0.18         1.55 o
  -6   9   9        932.90        989.40        21.55 o
  -5   9   9         84.94         72.32         3.03 o
  -4   9   9        342.35        348.06         6.06 o
  -3   9   9        714.56        770.99        10.27 o
  -2   9   9         20.37         19.25         1.73 o
  -1   9   9        104.74        100.54         3.79 o
   0   9   9        971.63        988.76        27.36 o
   1   9   9          9.76          9.86         1.53 o
   2   9   9          9.36          9.81         1.98 o
   3   9   9        345.09        357.45         8.02 o
   4   9   9         24.15         23.81         2.81 o
  -6  10   9        292.28        295.33         7.09 o
  -5  10   9          7.39         11.46         1.45 o
  -4  10   9         38.56         32.24         2.12 o
  -3  10   9        367.95        362.43         7.59 o
  -2  10   9       1987.63       2089.26        16.72 o
  -1  10   9          3.89          3.37         1.11 o
   0  10   9       1586.19       1728.36        29.75 o
   1  10   9         11.89          9.13         1.87 o
   2  10   9          4.64          4.85         1.66 o
   3  10   9          0.01          0.63         1.58 o
   4  10   9          0.25          2.70         1.98 o
  -5  11   9         84.78         67.14         3.30 o
  -4  11   9          3.33          3.90         1.08 o
  -3  11   9        107.08         99.31         4.73 o
  -2  11   9          0.36          0.71         1.03 o
  -1  11   9        315.04        313.03         6.01 o
   0  11   9        341.04        316.70         7.08 o
   1  11   9        230.03        214.75         6.00 o
   2  11   9        432.89        443.23         9.36 o
   3  11   9        367.46        405.48         8.80 o
  -4  12   9         16.96         11.02         1.72 o
  -3  12   9        929.92        971.36        14.53 o
  -2  12   9        171.30        167.05         7.06 o
  -1  12   9        345.66        353.26         6.83 o
   0  12   9        325.41        333.57         8.14 o
   1  12   9          0.00          0.81         1.45 o
  -2  13   9         25.66         18.94         2.81 o
  -1  13   9        644.12        680.34        35.06 o
  -8   0  10       4139.88       4574.49       167.52 o
  -6   0  10        252.94        243.60        10.88 o
  -4   0  10       3152.81       3313.10        63.22 o
  -2   0  10       1145.44       1154.88        16.82 o
   0   0  10         16.98         17.29         1.65 o
   2   0  10         99.80         97.24         3.60 o
   4   0  10        432.74        424.28        10.62 o
   6   0  10         54.80         50.41         4.68 o
  -9   1  10        155.07        155.16         5.45 o
  -8   1  10         78.11         78.79         3.80 o
  -7   1  10        298.70        294.82         6.84 o
  -6   1  10        378.14        355.11         6.74 o
  -5   1  10       1308.50       1384.52        27.38 o
  -4   1  10       1029.41       1040.77        16.55 o
  -3   1  10       1574.58       1603.23        17.36 o
  -2   1  10         12.54          7.61         0.87 o
  -1   1  10        329.53        320.36         3.81 o
   0   1  10        131.95        118.27         2.96 o
   1   1  10        480.79        482.70        14.09 o
   2   1  10        113.06        111.35         3.58 o
   3   1  10       2046.55       2154.73        30.11 o
   4   1  10         46.98         35.82         2.34 o
   5   1  10          5.08          4.15         1.33 o
   6   1  10         22.48         20.12         2.27 o
  -9   2  10        376.07        380.66         8.12 o
  -8   2  10         60.51         61.88         3.48 o
  -7   2  10        614.02        638.80        13.95 o
  -6   2  10        745.78        725.32        11.12 o
  -5   2  10       1731.16       1723.96        13.20 o
  -4   2  10        201.97        195.41         4.09 o
  -3   2  10         48.39         38.15         1.84 o
  -2   2  10          2.27          1.23         0.85 o
  -1   2  10        133.96        151.05         3.40 o
   0   2  10       1121.40       1153.99        13.72 o
   1   2  10         18.15         12.53         1.11 o
   2   2  10        203.38        203.02         4.17 o
   3   2  10          1.50          1.93         1.38 o
   4   2  10        482.37        443.89         7.83 o
   5   2  10        278.47        247.90         5.49 o
   6   2  10         33.52         30.84         3.51 o
  -9   3  10        523.98        559.96         9.85 o
  -8   3  10        250.37        270.14         6.60 o
  -7   3  10        194.48        204.02         5.52 o
  -6   3  10          0.03          2.27         0.86 o
  -5   3  10       2529.22       2650.23        21.16 o
  -4   3  10         10.87         11.00         1.21 o
  -3   3  10         29.51         27.55         1.93 o
  -2   3  10        184.90        176.33         3.01 o
  -1   3  10         30.87         25.62         1.46 o
   0   3  10         59.96         47.03         1.70 o
   1   3  10        208.60        202.63         5.29 o
   2   3  10        152.05        151.22         3.69 o
   3   3  10          9.45         12.48         1.51 o
   4   3  10        210.54        212.74         5.43 o
   5   3  10        379.90        394.87         8.23 o
   6   3  10          1.43          1.14         1.63 o
  -9   4  10        879.24       1012.26        20.91 o
  -8   4  10        117.50        110.08         4.41 o
  -7   4  10        411.16        428.10         8.28 o
  -6   4  10          0.03          0.42         0.70 o
  -5   4  10        266.08        247.25         4.75 o
  -4   4  10        319.27        312.42         4.71 o
  -3   4  10        320.91        321.46         4.95 o
  -2   4  10        117.76        116.08         2.85 o
  -1   4  10        185.35        171.58         3.23 o
   0   4  10       2880.42       3059.12        42.26 o
   1   4  10        207.87        202.60         4.00 o
   2   4  10        207.03        189.16         6.60 o
   3   4  10        200.07        194.56         4.41 o
   4   4  10         67.61         60.16         2.76 o
   5   4  10          4.84          4.81         2.06 o
   6   4  10          0.47          0.86         1.48 o
  -8   5  10          4.15          2.35         1.45 o
  -7   5  10        117.31        120.23         4.60 o
  -6   5  10        171.15        154.86         3.82 o
  -5   5  10          4.02          2.06         0.79 o
  -4   5  10        351.29        345.64         5.03 o
  -3   5  10        220.00        218.45         4.91 o
  -2   5  10        845.01        803.69         7.89 o
  -1   5  10        608.73        587.06         7.09 o
   0   5  10        253.68        244.90         4.52 o
   1   5  10         71.47         68.36         2.85 o
   2   5  10        309.34        304.03         6.09 o
   3   5  10        312.51        320.04         5.74 o
   4   5  10        683.04        723.20        11.08 o
   5   5  10         82.89         83.63         4.81 o
  -8   6  10       1599.49       1633.98        34.95 o
  -7   6  10         14.60          9.68         1.66 o
  -6   6  10        270.87        323.07         5.92 o
  -5   6  10        386.59        375.28         6.13 o
  -4   6  10         24.75         24.14         1.91 o
  -3   6  10        257.67        239.93         4.56 o
  -2   6  10         85.75         71.47         2.18 o
  -1   6  10        521.63        568.11         6.73 o
   0   6  10         26.29         21.65         1.67 o
   1   6  10         34.28         30.96         1.98 o
   2   6  10         14.51         13.75         1.74 o
   3   6  10        100.52         88.69         3.88 o
   4   6  10        366.69        365.93         8.00 o
   5   6  10          0.07          1.85         1.69 o
  -8   7  10         19.84         19.77         2.53 o
  -7   7  10        229.76        216.23         4.88 o
  -6   7  10       1108.24       1135.81        10.67 o
  -5   7  10        249.29        228.73         3.98 o
  -4   7  10         84.24         96.70         3.10 o
  -3   7  10        536.84        502.53         7.43 o
  -2   7  10        143.36        133.80         3.25 o
  -1   7  10        670.02        671.08        10.81 o
   0   7  10         83.63         73.35         3.23 o
   1   7  10        106.85        104.92         3.32 o
   2   7  10        100.69         85.44         3.29 o
   3   7  10        171.44        167.98         5.31 o
   4   7  10         79.78         83.11         4.17 o
   5   7  10          0.70          1.19         1.55 o
  -7   8  10         86.47         84.98         3.88 o
  -6   8  10         13.21         12.28         1.93 o
  -5   8  10         56.33         59.39         3.51 o
  -4   8  10          2.36          0.80         0.72 o
  -3   8  10        220.17        207.94         5.02 o
  -2   8  10       2559.77       2732.91        33.17 o
  -1   8  10        560.05        593.88        14.74 o
   0   8  10       2484.92       2722.42        47.16 o
   1   8  10         99.75         95.88         3.99 o
   2   8  10         69.17         70.09         3.64 o
   3   8  10         57.22         49.20         3.33 o
   4   8  10         63.38         55.78         3.62 o
  -6   9  10        172.43        165.68         5.32 o
  -5   9  10       1396.85       1366.95        13.05 o
  -4   9  10         21.66         16.63         2.13 o
  -3   9  10        161.09        155.06         4.45 o
  -2   9  10        387.87        389.14         7.52 o
  -1   9  10        285.77        291.43         6.19 o
   0   9  10        267.84        279.26         5.42 o
   1   9  10          5.67          5.44         1.53 o
   2   9  10         22.92         24.97         2.63 o
   3   9  10         84.16         83.34         4.20 o
  -6  10  10         53.84         49.35         3.40 o
  -5  10  10          0.03          0.43         0.96 o
  -4  10  10        337.97        338.86        10.11 o
  -3  10  10        108.71         92.85         4.58 o
  -2  10  10        117.20        112.28         5.20 o
  -1  10  10         14.31          9.32         1.49 o
   0  10  10        653.86        702.17        10.69 o
   1  10  10         31.53         31.62         2.84 o
   2  10  10        431.18        460.98         9.54 o
   3  10  10        303.00        294.29         7.55 o
  -5  11  10         35.16         29.12         2.64 o
  -4  11  10         33.28         30.73         2.95 o
  -3  11  10          2.73          2.54         1.48 o
  -2  11  10       1485.39       1559.64        19.78 o
  -1  11  10        142.39        144.03         9.20 o
   0  11  10          5.53          5.62         2.10 o
   1  11  10         51.91         42.13         3.19 o
   2  11  10          8.02         11.07         2.35 o
  -3  12  10        341.01        352.85         8.38 o
  -2  12  10        349.55        358.86        11.54 o
  -1  12  10         27.15         28.94         3.30 o
   0  12  10        320.54        322.20         7.56 o
  -9   0  11         88.54         64.92         5.29 o
  -7   0  11        146.01        153.70         6.96 o
  -5   0  11          0.61          3.63         1.86 o
  -3   0  11         17.01          8.64         1.34 o
  -1   0  11         62.34         62.33         2.85 o
   1   0  11        752.87        762.68         9.77 o
   3   0  11        825.82        915.99        18.89 o
   5   0  11        491.95        557.01        14.43 o
  -9   1  11        110.52        105.86         4.66 o
  -8   1  11        362.71        405.33        11.24 o
  -7   1  11        317.31        315.17         7.09 o
  -6   1  11         29.57         26.83         2.27 o
  -5   1  11       1374.19       1425.28        15.50 o
  -4   1  11        103.94         93.18         2.92 o
  -3   1  11         38.92         34.67         1.58 o
  -2   1  11       1737.26       1792.10        25.48 o
  -1   1  11       1299.22       1363.08        13.38 o
   0   1  11          8.14          6.72         0.95 o
   1   1  11         52.74         47.05         2.09 o
   2   1  11        145.37        141.08         3.70 o
   3   1  11        234.26        220.84         4.82 o
   4   1  11        359.92        311.77         7.91 o
   5   1  11        135.24        122.17         4.78 o
  -8   2  11         10.70         11.00         2.02 o
  -7   2  11          1.55          1.41         1.36 o
  -6   2  11         31.48         29.77         2.45 o
  -5   2  11       5572.19       5869.15        46.32 o
  -4   2  11        628.30        607.83         7.93 o
  -3   2  11        984.37        996.20        14.66 o
  -2   2  11         66.55         52.15         1.93 o
  -1   2  11        527.27        554.51         5.28 o
   0   2  11        376.46        379.44         5.24 o
   1   2  11        539.50        567.04        12.46 o
   2   2  11          3.49          3.74         1.33 o
   3   2  11         68.97         65.01         2.78 o
   4   2  11       1229.63       1302.28        14.96 o
   5   2  11        705.80        705.73        11.65 o
  -8   3  11         42.81         39.93         2.96 o
  -7   3  11          0.06          0.69         1.49 o
  -6   3  11          0.20          0.77         0.54 o
  -5   3  11        126.74        120.72         3.62 o
  -4   3  11         40.99         33.42         1.89 o
  -3   3  11        124.09        113.64         3.14 o
  -2   3  11        213.13        202.01         4.05 o
  -1   3  11        199.43        180.16         3.63 o
   0   3  11       1051.41       1100.68        10.11 o
   1   3  11         33.33         30.42         1.75 o
   2   3  11        488.47        510.81         7.88 o
   3   3  11         21.72         24.60         2.13 o
   4   3  11          6.83          6.40         1.47 o
   5   3  11         65.82         56.42         4.14 o
  -8   4  11         26.94         19.73         2.29 o
  -7   4  11        203.96        190.49         5.54 o
  -6   4  11          0.64          4.03         1.13 o
  -5   4  11        805.03        816.96        10.61 o
  -4   4  11        957.07        959.27         9.55 o
  -3   4  11         99.90         98.04         3.44 o
  -2   4  11        224.19        233.58         3.70 o
  -1   4  11        235.58        236.66         4.41 o
   0   4  11        178.41        162.76         4.20 o
   1   4  11        134.58        122.06         3.32 o
   2   4  11        173.65        167.48         4.17 o
   3   4  11         10.66          7.87         1.41 o
   5   4  11          8.06          4.42         1.61 o
  -8   5  11        827.18        904.70        12.27 o
  -7   5  11        459.76        460.97         8.15 o
  -6   5  11       1887.15       1931.49        30.23 o
  -5   5  11        119.72        118.93         4.63 o
  -4   5  11         70.33         57.14         2.53 o
  -3   5  11        850.76        812.06        11.82 o
  -2   5  11        401.71        376.14         5.42 o
  -1   5  11       1407.24       1464.05        25.53 o
   0   5  11        319.80        302.76         6.02 o
   1   5  11         27.63         24.48         2.41 o
   2   5  11         40.81         39.84         2.63 o
   3   5  11        389.98        393.60         6.93 o
   4   5  11          6.56          6.05         1.98 o
   5   5  11          4.89          3.67         1.93 o
  -8   6  11        172.77        176.76         5.13 o
  -7   6  11         22.84         21.68         1.98 o
  -6   6  11        322.03        326.07         5.73 o
  -5   6  11         44.99         33.92         2.39 o
  -4   6  11         29.16         29.00         1.96 o
  -3   6  11         50.90         48.96         2.31 o
  -2   6  11         36.01         26.23         1.55 o
  -1   6  11        313.71        311.66         5.47 o
   0   6  11         11.85         10.06         1.48 o
   1   6  11         52.61         50.21         2.48 o
   2   6  11          0.34          0.42         1.24 o
   3   6  11        916.36        994.36        13.32 o
   4   6  11         35.44         32.06         2.93 o
  -7   7  11          5.50          2.81         0.78 o
  -6   7  11        346.21        347.45         6.16 o
  -5   7  11         68.89         50.36         2.85 o
  -4   7  11         82.89         70.21         3.15 o
  -3   7  11         95.38         88.28         4.70 o
  -2   7  11       2113.55       2293.70        49.62 o
  -1   7  11        320.05        300.75         5.82 o
   0   7  11         51.53         42.21         2.36 o
   1   7  11        646.36        656.36        11.75 o
   2   7  11         87.18         86.20         3.34 o
   3   7  11        167.77        148.71         5.26 o
   4   7  11          4.08          2.00         1.96 o
  -7   8  11         74.95         51.90         3.82 o
  -6   8  11        210.55        208.02         5.46 o
  -5   8  11       1260.47       1278.43        26.83 o
  -4   8  11       1410.25       1361.79        20.42 o
  -3   8  11        267.39        245.46         8.28 o
  -2   8  11        660.43        706.68         9.84 o
  -1   8  11        314.50        318.41         6.44 o
   0   8  11        613.70        645.13         9.50 o
   1   8  11         18.14         15.65         1.79 o
   2   8  11        524.75        538.75         9.84 o
   3   8  11         66.71         55.89         3.55 o
  -6   9  11         30.69         17.77         2.12 o
  -5   9  11        145.70        154.58         4.66 o
  -4   9  11         82.80         56.43         3.59 o
  -3   9  11         59.11         62.18         3.45 o
  -2   9  11          0.71          1.49         1.48 o
  -1   9  11        457.52        470.38         7.35 o
   0   9  11        146.53        147.03         4.84 o
   1   9  11        976.41       1067.20        17.59 o
   2   9  11        485.14        486.76         9.81 o
   3   9  11         26.97         28.12         2.97 o
  -5  10  11        250.75        277.61         5.58 o
  -4  10  11        236.39        244.68         6.61 o
  -3  10  11         34.14         33.82         2.77 o
  -2  10  11         38.62         41.71         3.51 o
  -1  10  11        149.60        149.87         5.09 o
   0  10  11          0.46          1.69         1.37 o
   1  10  11         12.98         10.42         2.24 o
   2  10  11        111.38        107.36         4.76 o
  -4  11  11         36.05         36.55         3.38 o
  -3  11  11        239.84        248.74        10.21 o
  -2  11  11        132.45        138.81         5.01 o
  -1  11  11         20.69         16.85         2.38 o
   0  11  11        474.74        494.15        10.49 o
  -8   0  12         43.98         43.95         6.22 o
  -6   0  12         58.66         51.96         4.35 o
  -4   0  12         42.07         39.43         4.46 o
  -2   0  12       1350.59       1392.08        21.86 o
   0   0  12       1302.16       1346.98        25.15 o
   2   0  12        237.49        250.83         8.29 o
   4   0  12       3575.19       3973.45        65.10 o
  -8   1  12        134.52        138.49         5.19 o
  -7   1  12        463.25        480.31         8.97 o
  -6   1  12         15.41         15.59         2.07 o
  -5   1  12        208.17        205.18         5.31 o
  -4   1  12        827.98        837.44        13.54 o
  -3   1  12        291.41        278.94         4.00 o
  -2   1  12          3.96          1.60         0.90 o
  -1   1  12         15.68         11.01         1.14 o
   0   1  12         49.73         53.41         2.28 o
   1   1  12         92.00         88.83         3.10 o
   2   1  12        400.06        427.54         6.51 o
   3   1  12         13.19         12.07         1.71 o
   4   1  12         52.40         48.15         3.39 o
   5   1  12         11.51         13.43         2.40 o
  -8   2  12        154.91        142.25         5.19 o
  -7   2  12        210.67        205.88         5.94 o
  -6   2  12        176.06        174.29         5.27 o
  -5   2  12         77.49         67.13         3.92 o
  -4   2  12         31.42         25.40         1.89 o
  -3   2  12        455.81        460.86         6.39 o
  -2   2  12        364.72        345.26         5.28 o
  -1   2  12        551.58        531.87         6.04 o
   0   2  12         73.83         69.47         2.46 o
   1   2  12        255.89        246.09         5.61 o
   2   2  12        198.66        178.50         4.38 o
   3   2  12          2.09          0.83         1.12 o
   4   2  12        192.75        163.05         4.57 o
  -8   3  12         79.66         73.95         3.88 o
  -7   3  12          8.21         10.74         1.90 o
  -6   3  12        102.86         88.02         3.86 o
  -5   3  12         48.56         50.18         2.60 o
  -4   3  12        341.36        322.88         5.46 o
  -3   3  12       1882.00       1939.62        25.78 o
  -2   3  12        299.22        290.10         4.48 o
  -1   3  12        521.94        545.02        12.12 o
   0   3  12        143.07        134.73         3.44 o
   1   3  12        408.29        432.77         7.11 o
   2   3  12          9.95          8.21         1.57 o
   3   3  12        187.28        187.83         4.71 o
   4   3  12         54.08         41.47         3.01 o
  -8   4  12        344.10        356.22         8.13 o
  -7   4  12          0.90          2.12         1.39 o
  -6   4  12         22.13         25.02         2.99 o
  -5   4  12        886.57        894.07         9.35 o
  -4   4  12        367.76        379.35         6.83 o
  -3   4  12        287.89        274.13         5.00 o
  -2   4  12         84.78         75.12         2.34 o
  -1   4  12        182.17        165.75         4.74 o
   0   4  12        688.62        737.38         9.96 o
   1   4  12         52.78         43.89         2.49 o
   2   4  12          1.82          1.87         0.87 o
   3   4  12        174.07        167.18         4.58 o
   4   4  12         59.42         49.42         3.41 o
  -7   5  12        765.39        844.33        13.07 o
  -6   5  12        396.16        397.99         7.21 o
  -5   5  12         21.23         13.04         1.71 o
  -4   5  12        214.54        206.61         4.24 o
  -3   5  12         53.23         43.77         2.29 o
  -2   5  12        253.24        239.48         4.65 o
  -1   5  12          4.86          3.29         1.07 o
   0   5  12         16.36         14.55         1.66 o
   1   5  12          8.91          9.03         1.68 o
   2   5  12         54.03         47.13         3.04 o
   3   5  12         14.05         12.57         2.03 o
   4   5  12          7.87          9.17         2.03 o
  -7   6  12         18.45         18.86         2.44 o
  -6   6  12        144.31        131.90         5.50 o
  -5   6  12        113.60        113.48         3.46 o
  -4   6  12        357.13        339.28         6.06 o
  -3   6  12          0.43          1.21         0.85 o
  -2   6  12        378.08        396.38         8.07 o
  -1   6  12          1.90          2.36         1.19 o
   0   6  12        540.53        552.81         8.48 o
   1   6  12        541.47        553.35         8.36 o
   2   6  12        114.03        109.89         4.38 o
   3   6  12        168.24        150.72         5.26 o
  -7   7  12        211.39        191.93         6.14 o
  -6   7  12         11.94         10.83         1.53 o
  -5   7  12         24.79         17.35         1.80 o
  -4   7  12        803.65        783.15        20.35 o
  -3   7  12        237.67        229.50         5.81 o
  -2   7  12        122.97        109.33         4.13 o
  -1   7  12         71.23         60.68         2.78 o
   0   7  12        947.91       1011.13        16.04 o
   1   7  12         49.11         41.58         3.04 o
   2   7  12        585.50        645.54        11.25 o
   3   7  12         17.04         15.89         2.38 o
  -6   8  12        472.31        496.33        11.37 o
  -5   8  12        402.61        417.79         8.70 o
  -4   8  12         92.43         89.80         5.88 o
  -3   8  12        108.62        111.08         4.32 o
  -2   8  12        144.14        137.45         4.84 o
  -1   8  12        356.07        376.19         9.29 o
   0   8  12        135.74        119.55         3.88 o
   1   8  12          3.36          2.04         1.21 o
   2   8  12         24.84         21.56         2.66 o
  -5   9  12        335.43        323.89         7.17 o
  -4   9  12         29.09         30.69         2.73 o
  -3   9  12        160.18        160.58         5.27 o
  -2   9  12         25.20         30.12         3.28 o
  -1   9  12        184.38        176.19         5.49 o
   0   9  12         22.33         21.16         2.16 o
   1   9  12       1618.27       1785.16        36.72 o
  -4  10  12         74.17         56.49         4.10 o
  -3  10  12         36.55         34.77         2.82 o
  -2  10  12        304.09        304.79         7.25 o
  -1  10  12       1362.60       1494.34        18.68 o
   0  10  12          9.71         11.39         2.29 o
  -7   0  13       2657.48       2942.85        33.81 o
  -5   0  13        124.56        129.83         6.31 o
  -3   0  13       2169.18       2251.68        41.69 o
  -1   0  13        833.08        870.30        13.68 o
   1   0  13          2.04          3.04         1.93 o
   3   0  13        370.47        385.89        11.50 o
  -8   1  13        621.02        675.72        11.09 o
  -7   1  13        135.28        117.11         4.71 o
  -6   1  13          2.63          2.62         1.38 o
  -5   1  13        126.14        112.52         5.38 o
  -4   1  13        595.69        582.50        11.44 o
  -3   1  13         25.76         21.11         1.87 o
  -2   1  13        132.10        126.84         2.84 o
  -1   1  13          9.97          8.94         1.15 o
   0   1  13        370.72        388.00         6.77 o
   1   1  13         11.20         12.57         1.60 o
   2   1  13          2.01          1.55         1.14 o
   3   1  13         42.76         46.79         3.18 o
   4   1  13        498.47        497.69         9.33 o
  -8   2  13        336.70        333.24         7.91 o
  -7   2  13        114.97        114.50         4.67 o
  -6   2  13        394.76        399.88         8.16 o
  -5   2  13       1101.31       1138.71        17.03 o
  -4   2  13         68.02         65.68         2.88 o
  -3   2  13          7.17          7.94         1.22 o
  -2   2  13        175.31        162.13         3.60 o
  -1   2  13         85.96         73.85         2.75 o
   0   2  13         27.70         27.44         2.11 o
   1   2  13        452.83        494.85         7.19 o
   2   2  13         21.75         25.45         2.09 o
   3   2  13         58.61         69.92         3.21 o
   4   2  13         74.41         58.75         3.60 o
  -7   3  13        116.67        122.94         4.85 o
  -6   3  13        236.10        254.18         6.55 o
  -5   3  13        211.94        178.10         5.36 o
  -4   3  13       4008.00       4357.47        44.14 o
  -3   3  13         10.93          7.35         1.20 o
  -2   3  13        162.85        157.64         4.03 o
  -1   3  13         12.16         10.59         1.32 o
   0   3  13          7.73          4.97         1.08 o
   1   3  13         53.63         47.50         2.86 o
   2   3  13         56.70         50.54         2.69 o
   3   3  13          0.67          0.58         1.33 o
  -7   4  13         17.72         13.53         2.11 o
  -6   4  13        245.94        238.20         6.30 o
  -5   4  13        366.56        347.13         7.16 o
  -4   4  13         42.41         35.25         2.19 o
  -3   4  13         32.49         33.54         2.18 o
  -2   4  13        245.60        244.62         7.13 o
  -1   4  13         43.26         38.95         2.42 o
   0   4  13        373.08        368.06         8.76 o
   1   4  13       1262.55       1336.09        15.80 o
   2   4  13        126.33        121.74         3.81 o
   3   4  13        135.32        143.45         5.26 o
  -7   5  13        123.79        115.40         4.81 o
  -6   5  13         11.15          9.27         1.89 o
  -5   5  13         39.50         32.20         2.26 o
  -4   5  13         12.09          9.29         1.30 o
  -3   5  13        163.24        161.99         4.13 o
  -2   5  13         16.75         14.42         1.96 o
  -1   5  13        202.16        188.36         4.50 o
   0   5  13         34.51         26.40         2.27 o
   1   5  13          0.95          0.87         0.85 o
   2   5  13          4.23          2.77         1.45 o
   3   5  13        110.84        103.69         4.69 o
  -6   6  13         24.16         14.12         1.83 o
  -5   6  13         33.86         41.25         2.50 o
  -4   6  13         28.19         29.45         2.56 o
  -3   6  13          3.47          6.49         1.55 o
  -2   6  13        330.53        317.60         7.05 o
  -1   6  13        540.21        567.28         8.33 o
   0   6  13        130.28        124.77         4.41 o
   1   6  13         21.57         19.84         2.01 o
   2   6  13         24.89         18.68         2.14 o
  -6   7  13          0.10          0.48         0.82 o
  -5   7  13        857.83        912.32        14.21 o
  -4   7  13        292.43        268.83         7.26 o
  -3   7  13        167.49        187.14         6.63 o
  -2   7  13         79.74         68.74         3.66 o
  -1   7  13        459.80        479.58        10.58 o
   0   7  13        267.08        263.83         5.78 o
   1   7  13        409.09        433.66        11.25 o
   2   7  13         77.78         67.80         4.32 o
  -5   8  13        125.54        116.15         6.10 o
  -4   8  13         17.96         11.43         2.04 o
  -3   8  13         17.89         15.92         2.25 o
  -2   8  13         14.40         13.44         2.05 o
  -1   8  13         67.29         57.52         3.94 o
   0   8  13         40.28         36.46         2.78 o
   1   8  13        473.27        468.32         9.06 o
  -4   9  13        829.41        853.16        13.76 o
  -3   9  13         67.92         67.81         3.81 o
  -2   9  13        129.64        125.92         5.86 o
  -1   9  13        568.14        563.25         9.85 o
   0   9  13        359.27        397.55        10.07 o
  -6   0  14        503.16        536.34        26.65 o
  -4   0  14       1188.56       1284.27        78.13 o
  -2   0  14         56.26         52.08         3.09 o
   0   0  14         73.10         67.88         4.68 o
   2   0  14          9.38          8.51         2.59 o
  -7   1  14         51.54         50.31         3.50 o
  -6   1  14         67.00         56.10         3.42 o
  -5   1  14        120.75        119.25         5.46 o
  -4   1  14       1779.03       1910.28        68.66 o
  -3   1  14         42.54         39.71         2.37 o
  -2   1  14        167.61        174.29         3.97 o
  -1   1  14        517.97        531.21         8.07 o
   0   1  14        301.66        295.94         5.62 o
   1   1  14          2.86          2.22         1.10 o
   2   1  14         89.78         71.22         3.63 o
   3   1  14         38.55         35.11         3.09 o
  -7   2  14         32.98         33.77         2.99 o
  -6   2  14          3.17          1.33         1.42 o
  -5   2  14         29.21         25.45         2.70 o
  -4   2  14       1663.51       1842.88        68.64 o
  -3   2  14        230.85        210.19         4.98 o
  -2   2  14        607.67        625.52         9.81 o
  -1   2  14        124.28        129.12         4.08 o
   0   2  14        519.11        532.42         8.32 o
   1   2  14        410.26        427.39         6.70 o
   2   2  14        364.04        398.63         7.41 o
   3   2  14        125.51        131.11         5.04 o
  -7   3  14        226.32        229.26         6.62 o
  -6   3  14         63.15         59.76         3.51 o
  -5   3  14         15.20         14.25         3.08 o
  -4   3  14          1.73          1.46         1.09 o
  -3   3  14        486.65        511.78         8.03 o
  -2   3  14         21.31         15.71         1.82 o
  -1   3  14        137.09        131.08         4.16 o
   0   3  14         43.03         38.22         2.63 o
   1   3  14          0.02          2.31         1.96 o
   2   3  14         27.35         23.84         2.74 o
  -6   4  14         40.02         33.37         3.82 o
  -5   4  14        244.97        247.46         6.65 o
  -4   4  14         97.57         96.15         3.44 o
  -3   4  14        293.87        274.18         5.59 o
  -2   4  14        183.32        183.16         5.26 o
  -1   4  14         12.37          7.44         1.41 o
   0   4  14         23.37         17.57         2.06 o
   1   4  14        165.61        150.81         7.63 o
   2   4  14         97.64        106.40         3.82 o
  -6   5  14         55.73         50.67         3.70 o
  -5   5  14        456.37        424.01        12.34 o
  -4   5  14         82.79         71.90         3.56 o
  -3   5  14          1.59          1.29         1.27 o
  -2   5  14        145.81        135.29         4.74 o
  -1   5  14        456.93        502.85         9.19 o
   0   5  14        797.31        837.31        11.91 o
   1   5  14        337.30        329.26         8.45 o
   2   5  14         20.87         20.30         2.61 o
  -5   6  14        274.87        270.57         6.11 o
  -4   6  14          7.27          7.90         1.62 o
  -3   6  14        243.82        237.19         6.29 o
  -2   6  14        219.02        220.01         6.02 o
  -1   6  14         71.62         66.43         3.63 o
   0   6  14        113.42        114.53         3.99 o
   1   6  14         57.55         54.24         3.03 o
  -5   7  14        412.38        406.83         7.59 o
  -4   7  14        411.28        420.15         8.47 o
  -3   7  14        300.22        297.23         7.10 o
  -2   7  14        170.49        168.56         5.44 o
  -1   7  14        733.88        798.89        13.51 o
   0   7  14         22.65         19.79         2.54 o
  -3   8  14        799.94        807.00        11.84 o
  -2   8  14        149.81        148.58         6.41 o
  -1   8  14        442.41        435.94         8.80 o
  -5   0  15         36.45         37.54         5.75 o
  -3   0  15        133.54        111.85         7.49 o
  -1   0  15        186.83        176.01         6.97 o
   1   0  15        472.13        474.68        15.76 o
  -6   1  15        500.40        509.94         9.49 o
  -5   1  15          0.27          0.92         1.04 o
  -4   1  15         82.89         73.68         4.05 o
  -3   1  15        367.64        354.54         8.52 o
  -2   1  15        375.25        375.34         7.48 o
  -1   1  15          8.79          9.79         1.46 o
   0   1  15        132.45        120.34         4.11 o
   1   1  15         84.79         88.91         4.16 o
   2   1  15         30.85         28.75         2.73 o
  -6   2  15          0.70          2.12         1.42 o
  -5   2  15        144.45        151.09         7.42 o
  -4   2  15          1.10          0.99         1.38 o
  -3   2  15         65.26         63.99         3.68 o
  -2   2  15        776.70        799.20        13.61 o
  -1   2  15         78.21         69.24         3.14 o
   0   2  15         48.84         46.39         2.67 o
   1   2  15        168.58        181.66         6.14 o
  -6   3  15         21.81         21.63         2.90 o
  -5   3  15          6.15          5.09         2.16 o
  -4   3  15         81.66         72.22         4.27 o
  -3   3  15          4.82          2.57         1.08 o
  -2   3  15        174.06        172.47         5.86 o
  -1   3  15          4.82          3.97         1.36 o
   0   3  15        215.37        207.32         5.71 o
   1   3  15         33.55         22.41         2.35 o
  -5   4  15          0.45          1.41         0.95 o
  -4   4  15        223.05        210.17         5.64 o
  -3   4  15        286.08        301.24        13.85 o
  -2   4  15        119.75        105.83         4.27 o
  -1   4  15          4.75          4.35         1.28 o
   0   4  15          0.07          1.04         1.06 o
   1   4  15        171.52        163.83         5.38 o
  -5   5  15        278.13        269.50         7.27 o
  -4   5  15         54.23         42.94         2.98 o
  -3   5  15        299.73        306.00         7.29 o
  -2   5  15        237.24        253.75         6.60 o
  -1   5  15        114.56        104.80         4.55 o
   0   5  15        149.94        162.48         7.86 o
  -4   6  15         49.75         52.88         3.39 o
  -3   6  15        125.75        115.34         4.69 o
  -2   6  15         77.54         81.28         4.07 o
  -1   6  15         87.64         97.42         5.30 o
  -4   0  16        154.61        163.21        14.01 o
  -2   0  16        182.27        175.77        11.36 o
   0   0  16        278.61        288.90         9.80 o
  -5   1  16        116.35        108.19         5.14 o
  -4   1  16          6.33          7.07         2.15 o
  -3   1  16         18.92         11.50         1.89 o
  -2   1  16        110.10         91.26         5.10 o
  -1   1  16         23.30         20.83         2.06 o
   0   1  16         34.95         35.49         2.74 o
  -4   2  16        631.91        680.96        15.58 o
  -3   2  16       1600.35       1742.20        22.62 o
  -2   2  16        106.61        105.61         4.10 o
  -1   2  16        287.05        301.04         9.31 o
   0   2  16         47.70         33.04         2.41 o
  -4   3  16        226.03        210.11         7.05 o
  -3   3  16       1586.86       1724.63        23.26 o
  -2   3  16         17.93         19.44         3.11 o
  -1   3  16         36.69         36.88         3.20 o
  -3   4  16         17.83         14.78         2.38 o
  -2   4  16         45.24         38.39         3.08 o
                                                
